# Supplementary material for: Effects of propofol and etomidate anesthesia on cardiovascular miRNA expression: the different profiles?
Source: BMC Anesthesiol. 2018 Oct 24;18:149. doi: 10.1186/s12871-018-0610-9 (PMC6199805; doi:10.1186/s12871-018-0610-9)
Supplement: Supplementary file 2 — Table S2. Affymetrix original data. Boxplot (vascular). Boxplot (heart). (ZIP 792 kb) [file 12871_2018_610_MOESM2_ESM.zip]

Archive with 3 entries (3 files):
- Additional file 2-boxplot_vascularR2.png
- Additional file 2-Table S2-Affymetrix original dataR2.xlsx
- Addtional file 2-heart_boxplotR2.png
