# Supplementary material for: Effects of propofol and etomidate anesthesia on cardiovascular miRNA expression: the different profiles?
Source: BMC Anesthesiol. 2018 Oct 24;18:149. doi: 10.1186/s12871-018-0610-9 (PMC6199805; doi:10.1186/s12871-018-0610-9)
Supplement: Supplementary file 2 — Table S2. Affymetrix original data. Boxplot (vascular). Boxplot (heart). (ZIP 792 kb) [file 12871_2018_610_MOESM2_ESM.zip › Additional file 2-Table S2-Affymetrix original dataR2.xlsx]

## Sheet: Heart Group_Diff_All
#%result_name=Analysis_8
#%array_type=miRNA-4_0
#%annotation=miRNA-4_0-st-v1.annotations.20160922.csv
#%comparison=P vs E
ID	Transcript ID(Array Design)	P Avg (log2)	E Avg (log2)	Fold Change	P-val	FDR P-val	Accession	Chromosome	Strand	Probe Set Name	Sequence Type	Species Scientific Name	Sequence Length	Sequence	Genome Context	Clustered miRNAs within 10kb	GeneChip Array	Sequence Source	P3_(miRNA-4_0).rma-dabg.chp Signal	P2_(miRNA-4_0).rma-dabg.chp Signal	P1_(miRNA-4_0).rma-dabg.chp Signal	E3_(miRNA-4_0).rma-dabg.chp Signal	E2_(miRNA-4_0).rma-dabg.chp Signal	E1_(miRNA-4_0).rma-dabg.chp Signal
20536048	rno-mir-105	0.66	0.04	1.53	0.0028	0.9053	MI0012587	X	-	MI0012587_st	stem-loop	Rattus norvegicus	73	UAGUCAAGUGCUCAGAUGUCUGUGGUGGCUGCUUAUGUAUCACGGAUGUUUGAGCAUGUGCUAUGGUAUCUAC			miRNA-4_0	miRBase	0.55	0.64	0.9	0.02	0.05	0.18
20506539	rno-miR-495	0.67	0.15	1.43	0.0034	0.9053	MIMAT0005320	6	+	MIMAT0005320_st	miRNA	Rattus norvegicus	22	AAACAAACAUGGUGCACUUCUU		rno-mir-323 // 6:134391697-134391782 (+); rno-mir-329 // 6:134392666-134392762 (+); rno-mir-299a // 6:134389822-134389884 (+); rno-mir-300 // 6:134405237-134405315 (+); rno-mir-543 // 6:134397158-134397237 (+); rno-mir-539 // 6:134408917-134408992 (+); rno-mir-494 // 6:134394868-134394950 (+); rno-mir-376c // 6:134403524-134403607 (+); rno-mir-376b // 6:134404180-134404265 (+); rno-mir-376a // 6:…	miRNA-4_0	miRBase	0.65	0.49	0.69	0.14	0.1	0.22
20536395	rno-mir-3573	0.23	0.83	-1.51	0.0035	0.9053	MI0015444	X	+	MI0015444_st	stem-loop	Rattus norvegicus	72	AUGGUUUGAGGGGCAGUGAUAGAAAGGAGAUCCUUUUCUUUCUUCUCCUUCCUAACUCUGCCCCCUCCCAUC			miRNA-4_0	miRBase	0.37	0.23	0.1	0.68	0.98	0.82
20506508	rno-miR-188-5p	1.52	1.98	-1.37	0.0038	0.9053	MIMAT0005301	X	+	MIMAT0005301_st	miRNA	Rattus norvegicus	21	CAUCCCUUGCAUGGUGGAGGG		rno-mir-501 // X:27331151-27331234 (+); rno-mir-188 // X:27323547-27323626 (+); rno-mir-532 // X:27323147-27323225 (+); rno-mir-362 // X:27330447-27330511 (+); rno-mir-3560 // X:27331140-27331251 (-)	miRNA-4_0	miRBase	1.54	1.39	1.51	2.15	1.86	1.96
20524613	rno-miR-3072	0.5	0.82	-1.25	0.0064	0.9053	MIMAT0025071	6	+	MIMAT0025071_st	miRNA	Rattus norvegicus	23	UGCCCCCUCCAGGAAGCCUUCUU		rno-mir-377 // 6:134421775-134421846 (+); rno-mir-412 // 6:134424656-134424725 (+); rno-mir-541 // 6:134423740-134423829 (+); rno-mir-409a // 6:134424504-134424580 (+); rno-mir-369 // 6:134424778-134424856 (+); rno-mir-410 // 6:134425082-134425157 (+); rno-mir-496 // 6:134420368-134420446 (+); rno-mir-3578 // 6:134424757-134424873 (-); rno-mir-409b // 6:134424503-134424582 (-); rno-mir-3072 // 6:…	miRNA-4_0	miRBase	0.49	0.5	0.5	0.82	0.78	0.82
20501453	rno-miR-134-5p	0.68	0.23	1.37	0.0065	0.9053	MIMAT0000840	6	+	MIMAT0000840_st	miRNA	Rattus norvegicus	22	UGUGACUGGUUGACCAGAGGGG		rno-mir-134 // 6:134415632-134415704 (+); rno-mir-154 // 6:134419671-134419754 (+); rno-mir-377 // 6:134421775-134421846 (+); rno-mir-412 // 6:134424656-134424725 (+); rno-mir-539 // 6:134408917-134408992 (+); rno-mir-541 // 6:134423740-134423829 (+); rno-mir-381 // 6:134407700-134407760 (+); rno-mir-487b // 6:134408209-134408290 (+); rno-mir-382 // 6:134415263-134415342 (+); rno-mir-485 // 6:134…	miRNA-4_0	miRBase	0.75	0.68	0.65	0.16	0.42	0.22
20536073	rno-mir-547	0.76	0.34	1.33	0.0088	0.9053	MI0012613	X	-	MI0012613_st	stem-loop	Rattus norvegicus	81	GUGUGAUGUAUCACUUCAGGAUGUACCACCCAUUUAAUGGAAAAUAUGAUUGGUACUUCUUUAAGUGAGAUAAUGCACACU		rno-mir-201 // X:154169141-154169220 (-); rno-mir-547 // X:154169439-154169519 (-); rno-mir-3585 // X:154164067-154164184 (-)	miRNA-4_0	miRBase	0.75	0.76	0.64	0.33	0.24	0.46
20501776	rno-miR-196b-3p	0.51	0.21	1.23	0.0099	0.9053	MIMAT0017171	4	-	MIMAT0017171_st	miRNA	Rattus norvegicus	23	UCGACAGCACGACACUGCCUUCA			miRNA-4_0	miRBase	0.51	0.52	0.45	0.21	0.2	0.01
20535429	rno-mir-664-1	0.63	0.2	1.34	0.0113	0.9053	MI0003722	18	+	MI0003722_x_st	stem-loop	Rattus norvegicus	59	CUGGCUGGGGAAAAAGAUUGGAUAGAAAACAUUAUUCUAUUCAUUUACUCCCCAGCCUA	ENSRNOT00000023236 // antisense // intron // 19		miRNA-4_0	miRBase	0.64	0.7	0.54	0.19	0.39	0.12
20501011	rno-miR-129-5p	0.07	0.75	-1.6	0.012	0.9053	MIMAT0000600	3	-	MIMAT0000600_st	miRNA	Rattus norvegicus	21	CUUUUUGCGGUCUGGGCUUGC	ENSRNOT00000009726 // sense // intron // 1; ENSRNOT00000009903 // sense // intron // 8; ENSRNOT00000047698 // sense // intron // 16; ENSRNOT00000048252 // sense // intron // 21		miRNA-4_0	miRBase	0.07	0.07	0.07	0.79	0.35	0.98
20501407	rno-miR-93-5p	2.45	1.66	1.73	0.012	0.9053	MIMAT0000817	12	-	MIMAT0000817_st	miRNA	Rattus norvegicus	23	CAAAGUGCUGUUCGUGCAGGUAG		rno-mir-25 // 12:17607970-17608053 (-); rno-mir-93 // 12:17608173-17608259 (-); rno-mir-106b // 12:17608382-17608463 (-)	miRNA-4_0	miRBase	2.51	3.39	2.3	1.21	1.66	1.79
20506807	rno-miR-551b-3p	0.13	0.54	-1.33	0.0129	0.9053	MIMAT0005596	2	+	MIMAT0005596_st	miRNA	Rattus norvegicus	23	GGCGACCCAUACUUGGUUUCAGU			miRNA-4_0	miRBase	0.13	0.3	0.13	0.54	0.44	0.64
20506477	rno-miR-466b-1-3p	0.46	0.96	-1.41	0.0139	0.9053	MIMAT0017285	17	-	MIMAT0017285_st	miRNA	Rattus norvegicus	22	AUACAUACACACACACAUACAC		rno-mir-466b-1 // 17:79291564-79291649 (-); rno-mir-466b-2 // 17:79288534-79288615 (-)	miRNA-4_0	miRBase	0.46	0.63	0.4	0.76	1.14	0.98
20535724	rno-mir-301b	0.8	0.38	1.34	0.0146	0.9053	MI0006137	11	+	MI0006137_st	stem-loop	Rattus norvegicus	78	GCUGCGGGUGCUCUGACUAGGUUGCACUACUGUGCUGUGGAAAGCAGUGCAAUGGUAUUGUCAAAGCAUCUGGGACCA	ENSRNOT00000035945 // antisense // intron // 2	rno-mir-130b // 11:85885595-85885676 (+); rno-mir-301b // 11:85885248-85885325 (+)	miRNA-4_0	miRBase	0.79	0.61	0.84	0.49	0.37	0.3
20536071	rno-mir-295-1	0.65	0.19	1.38	0.0147	0.9053	MI0012611	1	-	MI0012611_s_st	stem-loop	Rattus norvegicus	81	CAUUUUGGUGAGACUCAAAUGUGGGGCACACUUCUGGAUUAUGCGUAGAAAGUGCUACUACUUUUGGGUGUCUCCUGUGGG		rno-mir-290 // 1:64274926-64275006 (-); rno-mir-291a // 1:64274628-64274709 (-); rno-mir-292 // 1:64274340-64274421 (-); rno-mir-293 // 1:64273328-64273399 (-); rno-mir-294 // 1:64272967-64273037 (-); rno-mir-295-1 // 1:64272844-64272924 (-); rno-mir-291b // 1:64274052-64274159 (-)	miRNA-4_0	miRBase	0.79	0.61	0.65	0.35	0.21	-0.21
20536517	rno-mir-295-2	0.65	0.19	1.38	0.0147	0.9053	MI0015968	1	+	MI0015968_s_st	stem-loop	Rattus norvegicus	81	CAUUUUGGUGAGACUCAAAUGUGGGGCACACUUCUGGAUUAUGCGUAGAAAGUGCUACUACUUUUGGGUGUCUCCUGUGGG			miRNA-4_0	miRBase	0.79	0.61	0.65	0.35	0.21	-0.21
20506553	rno-miR-708-5p	0.35	0.66	-1.24	0.0152	0.9053	MIMAT0005331	1	+	MIMAT0005331_st	miRNA	Rattus norvegicus	23	AAGGAGCUUACAAUCUAGCUGGG			miRNA-4_0	miRBase	0.35	0.35	0.35	0.66	0.59	0.9
20535226	rno-mir-489	0.08	0.32	-1.18	0.0166	0.9053	MI0003477	4	-	MI0003477_st	stem-loop	Rattus norvegicus	106	ACUGCUACAGUGGCAGCUUGGUUGUCGUAUGCGUGAUGACACGUUCUCGUGUAUUCCAGAAUGACAUCACAUAUAUGGCAGCUAAACUGUUACAGGAACAACAAGU		rno-mir-489 // 4:28518260-28518365 (-); rno-mir-653 // 4:28517619-28517715 (-)	miRNA-4_0	miRBase	0.1	0.08	0.08	0.32	0.35	0.32
20517139	rno-miR-3584-5p	2.11	3.29	-2.27	0.0168	0.9053	MIMAT0017875	1	-	MIMAT0017875_st	miRNA	Rattus norvegicus	18	GGGAGGAGUCCAGGAGGC			miRNA-4_0	miRBase	0.67	2	2.23	3.35	3.74	2.71
20534982	rno-mir-125a	0.72	0.25	1.39	0.0172	0.9053	MI0000895	1	+	MI0000895_st	stem-loop	Rattus norvegicus	85	UGCCGGCCUCUGGGUCCCUGAGACCCUUUAACCUGUGAGGACGUCCAGGGUCACAGGUGAGGUUCUUGGGAGCCUGGCGCCUGGC		rno-let-7e // 1:56487134-56487226 (+); rno-mir-99b // 1:56486969-56487038 (+); rno-mir-125a // 1:56487580-56487664 (+); rno-mir-3596c // 1:56487125-56487241 (-)	miRNA-4_0	miRBase	0.5	0.73	0.72	0.41	0.23	0.15
20501559	rno-miR-291a-5p	0.45	0.17	1.21	0.0173	0.9053	MIMAT0000894	1	-	MIMAT0000894_st	miRNA	Rattus norvegicus	22	CAUCAAAGUGGAGGCCCUCUCU		rno-mir-290 // 1:64274926-64275006 (-); rno-mir-291a // 1:64274628-64274709 (-); rno-mir-292 // 1:64274340-64274421 (-); rno-mir-293 // 1:64273328-64273399 (-); rno-mir-294 // 1:64272967-64273037 (-); rno-mir-295-1 // 1:64272844-64272924 (-); rno-mir-291b // 1:64274052-64274159 (-)	miRNA-4_0	miRBase	0.5	0.45	0.41	-0.02	0.17	0.22
20501339	rno-miR-15b-3p	0.43	0.07	1.29	0.0174	0.9053	MIMAT0017093	2	+	MIMAT0017093_st	miRNA	Rattus norvegicus	22	CGAAUCAUUAUUUGCUGCUCUA	ENSRNOT00000014317 // antisense // intron // 3	rno-mir-15b // 2:158992234-158992331 (+); rno-mir-16 // 2:158992383-158992477 (+)	miRNA-4_0	miRBase	0.35	0.81	0.44	0.07	0.02	0.1
20501415	rno-miR-99b-5p	3.79	3.41	1.3	0.0193	0.9053	MIMAT0000821	1	+	MIMAT0000821_st	miRNA	Rattus norvegicus	22	CACCCGUAGAACCGACCUUGCG		rno-let-7e // 1:56487134-56487226 (+); rno-mir-99b // 1:56486969-56487038 (+); rno-mir-125a // 1:56487580-56487664 (+); rno-mir-3596c // 1:56487125-56487241 (-)	miRNA-4_0	miRBase	3.73	3.8	3.83	3.25	3.4	3.6
20501463	rno-miR-138-1-3p	0.35	0.65	-1.23	0.022	0.9053	MIMAT0004734	8	+	MIMAT0004734_st	miRNA	Rattus norvegicus	22	CGGCUACUUCACAACACCAGGG	ENSRNOT00000064555 // antisense // intron // 22; ENSRNOT00000066932 // antisense // intron // 21		miRNA-4_0	miRBase	0.35	0.08	0.43	0.63	0.66	0.98
20536345	rno-mir-203b	0.95	0.22	1.66	0.0221	0.9053	MI0015399	6	-	MI0015399_st	stem-loop	Rattus norvegicus	115	GCUGUCGCCGCUGCCGUGCGCGCCGGGUCUAGUGGUCCUAAACAUUUCACAAUUGCGCUACAGAACUGUUGAACUGUUAAGAACCACUGGACCAGGCGCGCCUGCACACAGAAGC		rno-mir-203a // 6:136932089-136932185 (+); rno-mir-203b // 6:136932075-136932189 (-)	miRNA-4_0	miRBase	0.56	1.26	0.98	-0.03	0.21	0.49
20536064	rno-mir-875	0.39	0.64	-1.19	0.0221	0.9053	MI0012604	7	-	MI0012604_st	stem-loop	Rattus norvegicus	73	UCUGUGGUACUAUACCUCAGUUUUAUCAGGUGUUCAUUCAAAUCACCUGAAAACACUGAGGCUGCGUCCCACU	ENSRNOT00000005575 // antisense // intron // 21		miRNA-4_0	miRBase	0.39	0.35	0.39	0.97	0.64	0.64
20506512	rno-miR-196c-5p	0.68	0.2	1.4	0.0226	0.9053	MIMAT0005303	10	+	MIMAT0005303_st	miRNA	Rattus norvegicus	22	UAGGUAGUUUCGUGUUGUUGGG	ENSRNOT00000031045 // antisense // intron // 2		miRNA-4_0	miRBase	0.65	0.4	1.02	0.2	0.09	0.2
20517117	rno-miR-3572	0.72	0.41	1.24	0.0227	0.9053	MIMAT0017853	1	-	MIMAT0017853_st	miRNA	Rattus norvegicus	24	UUACACUUGCCCUUUUUUCCCCAG			miRNA-4_0	miRBase	1.27	0.72	0.72	0.13	0.41	0.41
20535003	rno-mir-139	1.25	0.47	1.72	0.0248	0.9053	MI0000913	1	+	MI0000913_st	stem-loop	Rattus norvegicus	68	GUGUAUUCUACAGUGCACGUGUCUCCAGUGUGGCUCGGAGGCUGGAGACGCGGCCCUGUUGGAGUAAC			miRNA-4_0	miRBase	1.51	0.87	1.29	0.5	0.44	0.86
20537318	rno-mir-3072	0.36	1	-1.56	0.0251	0.9053	MI0021856	6	+	MI0021856_st	stem-loop	Rattus norvegicus	111	CCAAGAAGGUGGCAGGGCUGUGAGUGUGAGGGACCCCGAGGGAGGGCAGGCUGCCCCAGGCCCUGCCCCCUCCAGGAAGCCUUCUUGCUCCAGCCCCACACACGAUCUCAA		rno-mir-377 // 6:134421775-134421846 (+); rno-mir-412 // 6:134424656-134424725 (+); rno-mir-541 // 6:134423740-134423829 (+); rno-mir-409a // 6:134424504-134424580 (+); rno-mir-369 // 6:134424778-134424856 (+); rno-mir-410 // 6:134425082-134425157 (+); rno-mir-496 // 6:134420368-134420446 (+); rno-mir-3578 // 6:134424757-134424873 (-); rno-mir-409b // 6:134424503-134424582 (-); rno-mir-3072 // 6:…	miRNA-4_0	miRBase	0.64	0.37	0.35	1.03	0.67	1.23
20535721	rno-mir-188	0.53	1.09	-1.48	0.027	0.9053	MI0006134	X	+	MI0006134_st	stem-loop	Rattus norvegicus	80	CCCUCUCUCACAUCCCUUGCAUGGUGGAGGGCGAGCUCUCUGAAAACUCCUCCCACAUGCAGGGUUUGCAGGAUGGUGAG		rno-mir-501 // X:27331151-27331234 (+); rno-mir-188 // X:27323547-27323626 (+); rno-mir-532 // X:27323147-27323225 (+); rno-mir-362 // X:27330447-27330511 (+); rno-mir-3560 // X:27331140-27331251 (-)	miRNA-4_0	miRBase	0.53	0.53	0.89	1.22	1.11	0.91
20513740	rno-miR-675-5p	0.97	0.35	1.54	0.0287	0.9053	MIMAT0012841	1	-	MIMAT0012841_st	miRNA	Rattus norvegicus	22	UGGUGCGGAAAGGGCCCACAGU			miRNA-4_0	miRBase	0.65	0.98	0.96	0.35	0.25	0.65
20524324	rno-miR-6216	7.13	8.08	-1.94	0.0297	0.9053	MIMAT0024856	3	-	MIMAT0024856_st	miRNA	Rattus norvegicus	23	GAUACACAGAGGCAGGAGGAGAA			miRNA-4_0	miRBase	6.81	7.08	7.78	8.1	8.07	7.81
20536053	rno-mir-544	1.07	0.46	1.53	0.0299	0.9053	MI0012593	6	+	MI0012593_st	stem-loop	Rattus norvegicus	78	CACCUAGGGAUCUUGUUAAAAAGCAGAUUCUGAUUGAGGGACCAAGAUUCUGCAUUUUUAGCAAGCUCUCAAGUGAUG		rno-mir-134 // 6:134415632-134415704 (+); rno-mir-154 // 6:134419671-134419754 (+); rno-mir-300 // 6:134405237-134405315 (+); rno-mir-539 // 6:134408917-134408992 (+); rno-mir-376c // 6:134403524-134403607 (+); rno-mir-376b // 6:134404180-134404265 (+); rno-mir-376a // 6:134404690-134404771 (+); rno-mir-381 // 6:134407700-134407760 (+); rno-mir-487b // 6:134408209-134408290 (+); rno-mir-382 // 6:…	miRNA-4_0	miRBase	0.77	1.09	1.06	0.44	0.77	0.48
20524604	rno-miR-6323	0.83	0.57	1.19	0.0302	0.9053	MIMAT0025062	11	+	MIMAT0025062_st	miRNA	Rattus norvegicus	25	UGGAACUCCAUCUCUGGUCUGUGCA			miRNA-4_0	miRBase	0.84	1.11	0.82	0.61	0.07	0.54
20536373	rno-mir-299b	0.69	0.05	1.56	0.0311	0.9053	MI0015425	6	-	MI0015425_x_st	stem-loop	Rattus norvegicus	118	CGGACUGGAUGGCUGGGCUGGAUACCAAGAAGCGGUUUACCGUCCCACAUACAUACUCAAAAUGUAUGUGGGACGGUAAACCAUUUCUUCAAGUACCGCGUGACAGCAGGGACAGCUG		rno-mir-323 // 6:134391697-134391782 (+); rno-mir-329 // 6:134392666-134392762 (+); rno-mir-299a // 6:134389822-134389884 (+); rno-mir-543 // 6:134397158-134397237 (+); rno-mir-379 // 6:134388198-134388282 (+); rno-mir-494 // 6:134394868-134394950 (+); rno-mir-380 // 6:134390988-134391064 (+); rno-mir-411 // 6:134389347-134389422 (+); rno-mir-495 // 6:134399218-134399297 (+); rno-mir-758 // 6:134…	miRNA-4_0	miRBase	0.29	0.69	0.69	0.29	0.05	0.05
20501426	rno-miR-107-5p	0.59	0.34	1.19	0.0318	0.9053	MIMAT0017115	1	-	MIMAT0017115_st	miRNA	Rattus norvegicus	24	AGCUUCUUUACAGUGUUGCCUUGU			miRNA-4_0	miRBase	0.57	1.01	0.61	0.36	0.35	0.3
20501558	rno-miR-290	0.33	0.65	-1.25	0.0321	0.9053	MIMAT0000893	1	-	MIMAT0000893_st	miRNA	Rattus norvegicus	18	UCUCAAACUAUGGGGGCA		rno-mir-290 // 1:64274926-64275006 (-); rno-mir-291a // 1:64274628-64274709 (-); rno-mir-292 // 1:64274340-64274421 (-); rno-mir-293 // 1:64273328-64273399 (-); rno-mir-294 // 1:64272967-64273037 (-); rno-mir-295-1 // 1:64272844-64272924 (-); rno-mir-291b // 1:64274052-64274159 (-)	miRNA-4_0	miRBase	0.19	0.35	0.42	0.5	0.65	0.78
20501422	rno-miR-103-3p	6.26	5.91	1.27	0.0324	0.9053	MIMAT0000824	10	+	MIMAT0000824_st	miRNA	Rattus norvegicus	23	AGCAGCAUUGUACAGGGCUAUGA	ENSRNOT00000048141 // sense // intron // 3		miRNA-4_0	miRBase	6.08	6.42	6.27	5.7	6.01	5.93
20534918	rno-mir-15b	0.39	0.94	-1.47	0.0333	0.9053	MI0000843	2	+	MI0000843_st	stem-loop	Rattus norvegicus	98	UUGGAACCUUAAAGUACUGUAGCAGCACAUCAUGGUUUACAUACUACAGUCAAGAUGCGAAUCAUUAUUUGCUGCUCUAGAAAUUUAAGGAAAUUCAU	ENSRNOT00000014317 // antisense // intron // 3	rno-mir-15b // 2:158992234-158992331 (+); rno-mir-16 // 2:158992383-158992477 (+)	miRNA-4_0	miRBase	0.39	0.38	0.76	0.76	0.95	1.03
20535274	rno-mir-493	0.4	0.15	1.2	0.0336	0.9053	MI0003540	6	+	MI0003540_st	stem-loop	Rattus norvegicus	84	GGCCUCCAGGGCCUUGUACAUGGUAGGCUUUCAUUCAUUGUUUGCACAUUCGGUGAAGGUCUACUGUGUGCCAGGCCCUGUGCC	ENSRNOT00000005908 // antisense // intron // 12; ENSRNOT00000006054 // antisense // intron // 12	rno-mir-337 // 6:134176751-134176847 (+); rno-mir-540 // 6:134177033-134177116 (+); rno-mir-493 // 6:134170340-134170423 (+); rno-mir-665 // 6:134177288-134177381 (+); rno-mir-3544 // 6:134176763-134176850 (-)	miRNA-4_0	miRBase	0.27	0.58	0.39	-0.01	0.15	0.15
20501020	rno-miR-351-5p	1.18	0.63	1.47	0.0354	0.9053	MIMAT0000608	X	-	MIMAT0000608_st	miRNA	Rattus norvegicus	25	UCCCUGAGGAGCCCUUUGAGCCUGA		rno-mir-322 // X:140000161-140000255 (-); rno-mir-351 // X:139999130-139999210 (-); rno-mir-450a // X:139994947-139995037 (-); rno-mir-542 // X:139996190-139996268 (-); rno-mir-503 // X:139999870-139999940 (-)	miRNA-4_0	miRBase	0.98	1.4	1.17	0.56	0.65	0.98
20500954	rno-miR-329-3p	1.02	0.68	1.27	0.037	0.9053	MIMAT0000566	6	+	MIMAT0000566_st	miRNA	Rattus norvegicus	22	AACACACCCAGCUAACCUUUUU		rno-mir-323 // 6:134391697-134391782 (+); rno-mir-329 // 6:134392666-134392762 (+); rno-mir-299a // 6:134389822-134389884 (+); rno-mir-543 // 6:134397158-134397237 (+); rno-mir-379 // 6:134388198-134388282 (+); rno-mir-494 // 6:134394868-134394950 (+); rno-mir-380 // 6:134390988-134391064 (+); rno-mir-411 // 6:134389347-134389422 (+); rno-mir-495 // 6:134399218-134399297 (+); rno-mir-758 // 6:134…	miRNA-4_0	miRBase	1.32	0.9	1	0.7	0.81	0.48
20506503	rno-miR-147	0.2	0.52	-1.25	0.0388	0.9053	MIMAT0005297	3	+	MIMAT0005297_st	miRNA	Rattus norvegicus	22	GUGUGCGGAAAUGCUUCUGCUA			miRNA-4_0	miRBase	0.22	0.2	0.19	0.35	0.5	0.74
20501439	rno-miR-127-5p	0.2	0.63	-1.35	0.0394	0.9053	MIMAT0017117	6	+	MIMAT0017117_st	miRNA	Rattus norvegicus	23	CUGAAGCUCAGAGGGCUCUGAUU	ENSRNOT00000005908 // antisense // intron // 8; ENSRNOT00000006054 // antisense // intron // 8	rno-mir-337 // 6:134176751-134176847 (+); rno-mir-127 // 6:134184312-134184408 (+); rno-mir-136 // 6:134186977-134187058 (+); rno-mir-431 // 6:134182307-134182420 (+); rno-mir-433 // 6:134183216-134183308 (+); rno-mir-540 // 6:134177033-134177116 (+); rno-mir-434 // 6:134186260-134186340 (+); rno-mir-665 // 6:134177288-134177381 (+); rno-mir-3543 // 6:134186227-134186341 (-); rno-mir-3544 // 6:13…	miRNA-4_0	miRBase	0.19	0.07	0.35	0.78	0.35	0.65
20534686	rno-mir-322	0.34	0.6	-1.2	0.0395	0.9053	MI0000589	X	-	MI0000589_st	stem-loop	Rattus norvegicus	95	CCUCGCUGACUCCGAAGGGAUGCAGCAGCAAUUCAUGUUUUGGAGUAUUGCCAAGGUUCAAAACAUGAAGCGCUGCAACACCCCUUCGUGGGAAA		rno-mir-322 // X:140000161-140000255 (-); rno-mir-351 // X:139999130-139999210 (-); rno-mir-450a // X:139994947-139995037 (-); rno-mir-542 // X:139996190-139996268 (-); rno-mir-503 // X:139999870-139999940 (-)	miRNA-4_0	miRBase	0.34	0.34	-0.14	1.25	0.58	0.62
20500958	rno-miR-330-3p	1.13	0.55	1.49	0.0399	0.9053	MIMAT0000568	1	+	MIMAT0000568_st	miRNA	Rattus norvegicus	23	GCAAAGCACAGGGCCUGCAGAGA			miRNA-4_0	miRBase	1.44	1.16	0.74	0.54	0.48	0.74
20517067	rno-miR-449c-5p	0.54	0.14	1.32	0.0402	0.9053	MIMAT0017803	2	+	MIMAT0017803_st	miRNA	Rattus norvegicus	21	AGGCAGUGCAUUGCUAGCUGG		rno-mir-449a // 2:44418273-44418363 (+); rno-mir-449c // 2:44416738-44416836 (+)	miRNA-4_0	miRBase	0.65	0.56	0.35	0.07	0.13	0.35
20535096	rno-mir-429	0.48	0.76	-1.22	0.0412	0.9053	MI0001643	5	-	MI0001643_st	stem-loop	Rattus norvegicus	85	UGCCUGCUGAUGGAUGUCUUACCAGACAUGGUUAGAUCUGGAUGUAUCUGUCUAAUACUGUCUGGUAAUGCCGUCCAUCCAUGGC		rno-mir-200a // 5:172898220-172898308 (-); rno-mir-200b // 5:172898998-172899092 (-); rno-mir-429 // 5:172897185-172897269 (-); rno-mir-3548 // 5:172898207-172898326 (+)	miRNA-4_0	miRBase	0.5	0.24	0.46	0.76	0.77	0.57
20537313	rno-mir-6327	0.18	0.72	-1.45	0.0415	0.9053	MI0021851	10	-	MI0021851_st	stem-loop	Rattus norvegicus	133	AGAAGACACAGAGGAGCCUCGGUCACAGCAUGGUAGACUGCGAUGUCUGUAGUCCCGGCUGGGCAGGAAGUCUCCGGACUGUAGAUCCAUCUCCCACAGCUAGGCUGAGGAGUCUGUUCUGACUUGUGCUCAC	ENSRNOT00000010015 // sense // intron // 1; ENSRNOT00000041389 // sense // intron // 1		miRNA-4_0	miRBase	0.61	0.15	0.21	0.62	0.71	0.84
20506528	rno-miR-425-5p	0.46	1.67	-2.31	0.042	0.9053	MIMAT0005314	8	+	MIMAT0005314_st	miRNA	Rattus norvegicus	23	AAUGACACGAUCACUCCCGUUGA		rno-mir-191a // 8:113614360-113614450 (+); rno-mir-425 // 8:113614817-113614899 (+); rno-mir-191b // 8:113614344-113614463 (-)	miRNA-4_0	miRBase	0.46	0.46	1.52	1.67	1.52	1.66
20504151	rno-miR-377-3p	1.06	0.4	1.58	0.0422	0.9053	MIMAT0003123	6	+	MIMAT0003123_st	miRNA	Rattus norvegicus	23	UGAAUCACACAAAGGCAACUUUU		rno-mir-134 // 6:134415632-134415704 (+); rno-mir-154 // 6:134419671-134419754 (+); rno-mir-377 // 6:134421775-134421846 (+); rno-mir-412 // 6:134424656-134424725 (+); rno-mir-541 // 6:134423740-134423829 (+); rno-mir-382 // 6:134415263-134415342 (+); rno-mir-485 // 6:134416384-134416462 (+); rno-mir-409a // 6:134424504-134424580 (+); rno-mir-369 // 6:134424778-134424856 (+); rno-mir-410 // 6:134…	miRNA-4_0	miRBase	1.07	1.45	0.65	0.4	0.4	0.65
20506544	rno-miR-598-5p	0.61	0.22	1.31	0.0429	0.9053	MIMAT0005324	15	+	MIMAT0005324_st	miRNA	Rattus norvegicus	22	GCGGUGAUGCCGAUGGUGCGAG			miRNA-4_0	miRBase	0.47	0.62	0.71	0.19	0.04	0.47
20534745	rno-mir-101b	0.65	0.42	1.17	0.0443	0.9053	MI0000648	1	+	MI0000648_st	stem-loop	Rattus norvegicus	97	AUCUGAGACUGAACUGUCCUUUUUCGGUUAUCAUGGUACCGAUGCUGUAGAUCUGAAAGGUACAGUACUGUGAUAGCUGAAGAAUGGUGGUGCCAUC	ENSRNOT00000027502 // antisense // intron // 1; ENSRNOT00000072584 // antisense // intron // 1		miRNA-4_0	miRBase	0.58	0.65	0.73	0.35	0.5	0.42
20500924	rno-miR-322-5p	0.62	0.18	1.36	0.0447	0.9053	MIMAT0001619	X	-	MIMAT0001619_st	miRNA	Rattus norvegicus	22	CAGCAGCAAUUCAUGUUUUGGA		rno-mir-322 // X:140000161-140000255 (-); rno-mir-351 // X:139999130-139999210 (-); rno-mir-450a // X:139994947-139995037 (-); rno-mir-542 // X:139996190-139996268 (-); rno-mir-503 // X:139999870-139999940 (-)	miRNA-4_0	miRBase	0.62	0.62	0.42	0.02	0.43	0.15
20534718	rno-mir-340	0.23	0.69	-1.38	0.0451	0.9053	MI0000622			MI0000622_st	stem-loop	Rattus norvegicus	98	CACUUGUACUCGGUGUGAUUAUAAAGCAAUGAGACUGAUUGUCAUGUGUCGUUUGUGGGAUCCGUCUCAGUUACUUUAUAGCCAUACCUGGUAUCUUA			miRNA-4_0	miRBase	0.23	0.39	0.07	0.69	0.39	0.98
20534712	rno-mir-148b	0.83	0.29	1.45	0.0459	0.9053	MI0000616	7	+	MI0000616_st	stem-loop	Rattus norvegicus	97	CAGGCACUCUUAGCAUUUGAGGUGAAGUUCUGUUAUACACUCAGGCUGUGGCUCUGAAAGUCAGUGCAUCACAGAACUUUGUCUCGAAAGCUUUCUA			miRNA-4_0	miRBase	0.81	0.54	0.85	0.05	0.26	0.58
20534726	rno-mir-344a-1	0.99	0.37	1.54	0.0463	0.9053	MI0000629	1	-	MI0000629_x_st	stem-loop	Rattus norvegicus	98	CUGCAGCCAGAGUUUUUACCAGUCAGGCUCCUGGCUAGAUUCCAGGUACCAACUGGUACCUGAUCUAGCCAAAGCCUGACCGUAAGCUGCAAAAGAAA			miRNA-4_0	miRBase	0.58	1.02	0.96	0.35	0.65	0.21
20537304	rno-mir-3075	0.28	0.51	-1.17	0.0468	0.9053	MI0021842	16	+	MI0021842_st	stem-loop	Rattus norvegicus	113	CUGCUAUUUACUCUGCGGUUUGUACUGUCUGGGAGCAGCCAAGGACAAGUUACCUCUUGUCUUCUGUCCUUGGCCUUCCUAGGUGUCCAAGCUCACGCAGGCUGGGAGCCAGA			miRNA-4_0	miRBase	0.2	0.39	0.27	0.73	0.46	0.52
20536078	rno-mir-759	0.37	0.75	-1.31	0.0468	0.9053	MI0012618	15	+	MI0012618_st	stem-loop	Rattus norvegicus	97	GGAUUAUAAUAAAUUAAAUGCCUAAACUGGCAGAGUGCAAACAAUUUUGACUCAGAUCUAAAUGUUUGCACUGGCUGUUUAAACAUUUAAUUUGUUC			miRNA-4_0	miRBase	0.16	0.34	0.65	0.74	0.89	0.67
20501372	rno-miR-28-5p	1.39	0.83	1.48	0.0479	0.9053	MIMAT0000800	11	-	MIMAT0000800_st	miRNA	Rattus norvegicus	22	AAGGAGCUCACAGUCUAUUGAG	ENSRNOT00000035049 // antisense // intron // 24		miRNA-4_0	miRBase	1.33	1.38	1.47	0.85	0.8	1.32
20517096	rno-miR-3562	1.25	1.68	-1.35	0.0486	0.9053	MIMAT0017832	10	-	MIMAT0017832_st	miRNA	Rattus norvegicus	22	UUGGGGCAGUGGCUGGAUGGGA	ENSRNOT00000054944 // antisense // intron // 14	rno-mir-3562 // 10:109478589-109478700 (-); rno-mir-3594 // 10:109476482-109476546 (-)	miRNA-4_0	miRBase	1.26	0.83	1.23	1.66	1.29	1.71
20501024	rno-miR-352	0.67	1.01	-1.27	0.0492	0.9053	MIMAT0000610			MIMAT0000610_st	miRNA	Rattus norvegicus	21	AGAGUAGUAGGUUGCAUAGUA			miRNA-4_0	miRBase	0.65	0.7	0.67	1.01	0.76	1.01
20536398	rno-mir-3575	0.96	0.37	1.51	0.0496	0.9053	MI0015447	4	+	MI0015447_st	stem-loop	Rattus norvegicus	115	UGGACGCCGAUGACACAGGGGCAGGGGCCUCCAUCAUUACCCGGCAGUAUUAGAGACUCCCAACCAGCACCCAAACACUGCUGGGUAAGACGAGGGCCCCUACCCAACCAGUCCA		rno-mir-141 // 4:160840904-160840997 (-); rno-mir-200c // 4:160841344-160841412 (-); rno-mir-3575 // 4:160841317-160841431 (+)	miRNA-4_0	miRBase	1.04	0.64	0.96	0.35	0.71	0.39
20501362	rno-miR-25-5p	2.36	1.03	2.52	0.053	0.9053	MIMAT0004713	12	-	MIMAT0004713_st	miRNA	Rattus norvegicus	22	AGGCGGAGACACGGGCAAUUGC		rno-mir-25 // 12:17607970-17608053 (-); rno-mir-93 // 12:17608173-17608259 (-); rno-mir-106b // 12:17608382-17608463 (-)	miRNA-4_0	miRBase	3	1.88	2.3	2.09	1.07	0.98
20501436	rno-miR-125b-2-3p	0.92	0.49	1.35	0.0531	0.9053	MIMAT0026467	11	+	MIMAT0026467_st	miRNA	Rattus norvegicus	22	ACAAGUCAGGCUCUUGGGACCU		rno-mir-125b-2 // 11:16443666-16443753 (+); rno-mir-3588 // 11:16443657-16443762 (-)	miRNA-4_0	miRBase	0.86	0.91	1.06	0.49	0.86	0.49
20513728	rno-miR-568	0.64	0.23	1.34	0.0545	0.9053	MIMAT0012832	11	-	MIMAT0012832_st	miRNA	Rattus norvegicus	20	AUGUAUAAAUGUAUACACAC			miRNA-4_0	miRBase	0.53	0.64	0.64	0.53	0.2	0.08
20513741	rno-miR-675-3p	0.3	0.57	-1.21	0.0558	0.9053	MIMAT0017363	1	-	MIMAT0017363_st	miRNA	Rattus norvegicus	21	UGUAUGCCCUAACCGCUCAGU			miRNA-4_0	miRBase	0.1	0.28	0.52	0.57	0.57	0.88
20517064	rno-miR-203b-3p	0.66	0.35	1.25	0.0564	0.9053	MIMAT0017800	6	-	MIMAT0017800_st	miRNA	Rattus norvegicus	22	UUGAACUGUUAAGAACCACUGG		rno-mir-203a // 6:136932089-136932185 (+); rno-mir-203b // 6:136932075-136932189 (-)	miRNA-4_0	miRBase	0.65	0.81	0.6	0.35	0.35	0.58
20501324	rno-let-7e-3p	0.12	0.4	-1.22	0.057	0.9053	MIMAT0004706	1	+	MIMAT0004706_st	miRNA	Rattus norvegicus	22	CUAUACGGCCUCCUAGCUUUCC		rno-let-7e // 1:56487134-56487226 (+); rno-mir-99b // 1:56486969-56487038 (+); rno-mir-125a // 1:56487580-56487664 (+); rno-mir-3596c // 1:56487125-56487241 (-)	miRNA-4_0	miRBase	0.34	0.09	-0.04	0.38	0.42	0.88
20534705	rno-mir-331	0.33	0.65	-1.25	0.0572	0.9053	MI0000608	7	-	MI0000608_st	stem-loop	Rattus norvegicus	96	GAGUCUGGUCUUGUUUGGGUUUGUUCUAGGUAUGGUCCCAGGGAUCCCAGAUCAAACCAGGCCCCUGGGCCUAUCCUAGAACCAACCUAAACCCAU	ENSRNOT00000059269 // antisense // intron // 3		miRNA-4_0	miRBase	0.32	0.11	0.33	0.63	0.68	0.36
20535228	rno-mir-207	0.62	0.09	1.44	0.0584	0.9053	MI0003479	5	+	MI0003479_st	stem-loop	Rattus norvegicus	78	AGGCAGGGGUGAGGGGCUGCGGGAGGAGCGGGGCGGAGGCUGCGGCUUGCGCUUCUCCUGGCUCUCCUCCCUUUCUUU			miRNA-4_0	miRBase	0.32	0.63	0.89	0.08	0.4	0.09
20501496	rno-miR-185-5p	5.73	4.77	1.96	0.0591	0.9053	MIMAT0000862	11	+	MIMAT0000862_st	miRNA	Rattus norvegicus	22	UGGAGAGAAAGGCAGUUCCUGA			miRNA-4_0	miRBase	5.9	5.73	5.57	4.8	4.58	5.68
20501569	rno-miR-299a-3p	0.29	0.52	-1.17	0.0592	0.9053	MIMAT0017167	6	+	MIMAT0017167_st	miRNA	Rattus norvegicus	21	UAUGUGGGACGGUAAACCGCU		rno-mir-323 // 6:134391697-134391782 (+); rno-mir-329 // 6:134392666-134392762 (+); rno-mir-299a // 6:134389822-134389884 (+); rno-mir-543 // 6:134397158-134397237 (+); rno-mir-379 // 6:134388198-134388282 (+); rno-mir-494 // 6:134394868-134394950 (+); rno-mir-380 // 6:134390988-134391064 (+); rno-mir-411 // 6:134389347-134389422 (+); rno-mir-495 // 6:134399218-134399297 (+); rno-mir-758 // 6:134…	miRNA-4_0	miRBase	0.41	0.28	0.21	0.55	0.48	0.98
20517098	rno-miR-299b-3p	0.16	0.53	-1.29	0.06	0.9053	MIMAT0017834	6	-	MIMAT0017834_st	miRNA	Rattus norvegicus	17	UAUGUGGGACGGUAAAC		rno-mir-323 // 6:134391697-134391782 (+); rno-mir-329 // 6:134392666-134392762 (+); rno-mir-299a // 6:134389822-134389884 (+); rno-mir-543 // 6:134397158-134397237 (+); rno-mir-379 // 6:134388198-134388282 (+); rno-mir-494 // 6:134394868-134394950 (+); rno-mir-380 // 6:134390988-134391064 (+); rno-mir-411 // 6:134389347-134389422 (+); rno-mir-495 // 6:134399218-134399297 (+); rno-mir-758 // 6:134…	miRNA-4_0	miRBase	0.28	0.16	0.17	0.28	0.59	0.53
20506568	rno-miR-92b-3p	1.54	0.96	1.49	0.0616	0.9053	MIMAT0005340	2	-	MIMAT0005340_st	miRNA	Rattus norvegicus	22	UAUUGCACUCGUCCCGGCCUCC			miRNA-4_0	miRBase	1.57	0.98	1.51	0.98	0.9	0.96
20506476	rno-miR-466b-5p	0.3	0.96	-1.58	0.0628	0.9053	MIMAT0005278	17	-	MIMAT0005278_st	miRNA	Rattus norvegicus	22	UAUGUGUGUGUGUAUGUCCAUG		rno-mir-466b-1 // 17:79291564-79291649 (-); rno-mir-466b-2 // 17:79288534-79288615 (-)	miRNA-4_0	miRBase	0.29	0.35	0.27	1.32	0.34	1.02
20513768	rno-miR-496-3p	0.62	0.33	1.22	0.0629	0.9053	MIMAT0012860	6	+	MIMAT0012860_st	miRNA	Rattus norvegicus	21	AGUAUUACAUGGCCAAUCUCC		rno-mir-134 // 6:134415632-134415704 (+); rno-mir-154 // 6:134419671-134419754 (+); rno-mir-377 // 6:134421775-134421846 (+); rno-mir-412 // 6:134424656-134424725 (+); rno-mir-541 // 6:134423740-134423829 (+); rno-mir-382 // 6:134415263-134415342 (+); rno-mir-485 // 6:134416384-134416462 (+); rno-mir-409a // 6:134424504-134424580 (+); rno-mir-369 // 6:134424778-134424856 (+); rno-mir-410 // 6:134…	miRNA-4_0	miRBase	0.35	0.79	0.65	0.35	0.07	0.32
20513746	rno-miR-201-5p	0.51	0.21	1.23	0.0666	0.9053	MIMAT0012846	X	-	MIMAT0012846_st	miRNA	Rattus norvegicus	20	CACUCAGUAAGGCAUUGUUC		rno-mir-201 // X:154169141-154169220 (-); rno-mir-547 // X:154169439-154169519 (-); rno-mir-3585 // X:154164067-154164184 (-)	miRNA-4_0	miRBase	0.48	0.83	0.54	0.23	0.48	0.19
20501399	rno-miR-34b-3p	0.59	0.99	-1.32	0.0677	0.9053	MIMAT0017105	8	-	MIMAT0017105_st	miRNA	Rattus norvegicus	22	AAUCACUAACUCCACUGCCAUC		rno-mir-34b // 8:54422570-54422653 (-); rno-mir-34c // 8:54422052-54422128 (-)	miRNA-4_0	miRBase	0.61	0.76	0.35	0.99	0.72	0.98
20534703	rno-mir-330	0.1	0.4	-1.23	0.068	0.9053	MI0000606	1	+	MI0000606_st	stem-loop	Rattus norvegicus	97	ACCCUUUGGCGAUCUCUGCCUCUCUGGGCCUGUGUCUUAGGCUCUUCAAGAUCUAACGAGCAAAGCACAGGGCCUGCAGAGAGGUAGCGCUCUGCUC			miRNA-4_0	miRBase	0.31	-0.14	0.11	0.58	0.38	0.31
20501543	rno-miR-216a-3p	0.08	0.37	-1.22	0.068	0.9053	MIMAT0017160	14	+	MIMAT0017160_st	miRNA	Rattus norvegicus	22	CACAGUGGUCUCUGGGAUUAUG		rno-mir-216a // 14:109666081-109666186 (+); rno-mir-217 // 14:109673480-109673584 (+)	miRNA-4_0	miRBase	0.09	0.35	0.07	0.35	0.65	0.39
20517111	rno-miR-216b-3p	0.21	0.5	-1.23	0.0683	0.9053	MIMAT0017847	14	+	MIMAT0017847_st	miRNA	Rattus norvegicus	20	CACACUUACUUGUAGAGAUU			miRNA-4_0	miRBase	0.21	0.35	0.07	0.52	0.35	0.49
20501412	rno-miR-98-3p	0.69	0.06	1.54	0.0693	0.9053	MIMAT0017111	X	+	MIMAT0017111_st	miRNA	Rattus norvegicus	21	CUAUACAACUUACUACUUUCC		rno-let-7f-2 // X:41376943-41377025 (+); rno-mir-98 // X:41377546-41377653 (+)	miRNA-4_0	miRBase	0.68	0.77	0.63	0.04	0.08	0.68
20538486	gi:555853	7.79	7.44	1.27	0.0695	0.9053	gi555853_copy4			gi555853_copy4_st	5.8s rRNA	Homo sapiens	157	CGACTCTTAGCGGTGGATCACTCGGCTCGTGCGTCGATGAAGAACGCAGCTAGCTGCGAGAATTAATGTGAATTGCAGGACACATTGATCATCGACACTTCGAACGCACTTGCGGCCCCGGGTTCCTCCCGGGGCTACGCCTGTCTGAGCGTCGCTT			miRNA-4_0	Affymetrix Proprietary Database	7.84	7.8	7.71	7.42	7.22	7.72
20517079	rno-miR-3074	0.24	0.51	-1.2	0.0696	0.9053	MIMAT0017815	17	+	MIMAT0017815_st	miRNA	Rattus norvegicus	22	GAUAUCAGCUCAGUAGGCACCG		rno-mir-23b // 17:7351688-7351784 (-); rno-mir-24-1 // 17:7350971-7351038 (-); rno-mir-27b // 17:7351449-7351545 (-); rno-mir-3074 // 17:7350950-7351066 (+)	miRNA-4_0	miRBase	0.18	0.45	0.24	0.52	0.78	0.45
20537293	rno-mir-6314	0.64	0.36	1.21	0.0717	0.9053	MI0021832	2	+	MI0021832_st	stem-loop	Rattus norvegicus	139	GUCUUUGCCUGCUUCGGAGGUGAUGCUGGGCUACGUCCAGAGGCACUGACAGAUCUGAUGGUGAUUUGGUAUAAGGUCGCAGCCUUCAGGCCUGUCACAGUGCCCGGGGAAUUGGCCACUGUGGUCUCAAUGGUUGUGU			miRNA-4_0	miRBase	0.67	0.36	0.87	0.36	0.36	0.12
20535725	rno-mir-301b	0.69	0.34	1.27	0.0719	0.9053	MI0006137	11	+	MI0006137_x_st	stem-loop	Rattus norvegicus	78	GCUGCGGGUGCUCUGACUAGGUUGCACUACUGUGCUGUGGAAAGCAGUGCAAUGGUAUUGUCAAAGCAUCUGGGACCA	ENSRNOT00000035945 // antisense // intron // 2	rno-mir-130b // 11:85885595-85885676 (+); rno-mir-301b // 11:85885248-85885325 (+)	miRNA-4_0	miRBase	0.7	0.65	0.92	0.68	0.35	0.32
20513765	rno-miR-678	4.18	4.61	-1.34	0.0721	0.9053	MIMAT0012857	20	+	MIMAT0012857_st	miRNA	Rattus norvegicus	22	GUCUCGGGGCAAGGACUGGAGG			miRNA-4_0	miRBase	4.36	2.21	4.02	4.58	5.41	4.63
20501344	rno-miR-18a-5p	0.48	0.75	-1.2	0.0721	0.9053	MIMAT0000787	15	+	MIMAT0000787_st	miRNA	Rattus norvegicus	23	UAAGGUGCAUCUAGUGCAGAUAG		rno-mir-20a // 15:99854190-99854274 (+); rno-mir-17-1 // 15:99853735-99853818 (+); rno-mir-18a // 15:99853871-99853966 (+); rno-mir-19b-1 // 15:99854320-99854406 (+); rno-mir-19a // 15:99854018-99854099 (+); rno-mir-92a-1 // 15:99854442-99854519 (+)	miRNA-4_0	miRBase	0.48	0.19	0.48	0.95	0.77	0.48
20501394	rno-miR-32-5p	0.82	0.5	1.24	0.073	0.9053	MIMAT0000811	5	-	MIMAT0000811_st	miRNA	Rattus norvegicus	22	UAUUGCACAUUACUAAGUUGCA			miRNA-4_0	miRBase	0.83	0.65	0.81	0.65	0.5	0.5
20501459	rno-miR-137-5p	0.51	0.2	1.24	0.0731	0.9053	MIMAT0017126	2	+	MIMAT0017126_st	miRNA	Rattus norvegicus	22	ACGGGUAUUCUUGGGUGGAUAA	ENSRNOT00000056461 // antisense // intron // 3; ENSRNOT00000068767 // antisense // intron // 3; ENSRNOT00000073413 // antisense // intron // 4; ENSRNOT00000074310 // antisense // intron // 3		miRNA-4_0	miRBase	0.31	0.48	0.81	0.31	0.21	0.07
20537299	rno-mir-344g	0.34	0.65	-1.24	0.074	0.9053	MI0021837	1	-	MI0021837_x_st	stem-loop	Rattus norvegicus	79	AAUUUCUGUCAGUCAGGCUCCUGGCAGGAGUCCAGCUCUCAGCUGGUUCCAGGCUCUAGCCAGGGGCUUGACUGCAAGC			miRNA-4_0	miRBase	0.35	0.33	0.48	0.48	0.65	0.65
20513730	rno-miR-582-3p	1.13	0.47	1.58	0.075	0.9053	MIMAT0017360	2	+	MIMAT0017360_st	miRNA	Rattus norvegicus	22	AACCUGUUGAACAACUGAACCC	ENSRNOT00000019087 // antisense // intron // 19		miRNA-4_0	miRBase	1.31	1.13	0.47	0.4	0.54	0.47
20501360	rno-miR-24-3p	8.63	8.27	1.28	0.0751	0.9053	MIMAT0000794	17	-	MIMAT0000794_st	miRNA	Rattus norvegicus	22	UGGCUCAGUUCAGCAGGAACAG	ENSRNOT00000064731 // antisense // intron // 3	rno-mir-23b // 17:7351688-7351784 (-); rno-mir-24-1 // 17:7350971-7351038 (-); rno-mir-27b // 17:7351449-7351545 (-); rno-mir-3074 // 17:7350950-7351066 (+); rno-mir-23a // 19:25638744-25638818 (-); rno-mir-24-2 // 19:25638430-25638537 (-); rno-mir-27a // 19:25638578-25638664 (-)	miRNA-4_0	miRBase	8.62	8.85	8.41	8.29	8.02	8.47
20517061	rno-miR-3543	0.35	0.08	1.2	0.0757	0.9053	MIMAT0017797	6	-	MIMAT0017797_st	miRNA	Rattus norvegicus	23	CAGGAGUCGAGUGAUGGUUCAAA	ENSRNOT00000005908 // sense // intron // 6; ENSRNOT00000006054 // sense // intron // 6	rno-mir-337 // 6:134176751-134176847 (+); rno-mir-127 // 6:134184312-134184408 (+); rno-mir-136 // 6:134186977-134187058 (+); rno-mir-431 // 6:134182307-134182420 (+); rno-mir-433 // 6:134183216-134183308 (+); rno-mir-540 // 6:134177033-134177116 (+); rno-mir-434 // 6:134186260-134186340 (+); rno-mir-665 // 6:134177288-134177381 (+); rno-mir-3543 // 6:134186227-134186341 (-); rno-mir-3544 // 6:13…	miRNA-4_0	miRBase	0.35	0.35	0.61	-0.16	0.35	0.07
20534744	rno-mir-151	0.3	0.55	-1.19	0.0758	0.9053	MI0000647	7	-	MI0000647_st	stem-loop	Rattus norvegicus	97	AGCGCUUUCCUGCCCUCGAGGAGCUCACAGUCUAGUAUGUCUCCUCCCUACUAGACUGAGGCUCCUUGAGGACAGGGAUCGUCAUACUCACCUCCCG		rno-mir-151 // 7:110979296-110979392 (-); rno-mir-3586 // 7:110979296-110979415 (+)	miRNA-4_0	miRBase	0.31	0.52	0.3	0.79	0.55	0.55
20501500	rno-miR-187-5p	0.5	0.76	-1.2	0.0769	0.9053	MIMAT0017144	18	-	MIMAT0017144_st	miRNA	Rattus norvegicus	18	AGGCUACAACACAGGACC	ENSRNOT00000021624 // sense // intron // 6		miRNA-4_0	miRBase	0.28	0.51	0.49	0.52	0.78	0.74
20535008	rno-mir-145	0.5	0.9	-1.32	0.0773	0.9053	MI0000918	18	-	MI0000918_st	stem-loop	Rattus norvegicus	88	CACCUUGUCCUCACGGUCCAGUUUUCCCAGGAAUCCCUUGGAUGCUAAGAUGGGGAUUCCUGGAAAUACUGUUCUUGAGGUCAUGGCU	ENSRNOT00000065693 // sense // intron // 32	rno-mir-143 // 18:57625113-57625217 (-); rno-mir-145 // 18:57623747-57623834 (-)	miRNA-4_0	miRBase	0.27	0.51	0.72	0.88	0.65	1.2
20536377	rno-mir-3065	0.9	0.49	1.33	0.0802	0.9053	MI0015429	10	+	MI0015429_st	stem-loop	Rattus norvegicus	103	GAGGCUGGCAGCUGCCCUCUUCAACAAAAUCACUGAUGCUGGAGUCACUGUGCACCCACUCAGCACCAGGAUAUUGUUGGGGAGGACGGCCUGGGCAGCGUCG	ENSRNOT00000054947 // antisense // intron // 10	rno-mir-338 // 10:109426992-109427057 (-); rno-mir-3065 // 10:109426975-109427077 (+)	miRNA-4_0	miRBase	0.49	0.91	1.04	0.45	0.49	0.49
20534970	rno-mir-103-2	0.63	0.35	1.22	0.0803	0.9053	MI0000887	3	+	MI0000887_st	stem-loop	Rattus norvegicus	86	GUCUUCGUGCUUUCAGCUUCUUUACAGUGCUGCCUUGUAGCAUUCAGGUCAAGCAGCAUUGUACAGGGCUAUGAAAGAACCAAGAA	ENSRNOT00000048141 // sense // intron // 3		miRNA-4_0	miRBase	0.65	0.61	0.35	0.35	0.35	0.1
20537301	rno-mir-6317	0.64	0.33	1.25	0.0805	0.9053	MI0021839	1	-	MI0021839_st	stem-loop	Rattus norvegicus	127	AAAGACCUCUAGUCUCCUGCUUGCCUUCUGCUGCAGUGAACCUGAGAGAAAGGCUCGAGCAAUUAGGUUGGGGCCUUACUCACAGUCUCACUGGAGACAUCGGGUUAUUCUAGGUGGAUUCAGAAGG			miRNA-4_0	miRBase	0.47	1.08	0.62	0.31	0.24	0.47
20513726	rno-miR-544-5p	0.63	0.39	1.18	0.0805	0.9053	MIMAT0017359	6	+	MIMAT0017359_st	miRNA	Rattus norvegicus	20	CUUGUUAAAAAGCAGAUUCU		rno-mir-134 // 6:134415632-134415704 (+); rno-mir-154 // 6:134419671-134419754 (+); rno-mir-300 // 6:134405237-134405315 (+); rno-mir-539 // 6:134408917-134408992 (+); rno-mir-376c // 6:134403524-134403607 (+); rno-mir-376b // 6:134404180-134404265 (+); rno-mir-376a // 6:134404690-134404771 (+); rno-mir-381 // 6:134407700-134407760 (+); rno-mir-487b // 6:134408209-134408290 (+); rno-mir-382 // 6:…	miRNA-4_0	miRBase	0.65	0.81	0.38	0.08	0.41	0.38
20501473	rno-miR-144-3p	0.67	0.96	-1.22	0.0815	0.9053	MIMAT0000850	10	+	MIMAT0000850_st	miRNA	Rattus norvegicus	20	UACAGUAUAGAUGAUGUACU		rno-mir-144 // 10:64129346-64129428 (+); rno-mir-451 // 10:64129518-64129589 (+)	miRNA-4_0	miRBase	0.07	0.68	0.65	0.65	1.2	0.98
20537283	rno-mir-3473	0.62	0.93	-1.24	0.0816	0.9053	MI0021538	13	+	MI0021538_st	stem-loop	Rattus norvegicus	67	AUCACAGUCCUAUUUCUGCCCUCAAAGACAAAAAUGAUGUCUAGGGCUGGAGAGAUGGCUAAGUGGG	ENSRNOT00000042862 // antisense // intron // 19		miRNA-4_0	miRBase	0.59	0	0.65	0.92	0.98	0.65
20504493	rno-miR-664-2-5p	0.76	0.52	1.17	0.0818	0.9053	MIMAT0017229	13	+	MIMAT0017229_st	miRNA	Rattus norvegicus	21	CUGGCUGGGGAAAAUGAUUGG			miRNA-4_0	miRBase	0.66	0.75	0.86	0.38	0.53	0.66
20501342	rno-miR-17-5p	3.41	2.61	1.75	0.0822	0.9053	MIMAT0000786	15	+	MIMAT0000786_st	miRNA	Rattus norvegicus	23	CAAAGUGCUUACAGUGCAGGUAG	ENSRNOT00000040122 // sense // intron // 4	rno-mir-20a // 15:99854190-99854274 (+); rno-mir-17-1 // 15:99853735-99853818 (+); rno-mir-18a // 15:99853871-99853966 (+); rno-mir-19b-1 // 15:99854320-99854406 (+); rno-mir-19a // 15:99854018-99854099 (+); rno-mir-92a-1 // 15:99854442-99854519 (+); rno-mir-19b-2 // X:139740932-139741027 (-); rno-mir-92a-2 // X:139740802-139740893 (-); rno-mir-363 // X:139740651-139740737 (-); rno-mir-20b // X:1…	miRNA-4_0	miRBase	3.39	3.04	3.83	1.98	2.58	3.29
20524607	rno-miR-6326	0.83	0.6	1.18	0.0824	0.9053	MIMAT0025065	10	+	MIMAT0025065_st	miRNA	Rattus norvegicus	23	CUGGUCUGUAAAGGGACACAGCA	ENSRNOT00000030805 // sense // intron // 22; ENSRNOT00000031618 // sense // intron // 17	rno-mir-22 // 10:62782723-62782817 (+); rno-mir-6326 // 10:62782470-62782580 (+)	miRNA-4_0	miRBase	0.93	0.85	0.65	0.57	0.59	0.63
20501549	rno-miR-219a-5p	0.42	0.65	-1.17	0.083	0.9053	MIMAT0000889	20	+	MIMAT0000889_st	miRNA	Rattus norvegicus	21	UGAUUGUCCAAACGCAAUUCU	ENSRNOT00000041348 // antisense // intron // 1; ENSRNOT00000024352 // sense // intron // 1	rno-mir-219a-2 // 3:8833905-8834000 (-); rno-mir-219b // 3:8833902-8834001 (+)	miRNA-4_0	miRBase	0.41	0.65	0.33	0.65	0.98	0.65
20506546	rno-miR-671	0.39	0.69	-1.23	0.0831	0.9053	MIMAT0005326	4	-	MIMAT0005326_st	miRNA	Rattus norvegicus	21	UCCGGUUCUCAGGGCUCCACC			miRNA-4_0	miRBase	0.26	0.38	0.52	0.46	0.71	0.81
20536404	rno-mir-3580	0.61	0.35	1.21	0.0838	0.9053	MI0015453	X	-	MI0015453_st	stem-loop	Rattus norvegicus	81	GUGUGCUAUGCCCUGCUUGUACUUAUUCUGGUGACAUGAGGUAUCUGUGACUAGGGUAGUAUGAGUAGAGUAAAGUUCACC		rno-mir-465 // X:152868881-152868957 (-); rno-mir-3580 // X:152867129-152867209 (-)	miRNA-4_0	miRBase	0.4	0.58	1.01	0.35	0.19	0.35
20524603	rno-miR-6322	0.19	0.49	-1.23	0.0838	0.9053	MIMAT0025061	12	-	MIMAT0025061_st	miRNA	Rattus norvegicus	22	UGUCUGUACCACAUGGCACGGU	ENSRNOT00000059530 // antisense // intron // 1		miRNA-4_0	miRBase	0.16	-0.02	0.53	0.49	0.49	0.77
20501562	rno-miR-292-3p	0.65	0.42	1.17	0.0845	0.9053	MIMAT0000897	1	-	MIMAT0000897_st	miRNA	Rattus norvegicus	23	AAGUGCCGCCAGGUUUUGAGUGU		rno-mir-290 // 1:64274926-64275006 (-); rno-mir-291a // 1:64274628-64274709 (-); rno-mir-292 // 1:64274340-64274421 (-); rno-mir-293 // 1:64273328-64273399 (-); rno-mir-294 // 1:64272967-64273037 (-); rno-mir-295-1 // 1:64272844-64272924 (-); rno-mir-291b // 1:64274052-64274159 (-)	miRNA-4_0	miRBase	0.58	0.73	0.65	0.27	0.58	0.42
20522997	rno-miR-1199-3p	0.23	-0.02	1.19	0.0852	0.9053	MIMAT0031126	19	+	MIMAT0031126_st	miRNA	Rattus norvegicus	21	UGCGGCCGGUGCUCAGCCGGC			miRNA-4_0	miRBase	0.22	0.07	0.39	0.08	0	-0.19
20504492	rno-miR-664-3p	0.66	0.47	1.15	0.0857	0.9053	MIMAT0003382	13	+	MIMAT0003382_st	miRNA	Rattus norvegicus	22	UAUUCAUUUACUCCCCAGCCUA	ENSRNOT00000023236 // antisense // intron // 19		miRNA-4_0	miRBase	0.67	0.97	0.65	0.45	0.65	0.35
20506540	rno-miR-500-5p	0.59	0.35	1.19	0.0861	0.9053	MIMAT0017311	X	+	MIMAT0017311_st	miRNA	Rattus norvegicus	24	AAUCCUUGCUAUCUGGGUGCUUAG		rno-mir-501 // X:27331151-27331234 (+); rno-mir-500 // X:27334609-27334688 (+); rno-mir-362 // X:27330447-27330511 (+); rno-mir-3560 // X:27331140-27331251 (-)	miRNA-4_0	miRBase	0.59	0.35	0.84	0.35	0.13	0.35
20500949	rno-miR-328a-5p	1.29	1.67	-1.31	0.0894	0.9053	MIMAT0017029	19	-	MIMAT0017029_st	miRNA	Rattus norvegicus	19	GGGGGGCAGGAGGGGCUCA	ENSRNOT00000004621 // antisense // intron // 1	rno-mir-328a // 19:35122554-35122637 (-); rno-mir-6318 // 19:35121980-35122088 (-)	miRNA-4_0	miRBase	1.48	1.28	1.11	2.06	1.4	1.63
20500967	rno-miR-335	0.53	0.82	-1.22	0.0894	0.9053	MIMAT0000575			MIMAT0000575_st	miRNA	Rattus norvegicus	23	UCAAGAGCAAUAACGAAAAAUGU			miRNA-4_0	miRBase	0.53	0.31	0.53	0.52	0.81	1.13
20506478	rno-miR-466b-2-3p	0.84	0.35	1.4	0.0895	0.9053	MIMAT0017286	17	-	MIMAT0017286_st	miRNA	Rattus norvegicus	21	AUAUACAUACACACAUACACA		rno-mir-466b-1 // 17:79291564-79291649 (-); rno-mir-466b-2 // 17:79288534-79288615 (-)	miRNA-4_0	miRBase	1.15	0.82	0.55	0.35	0.24	0.7
20504236	rno-miR-493-5p	0.15	0.44	-1.22	0.0913	0.9053	MIMAT0017217	6	+	MIMAT0017217_st	miRNA	Rattus norvegicus	22	UUGUACAUGGUAGGCUUUCAUU	ENSRNOT00000005908 // antisense // intron // 12; ENSRNOT00000006054 // antisense // intron // 12	rno-mir-337 // 6:134176751-134176847 (+); rno-mir-540 // 6:134177033-134177116 (+); rno-mir-493 // 6:134170340-134170423 (+); rno-mir-665 // 6:134177288-134177381 (+); rno-mir-3544 // 6:134176763-134176850 (-)	miRNA-4_0	miRBase	-0.26	0.2	0.44	0.42	0.46	0.76
20501446	rno-miR-130a-3p	2.72	1.99	1.66	0.092	0.9053	MIMAT0000836	3	-	MIMAT0000836_st	miRNA	Rattus norvegicus	22	CAGUGCAAUGUUAAAAGGGCAU	ENSRNOT00000068018 // sense // intron // 4	rno-mir-130a // 3:67949594-67949681 (-); rno-mir-3590 // 3:67949601-67949674 (+)	miRNA-4_0	miRBase	2.77	2.24	3.04	1.08	2.45	2.07
20537295	rno-mir-344i	0.39	-0.04	1.34	0.0924	0.9053	MI0021834	1	+	MI0021834_st	stem-loop	Rattus norvegicus	99	ACAGGGCUUUUGCAAGUCAGGCUCCUGGCUGGAGUCCAGCUCUAAGCUGGAUCCAGGCUCUAGCCAGGGCUUGACUGCACUCUGCUCAAUAGAGAAGGG			miRNA-4_0	miRBase	0.19	0.4	0.37	-0.08	0.27	-0.02
20529127	rno-miR-155-3p	0.64	0.35	1.23	0.0927	0.9053	MIMAT0030410			MIMAT0030410_st	miRNA	Rattus norvegicus	21	CUCCUACCUGUUAGCAUUAAC			miRNA-4_0	miRBase	1.22	0.48	0.64	0.51	0.2	0.34
20513718	rno-miR-490-3p	1.19	0.98	1.15	0.0928	0.9053	MIMAT0012823	4	+	MIMAT0012823_st	miRNA	Rattus norvegicus	22	CAACCUGGAGGACUCCAUGCUG	ENSRNOT00000015863 // sense // intron // 1		miRNA-4_0	miRBase	0.98	1.4	1.18	0.65	0.98	0.98
20501775	rno-miR-196b-5p	0.62	0.26	1.29	0.0937	0.9053	MIMAT0001082	4	-	MIMAT0001082_st	miRNA	Rattus norvegicus	22	UAGGUAGUUUCCUGUUGUUGGG			miRNA-4_0	miRBase	0.65	0.27	0.88	0.27	0.13	0.35
20506548	rno-miR-672-3p	0.12	0.36	-1.18	0.094	0.9053	MIMAT0017312	X	-	MIMAT0017312_st	miRNA	Rattus norvegicus	21	ACACACAGUCGCCAUCUUCGA			miRNA-4_0	miRBase	0.12	0.36	0.12	0.36	0.36	0.66
20534714	rno-mir-338	0.52	0.91	-1.31	0.0964	0.9053	MI0000618	10	-	MI0000618_st	stem-loop	Rattus norvegicus	66	UCCCCAACAAUAUCCUGGUGCUGAGUGGGUGCACAGUGACUCCAGCAUCAGUGAUUUUGUUGAAGA	ENSRNOT00000054947 // sense // intron // 10	rno-mir-338 // 10:109426992-109427057 (-); rno-mir-3065 // 10:109426975-109427077 (+)	miRNA-4_0	miRBase	0.33	0.77	0.5	0.66	0.89	0.92
20501316	rno-let-7a-1-3p	0.51	0.72	-1.16	0.0966	0.9053	MIMAT0017085	17	+	MIMAT0017085_st	miRNA	Rattus norvegicus	22	CUAUACAAUCUACUGUCUUUCC	ENSRNOT00000074600 // sense // intron // 3	rno-let-7d // 17:22121894-22121991 (+); rno-let-7a-1 // 17:22119767-22119860 (+); rno-let-7f-1 // 17:22120135-22120223 (+); rno-mir-3596d // 17:22120131-22120227 (-); rno-mir-3596b // 17:22121895-22121989 (-)	miRNA-4_0	miRBase	0.52	0.35	0.65	0.72	0.65	0.79
20501322	rno-let-7c-2-3p	0.51	0.72	-1.16	0.0966	0.9053	MIMAT0017088	7	+	MIMAT0017088_st	miRNA	Rattus norvegicus	22	CUAUACAAUCUACUGUCUUUCC	ENSRNOT00000012699 // antisense // exon // 2	rno-let-7b // 7:123701205-123701289 (+); rno-let-7c-2 // 7:123700790-123700884 (+)	miRNA-4_0	miRBase	0.52	0.35	0.65	0.72	0.65	0.79
20536405	rno-mir-409b	0.5	0.74	-1.18	0.0969	0.9053	MI0015454	6	-	MI0015454_st	stem-loop	Rattus norvegicus	80	UUGAUACCGAAAAGGGGUUCACCGAGCAACAUUCGUCCUCCAGAUGCAAAGUUGCUCGGGUAACCUCUCUCCGAGUACCA		rno-mir-134 // 6:134415632-134415704 (+); rno-mir-154 // 6:134419671-134419754 (+); rno-mir-377 // 6:134421775-134421846 (+); rno-mir-412 // 6:134424656-134424725 (+); rno-mir-541 // 6:134423740-134423829 (+); rno-mir-382 // 6:134415263-134415342 (+); rno-mir-485 // 6:134416384-134416462 (+); rno-mir-409a // 6:134424504-134424580 (+); rno-mir-369 // 6:134424778-134424856 (+); rno-mir-410 // 6:134…	miRNA-4_0	miRBase	0.74	0.52	0.49	0.74	0.98	0.74
20536077	rno-mir-666	0.33	0.65	-1.25	0.0976	0.9053	MI0012617	6	+	MI0012617_st	stem-loop	Rattus norvegicus	99	CUGAUUCUGCCUGCGUGGAGCGGGCACGGCUGUGAGAGCCCCCUAGGUACAGCGGGGCUGCAGCGUGAUCGCCUGCUCACGCACAGGAAGUGACGACAG		rno-mir-323 // 6:134391697-134391782 (+); rno-mir-329 // 6:134392666-134392762 (+); rno-mir-299a // 6:134389822-134389884 (+); rno-mir-300 // 6:134405237-134405315 (+); rno-mir-543 // 6:134397158-134397237 (+); rno-mir-379 // 6:134388198-134388282 (+); rno-mir-494 // 6:134394868-134394950 (+); rno-mir-376c // 6:134403524-134403607 (+); rno-mir-376b // 6:134404180-134404265 (+); rno-mir-376a // 6:…	miRNA-4_0	miRBase	0.35	0.44	0.17	0.65	0.39	0.65
20500925	rno-miR-322-3p	0.39	0.65	-1.2	0.0997	0.9053	MIMAT0000547	X	-	MIMAT0000547_st	miRNA	Rattus norvegicus	20	AAACAUGAAGCGCUGCAACA		rno-mir-322 // X:140000161-140000255 (-); rno-mir-351 // X:139999130-139999210 (-); rno-mir-450a // X:139994947-139995037 (-); rno-mir-542 // X:139996190-139996268 (-); rno-mir-503 // X:139999870-139999940 (-)	miRNA-4_0	miRBase	0.05	0.41	0.37	0.65	0.35	0.96
20517100	rno-miR-9b-3p	0.35	0.51	-1.12	0.0998	0.9053	MIMAT0017836	1	-	MIMAT0017836_st	miRNA	Rattus norvegicus	18	AUACAGCUAGAUAACCAA		rno-mir-9a-3 // 1:135254133-135254222 (+); rno-mir-9b-3 // 1:135254122-135254236 (-); rno-mir-9a-1 // 2:180293009-180293097 (+); rno-mir-9b-1 // 2:180293000-180293107 (-); rno-mir-9a-2 // 2:12259506-12259592 (-); rno-mir-9b-2 // 2:12259488-12259605 (+)	miRNA-4_0	miRBase	0.35	0.35	0.07	0.35	0.53	0.65
20537310	rno-mir-6324	0.65	1	-1.27	0.0999	0.9053	MI0021848	11	-	MI0021848_st	stem-loop	Rattus norvegicus	121	UGGAAUCACCAGAUAGCUGGGGUCAAGGUGCUCUGCUGACUGCCUAUGGGCUGUGGGAUCCAACUGAGUCAGUAGGCCAGACAGCAAGCACCUUUAUCCCUUGAGCAAUUUCACUGACCCU			miRNA-4_0	miRBase	0.97	0.65	0.65	0.9	1.23	0.98
20535716	rno-mir-17-2	0.67	0.39	1.21	0.1003	0.9053	MI0006131	X	-	MI0006131_st	stem-loop	Rattus norvegicus	78	UUGGCCAUGUCAAAGUGCUUACAGUGCAGGUAGCUUCUUGAGAUCUACUGCACUGCAAGCACUUCUUACAUUACCAUG	ENSRNOT00000040122 // sense // intron // 4	rno-mir-19b-2 // X:139740932-139741027 (-); rno-mir-92a-2 // X:139740802-139740893 (-); rno-mir-363 // X:139740651-139740737 (-); rno-mir-20b // X:139741071-139741142 (-); rno-mir-17-2 // X:139741444-139741521 (-)	miRNA-4_0	miRBase	0.34	0.68	0.96	0.15	0.37	0.41
20535028	rno-mir-194-1	0.62	0.38	1.18	0.1004	0.9053	MI0000937	13	+	MI0000937_st	stem-loop	Rattus norvegicus	83	AUGGAGUCAUCACGUGUAACAGCAACUCCAUGUGGACUGUGCACAGAUCCCAGUGGAGCUGCUGUUACUUUUGAUGGCCUCCA		rno-mir-194-1 // 13:101312447-101312529 (+); rno-mir-215 // 13:101312688-101312784 (+)	miRNA-4_0	miRBase	0.46	0.69	0.63	0.38	0.46	0.37
20513735	rno-miR-653-5p	0.75	0.51	1.17	0.1008	0.9053	MIMAT0012838	4	-	MIMAT0012838_st	miRNA	Rattus norvegicus	21	UUGAAACAUUCUCUACUGAAC		rno-mir-489 // 4:28518260-28518365 (-); rno-mir-653 // 4:28517619-28517715 (-)	miRNA-4_0	miRBase	0.98	0.58	0.72	0.58	0.45	0.51
20536391	rno-mir-3571	0.36	0.65	-1.22	0.1023	0.9053	MI0015440	18	+	MI0015440_st	stem-loop	Rattus norvegicus	111	UUGGCGGACAUUACCUACCCAAAAUACACACUUCUUUACAUUCCAUAGCAUUCUAUGUUCAUAUGGGUACAUAAAGAAGUAUGUGCUCUGAGUAGGCACUAUUGUGCCGAU		rno-mir-133a // 18:2189216-2189302 (-); rno-mir-1 // 18:2191671-2191757 (-); rno-mir-3571 // 18:2191660-2191770 (+); rno-mir-133c // 18:2189197-2189314 (+)	miRNA-4_0	miRBase	0.25	0.35	0.49	0.42	0.74	0.66
20534960	rno-mir-34a	0.38	0.65	-1.2	0.1038	0.9053	MI0000877	5	+	MI0000877_st	stem-loop	Rattus norvegicus	102	CCGGCUGUGAGUAAUUCUUUGGCAGUGUCUUAGCUGGUUGUUGUGAGUAUUAGCUAAGGAAGCAAUCAGCAAGUAUACUGCCCUAGAAGUGCUGCACGUUGU			miRNA-4_0	miRBase	0.56	0.35	0.39	0.65	0.7	0.53
20534961	rno-mir-92a-1	0.2	0.43	-1.17	0.1043	0.9053	MI0000878	15	+	MI0000878_st	stem-loop	Rattus norvegicus	78	CUUUCUACACAGGUUGGGAUUUGUCGCAAUGCUGUGUUUCUGUAUAGUAUUGCACUUGUCCCGGCCUGUUGAGUUUGG		rno-mir-20a // 15:99854190-99854274 (+); rno-mir-17-1 // 15:99853735-99853818 (+); rno-mir-18a // 15:99853871-99853966 (+); rno-mir-19b-1 // 15:99854320-99854406 (+); rno-mir-19a // 15:99854018-99854099 (+); rno-mir-92a-1 // 15:99854442-99854519 (+)	miRNA-4_0	miRBase	0.33	0.2	0.21	0.44	0.33	0.49
20537312	rno-mir-6326	0.35	1.06	-1.64	0.1049	0.9053	MI0021850	10	+	MI0021850_st	stem-loop	Rattus norvegicus	111	CUGCCCUUUGAGUGCUGAAGGUGCUGGAGUCCUUAGCAGGUUGCCAAGAGUUGCUAGUGCCUCCUGGUCUGUAAAGGGACACAGCACAAGUGCAUUUAGGAGCCUCUUGCU	ENSRNOT00000030805 // sense // intron // 22; ENSRNOT00000031618 // sense // intron // 17	rno-mir-22 // 10:62782723-62782817 (+); rno-mir-6326 // 10:62782470-62782580 (+)	miRNA-4_0	miRBase	0.35	0.35	0.57	1.07	0.37	1.29
20502370	rno-miR-449a-5p	0.04	0.36	-1.24	0.105	0.9053	MIMAT0001543	2	+	MIMAT0001543_st	miRNA	Rattus norvegicus	22	UGGCAGUGUAUUGUUAGCUGGU		rno-mir-449a // 2:44418273-44418363 (+); rno-mir-449c // 2:44416738-44416836 (+)	miRNA-4_0	miRBase	0.04	0.04	0.07	0.35	0.37	0.07
20535731	rno-mir-423	0.33	0.64	-1.24	0.1059	0.9053	MI0006145	10	+	MI0006145_st	stem-loop	Rattus norvegicus	79	GAAGUUAGGCUGAGGGGCAGAGAGCGAGACUUUUCUAUUUUCCAAAAGCUCGGUCUGAGGCCCCUCAGUCUUGCUUCCU			miRNA-4_0	miRBase	0.34	0.07	0.58	0.65	0.73	0.49
20535737	rno-mir-484	0.5	0.68	-1.13	0.1068	0.9053	MI0006151	10	-	MI0006151_st	stem-loop	Rattus norvegicus	77	GCAUGCAGGGAAGGGGGGGCGGGGCCUCGCGGCCCUGCUGCCUCGUCAGGCUCAGUCCCCUCCCGAUAAACCUCAAA	ENSRNOT00000072296 // antisense // intron // 3		miRNA-4_0	miRBase	0.5	-0.02	0.5	0.5	0.83	0.7
20534690	rno-mir-301a	0.85	0.33	1.43	0.1077	0.9053	MI0000593	10	+	MI0000593_st	stem-loop	Rattus norvegicus	100	CCUGCUGGCUACUGCUGACGACUGCUCUGACUUUAUUGCACUACUGUACUGUACAGCUAGCAGUGCAAUAGUAUUGUCAAAGCAUCCGGGAGCAGGCUAC	ENSRNOT00000008846 // sense // intron // 5		miRNA-4_0	miRBase	0.83	0.3	0.88	0.35	0.13	0.44
20501375	rno-miR-29b-3p	0.78	0.5	1.21	0.109	0.9053	MIMAT0000801	13	+	MIMAT0000801_st	miRNA	Rattus norvegicus	23	UAGCACCAUUUGAAAUCAGUGUU		rno-mir-29b-2 // 13:110967520-110967600 (+); rno-mir-29c // 13:110968048-110968135 (+); rno-mir-3556b // 13:110968040-110968146 (-); rno-mir-29a // 4:58107760-58107847 (-); rno-mir-29b-1 // 4:58108139-58108219 (-); rno-mir-3556a // 4:58107748-58107865 (+); rno-mir-3587 // 4:58108112-58108174 (+)	miRNA-4_0	miRBase	0.5	0.98	0.81	0.5	0.5	0.5
20504139	rno-miR-361-5p	4.02	3.38	1.56	0.1093	0.9053	MIMAT0003117	X	-	MIMAT0003117_st	miRNA	Rattus norvegicus	22	UUAUCAGAAUCUCCAGGGGUAC			miRNA-4_0	miRBase	3.97	3.72	4.54	2.81	3.36	4.01
20513723	rno-miR-511-5p	0.21	0.49	-1.21	0.1096	0.9053	MIMAT0012829	17	+	MIMAT0012829_st	miRNA	Rattus norvegicus	21	CAUGCCUUUUGCUCUGCACUC			miRNA-4_0	miRBase	0.21	0.21	0.21	0.69	0.21	0.52
20506523	rno-miR-410-3p	0.82	0.39	1.35	0.1104	0.9053	MIMAT0005311	6	+	MIMAT0005311_st	miRNA	Rattus norvegicus	21	AAUAUAACACAGAUGGCCUGU		rno-mir-134 // 6:134415632-134415704 (+); rno-mir-154 // 6:134419671-134419754 (+); rno-mir-377 // 6:134421775-134421846 (+); rno-mir-412 // 6:134424656-134424725 (+); rno-mir-541 // 6:134423740-134423829 (+); rno-mir-382 // 6:134415263-134415342 (+); rno-mir-485 // 6:134416384-134416462 (+); rno-mir-409a // 6:134424504-134424580 (+); rno-mir-369 // 6:134424778-134424856 (+); rno-mir-410 // 6:134…	miRNA-4_0	miRBase	0.83	0.81	0.83	0.13	0.35	0.87
20501363	rno-miR-25-3p	0.62	0.94	-1.25	0.1124	0.9053	MIMAT0000795	12	-	MIMAT0000795_st	miRNA	Rattus norvegicus	22	CAUUGCACUUGUCUCGGUCUGA		rno-mir-25 // 12:17607970-17608053 (-); rno-mir-93 // 12:17608173-17608259 (-); rno-mir-106b // 12:17608382-17608463 (-)	miRNA-4_0	miRBase	0.33	0.76	0.64	0.91	0.66	1.32
20501338	rno-miR-15b-5p	2.06	2.51	-1.37	0.1125	0.9053	MIMAT0000784	2	+	MIMAT0000784_st	miRNA	Rattus norvegicus	22	UAGCAGCACAUCAUGGUUUACA	ENSRNOT00000014317 // antisense // intron // 3	rno-mir-15b // 2:158992234-158992331 (+); rno-mir-16 // 2:158992383-158992477 (+)	miRNA-4_0	miRBase	1.44	2.11	2.02	1.93	3.17	2.48
20513764	rno-miR-759	0.21	0.47	-1.2	0.1134	0.9053	MIMAT0012856	15	+	MIMAT0012856_st	miRNA	Rattus norvegicus	22	GCAGAGUGCAAACAAUUUUGAC			miRNA-4_0	miRBase	0.22	0.21	0.21	0.21	0.65	0.5
20501445	rno-miR-130a-5p	0.34	0.08	1.2	0.1142	0.9053	MIMAT0017121	3	-	MIMAT0017121_st	miRNA	Rattus norvegicus	22	GCUCUUUUCACAUUGUGCUACU	ENSRNOT00000068018 // sense // intron // 4	rno-mir-130a // 3:67949594-67949681 (-); rno-mir-3590 // 3:67949601-67949674 (+)	miRNA-4_0	miRBase	0.29	0.07	0.88	-0.19	0.08	0.08
20501378	rno-miR-29b-1-5p	0.74	0.4	1.27	0.1143	0.9053	MIMAT0005445	4	-	MIMAT0005445_st	miRNA	Rattus norvegicus	22	UUUCAUAUGGUGGUUUAGAUUU		rno-mir-29a // 4:58107760-58107847 (-); rno-mir-29b-1 // 4:58108139-58108219 (-); rno-mir-3556a // 4:58107748-58107865 (+); rno-mir-3587 // 4:58108112-58108174 (+)	miRNA-4_0	miRBase	0.74	0.46	0.74	0.35	0.39	0.54
20536360	rno-mir-3556b	0.51	0.34	1.12	0.1187	0.9053	MI0015414	13	-	MI0015414_st	stem-loop	Rattus norvegicus	107	GCUGGUGCUUUUCCCCCUACAUCAUAACCGAUUUCAAAUGGUGCUAGACAAAAACAGACUCUGAACACCAGGAGAAAUCGGUCAGCCUGUGUAAGAGAUGGACCAGU		rno-mir-29b-2 // 13:110967520-110967600 (+); rno-mir-29c // 13:110968048-110968135 (+); rno-mir-3556b // 13:110968040-110968146 (-)	miRNA-4_0	miRBase	0.5	0.66	0.51	0.36	0.5	0.14
20538488	gi:555853	7.49	7.13	1.28	0.1195	0.9053	gi555853_copy6			gi555853_copy6_st	5.8s rRNA	Homo sapiens	157	CGACTCTTAGCGGTGGATCACTCGGCTCGTGCGTCGATGAAGAACGCAGCTAGCTGCGAGAATTAATGTGAATTGCAGGACACATTGATCATCGACACTTCGAACGCACTTGCGGCCCCGGGTTCCTCCCGGGGCTACGCCTGTCTGAGCGTCGCTT			miRNA-4_0	Affymetrix Proprietary Database	7.42	7.57	7.48	7.16	7.1	7.49
20536372	rno-mir-299b	0.61	0.11	1.42	0.1201	0.9053	MI0015425	6	-	MI0015425_st	stem-loop	Rattus norvegicus	118	CGGACUGGAUGGCUGGGCUGGAUACCAAGAAGCGGUUUACCGUCCCACAUACAUACUCAAAAUGUAUGUGGGACGGUAAACCAUUUCUUCAAGUACCGCGUGACAGCAGGGACAGCUG		rno-mir-323 // 6:134391697-134391782 (+); rno-mir-329 // 6:134392666-134392762 (+); rno-mir-299a // 6:134389822-134389884 (+); rno-mir-543 // 6:134397158-134397237 (+); rno-mir-379 // 6:134388198-134388282 (+); rno-mir-494 // 6:134394868-134394950 (+); rno-mir-380 // 6:134390988-134391064 (+); rno-mir-411 // 6:134389347-134389422 (+); rno-mir-495 // 6:134399218-134399297 (+); rno-mir-758 // 6:134…	miRNA-4_0	miRBase	0.07	0.61	0.61	0.18	0.11	0.07
20524606	rno-miR-6325	0.66	0.5	1.12	0.1202	0.9053	MIMAT0025064	11	+	MIMAT0025064_st	miRNA	Rattus norvegicus	23	AAAGUCAGACAGAGACUCUGCAG			miRNA-4_0	miRBase	0.83	0.65	0.5	0.35	0.5	0.5
20517135	rno-miR-3596b	0.35	0.66	-1.25	0.1208	0.9053	MIMAT0017871	17	-	MIMAT0017871_st	miRNA	Rattus norvegicus	20	AACUAUGCAACCUACUACCU	ENSRNOT00000074600 // antisense // intron // 4	rno-let-7d // 17:22121894-22121991 (+); rno-let-7a-1 // 17:22119767-22119860 (+); rno-let-7f-1 // 17:22120135-22120223 (+); rno-mir-3596d // 17:22120131-22120227 (-); rno-mir-3596b // 17:22121895-22121989 (-)	miRNA-4_0	miRBase	0.35	0.35	0.35	0.67	0.35	0.65
20517128	rno-miR-1912-5p	0.35	0.65	-1.24	0.1211	0.9053	MIMAT0017864	X	-	MIMAT0017864_st	miRNA	Rattus norvegicus	21	UGCUCAUUGCAUGGGCUAUGU	ENSRNOT00000004426 // sense // intron // 2; ENSRNOT00000004443 // sense // intron // 2	rno-mir-764 // X:31207234-31207341 (-); rno-mir-3552 // X:31209114-31209218 (-); rno-mir-1912 // X:31199363-31199450 (-)	miRNA-4_0	miRBase	0.35	0.35	0.35	0.65	0.65	0.35
20501393	rno-miR-31a-3p	0.51	0.64	-1.09	0.1222	0.9053	MIMAT0017102	5	-	MIMAT0017102_st	miRNA	Rattus norvegicus	23	UGCUAUGCCAACAUAUUGCCAUC		rno-mir-31a // 5:108497649-108497754 (-); rno-mir-31b // 5:108497643-108497760 (+)	miRNA-4_0	miRBase	0.53	0.22	0.5	0.53	0.62	0.81
20506504	rno-miR-17-2-3p	0.35	0.5	-1.11	0.1235	0.9053	MIMAT0017295	X	-	MIMAT0017295_st	miRNA	Rattus norvegicus	23	ACUGCACUGCAAGCACUUCUUAC	ENSRNOT00000040122 // sense // intron // 4	rno-mir-19b-2 // X:139740932-139741027 (-); rno-mir-92a-2 // X:139740802-139740893 (-); rno-mir-363 // X:139740651-139740737 (-); rno-mir-20b // X:139741071-139741142 (-); rno-mir-17-2 // X:139741444-139741521 (-)	miRNA-4_0	miRBase	0.18	0.35	0.35	0.35	0.49	0.65
20535023	rno-mir-190a	0.53	0.28	1.19	0.124	0.9053	MI0000933	8	-	MI0000933_st	stem-loop	Rattus norvegicus	85	UGCAGGCCUCUGUGUGAUAUGUUUGAUAUAUUAGGUUGUUAUUUAAUCCAACUAUAUAUCAAGCAUAUUCCUACAGUGUCUUGCC			miRNA-4_0	miRBase	0.55	0.89	0.46	0.25	0.1	0.58
20535279	rno-mir-376b	0.66	0.53	1.09	0.1255	0.9053	MI0003544	6	+	MI0003544_st	stem-loop	Rattus norvegicus	86	UUUGGUAUUUAAAAGGUGGAUAUUCCUUCUAUGGUUACGUGCUUCCUGGAUAAUCAUAGAGGAACAUCCACUUUUUCAGUAUCAAA		rno-mir-300 // 6:134405237-134405315 (+); rno-mir-543 // 6:134397158-134397237 (+); rno-mir-539 // 6:134408917-134408992 (+); rno-mir-494 // 6:134394868-134394950 (+); rno-mir-376c // 6:134403524-134403607 (+); rno-mir-376b // 6:134404180-134404265 (+); rno-mir-376a // 6:134404690-134404771 (+); rno-mir-381 // 6:134407700-134407760 (+); rno-mir-487b // 6:134408209-134408290 (+); rno-mir-495 // 6:…	miRNA-4_0	miRBase	0.67	1.08	0.65	0.65	0.55	0.34
20517092	rno-miR-3559-3p	0.58	0.5	1.06	0.1259	0.9053	MIMAT0017828	X	-	MIMAT0017828_st	miRNA	Rattus norvegicus	22	AUGUAGUACUGAGUCUGUCGUG	ENSRNOT00000045001 // antisense // intron // 1		miRNA-4_0	miRBase	1.06	0.61	0.5	0.2	0.49	0.5
20534990	rno-mir-129-1	0.35	0.49	-1.1	0.1261	0.9053	MI0000902	4	+	MI0000902_st	stem-loop	Rattus norvegicus	72	UGGGUCUUUUUGCGGUCUGGGCUUGCUGUUCUCUCCACAGUAGUCAGGAAGCCCUUACCCCAAAAAGUAUCU	ENSRNOT00000047698 // sense // intron // 16; ENSRNOT00000048252 // sense // intron // 21		miRNA-4_0	miRBase	0.49	0.21	0.35	0.49	0.49	0.65
20501565	rno-miR-297	0.84	0.47	1.29	0.1262	0.9053	MIMAT0000899	10	-	MIMAT0000899_st	miRNA	Rattus norvegicus	23	AUGUAUGUGUGCAUGUAUGCAUG			miRNA-4_0	miRBase	0.74	0.83	0.84	0.23	0.43	0.84
20535815	rno-mir-146b	0.78	0.65	1.1	0.1273	0.9053	MI0006342	1	+	MI0006342_st	stem-loop	Rattus norvegicus	88	UGGCCACCUGGCCCUGAGAACUGAAUUCCAUAGGCUGUGAACUCUAGCAGAUGCCCUAGGGACUCAGUUCUGGUGCCUGGCUGUGCUA			miRNA-4_0	miRBase	0.9	0.79	0.65	0.44	0.65	0.65
20501416	rno-miR-99b-3p	0.16	0.35	-1.13	0.128	0.9053	MIMAT0004725	1	+	MIMAT0004725_st	miRNA	Rattus norvegicus	22	CAAGCUCGUGUCUGUGGGUCCG		rno-let-7e // 1:56487134-56487226 (+); rno-mir-99b // 1:56486969-56487038 (+); rno-mir-125a // 1:56487580-56487664 (+); rno-mir-3596c // 1:56487125-56487241 (-)	miRNA-4_0	miRBase	0.04	0.35	0.15	0.41	0.35	0.35
20535287	rno-mir-374	0.48	0.34	1.1	0.1283	0.9053	MI0003552	X	-	MI0003552_st	stem-loop	Rattus norvegicus	68	CUCGGAUGGAUAUAAUACAACCUGCUAAGUGUUCUAGCACUUAGCACGUUGUAUUAUUAUUGUCCGAG		rno-mir-421 // X:91563416-91563494 (-); rno-mir-374 // X:91563572-91563639 (-)	miRNA-4_0	miRBase	0.47	0.66	0.34	0.34	0.14	0.35
20534905	rno-let-7f-1	0.5	0.77	-1.2	0.1291	0.9053	MI0000833	17	+	MI0000833_x_st	stem-loop	Rattus norvegicus	89	AUCAGAGUGAGGUAGUAGAUUGUAUAGUUGUGGGGUAGUGAUUUUACCCUGUUUAGGAGAUAACUAUACAAUCUAUUGCCUUCCCUGAG	ENSRNOT00000074600 // sense // intron // 3	rno-let-7d // 17:22121894-22121991 (+); rno-let-7a-1 // 17:22119767-22119860 (+); rno-let-7f-1 // 17:22120135-22120223 (+); rno-mir-3596d // 17:22120131-22120227 (-); rno-mir-3596b // 17:22121895-22121989 (-)	miRNA-4_0	miRBase	0.49	0.65	0.41	0.57	0.74	1.07
20535748	rno-mir-743a	0.65	0.89	-1.18	0.1302	0.9053	MI0006162	X	-	MI0006162_st	stem-loop	Rattus norvegicus	76	UGCAGUGCUGUAUUCAGAUUGGUGCCUGUCAUGUUUAUAAGAAUGAAAGACGCCAAACUGGGUAGAGUGGAGCUCA		rno-mir-743b // X:152822276-152822352 (-); rno-mir-883 // X:152829659-152829735 (-); rno-mir-742 // X:152829269-152829345 (-); rno-mir-743a // X:152821786-152821861 (-)	miRNA-4_0	miRBase	0.65	0.65	0.64	1.13	0.88	0.65
20537278	rno-mir-1839	0.5	0.81	-1.24	0.1315	0.9053	MI0021533	1	+	MI0021533_st	stem-loop	Rattus norvegicus	64	GAAAAGGUAGAUAGAACAGGUCUUGUUUGCAAAAUAAAUUCAAGACCUACUUAUCUACCAACAG			miRNA-4_0	miRBase	0.46	0.54	0.5	0.54	0.77	1.39
20517160	rno-miR-3593-5p	0.35	0.65	-1.24	0.1339	0.9053	MIMAT0017896	6	-	MIMAT0017896_st	miRNA	Rattus norvegicus	22	UGGCCUCCGCAGGGUUGAAGCU			miRNA-4_0	miRBase	0.65	0.35	0.35	0.65	0.63	0.65
20535258	rno-mir-542	0.23	0.53	-1.24	0.1342	0.9053	MI0003528	X	-	MI0003528_st	stem-loop	Rattus norvegicus	79	UCUCAGACGUCUCGGGGAUCAUCAUGUCACGAGAUACCACUGCGCACUUGUGACAGAUUGAUAACUGAAAGGUCUGGGA		rno-mir-322 // X:140000161-140000255 (-); rno-mir-351 // X:139999130-139999210 (-); rno-mir-450a // X:139994947-139995037 (-); rno-mir-542 // X:139996190-139996268 (-); rno-mir-503 // X:139999870-139999940 (-)	miRNA-4_0	miRBase	0.26	0.62	0.2	0.8	0.53	0.54
20536411	rno-mir-3585	0.58	0.42	1.12	0.1351	0.9053	MI0015460	X	-	MI0015460_st	stem-loop	Rattus norvegicus	118	GCCACAUGGAGCAAAUCUGUGUGCAGUGCUUUUCACAAGAAGGUGUCUUUCAUGGGGAUUAAAACAUGAACGGCCCUUGUUGUGAGGAGUAAUGUACAACAUGUAAUGCCUGUGUGGU		rno-mir-201 // X:154169141-154169220 (-); rno-mir-547 // X:154169439-154169519 (-); rno-mir-3585 // X:154164067-154164184 (-)	miRNA-4_0	miRBase	0.58	0.84	0.58	0.42	0.58	0.42
20504250	rno-miR-487b-5p	0.4	0.16	1.18	0.137	0.9053	MIMAT0017221	6	+	MIMAT0017221_st	miRNA	Rattus norvegicus	23	AGUGGUUAUCCCUGUCCUCUUCG		rno-mir-134 // 6:134415632-134415704 (+); rno-mir-300 // 6:134405237-134405315 (+); rno-mir-539 // 6:134408917-134408992 (+); rno-mir-376c // 6:134403524-134403607 (+); rno-mir-376b // 6:134404180-134404265 (+); rno-mir-376a // 6:134404690-134404771 (+); rno-mir-381 // 6:134407700-134407760 (+); rno-mir-487b // 6:134408209-134408290 (+); rno-mir-382 // 6:134415263-134415342 (+); rno-mir-485 // 6:…	miRNA-4_0	miRBase	0.62	0.43	0.1	0.16	0.16	0.05
20537309	rno-mir-6323	0.9	0.36	1.46	0.1371	0.9053	MI0021847	11	+	MI0021847_st	stem-loop	Rattus norvegicus	105	UCUGUGAAUGCAGUGAGUGCCCAGAGCAGGAUGGAGGCCGGGGAAGGUGGCCUCACGUCCUGGAACUCCAUCUCUGGUCUGUGCAGGCAAUGUGAGGAGUCAGAC			miRNA-4_0	miRBase	0.92	0.44	0.88	0.37	0.35	0.65
20536385	rno-mir-208b	0.61	0.34	1.21	0.1371	0.9053	MI0015434	15	-	MI0015434_st	stem-loop	Rattus norvegicus	112	ACCCCCACCUCCUGCUCCUCUCAGGGAAGCUUUUUGCUCGCGUUAUGUUUCUCAUCCGAAUAUAAGACGAACAAAAGGUUUGUCUGAGGGCUGAGUGCACCCACCUGGGGUA			miRNA-4_0	miRBase	0.6	0.73	0.61	0.35	0.33	0.65
20500999	rno-miR-344a-3p	0.65	0.99	-1.26	0.1374	0.9053	MIMAT0000592	1	-	MIMAT0000592_st	miRNA	Rattus norvegicus	23	UGAUCUAGCCAAAGCCUGACCGU			miRNA-4_0	miRBase	0.31	0.92	0.68	0.99	0.83	0.99
20513716	rno-miR-202-3p	0.66	0.86	-1.15	0.1375	0.9053	MIMAT0017355	1	-	MIMAT0017355_st	miRNA	Rattus norvegicus	21	AGAGGUAUAGCGCAUGGGAAA	ENSRNOT00000016632 // antisense // intron // 1		miRNA-4_0	miRBase	0.49	0.63	0.94	0.82	1.29	0.89
20534946	rno-mir-29c	0.3	0.42	-1.09	0.1377	0.9053	MI0000865	13	+	MI0000865_st	stem-loop	Rattus norvegicus	88	AUCUCUUACACAGGCUGACCGAUUUCUCCUGGUGUUCAGAGUCUGUUUUUGUCUAGCACCAUUUGAAAUCGGUUAUGAUGUAGGGGGA		rno-mir-29b-2 // 13:110967520-110967600 (+); rno-mir-29c // 13:110968048-110968135 (+); rno-mir-3556b // 13:110968040-110968146 (-)	miRNA-4_0	miRBase	0.21	0.42	0.29	0.42	0.42	0.65
20536068	rno-mir-201	0.5	0.65	-1.11	0.138	0.9053	MI0012608	X	-	MI0012608_st	stem-loop	Rattus norvegicus	80	GUACAGUACCUCACUCAGUAAGGCAUUGUUCUUCUAUACUAAUAAAUGAACAGCGCCUUUCUGUGUAGCGUAAUGUGCAA		rno-mir-201 // X:154169141-154169220 (-); rno-mir-547 // X:154169439-154169519 (-); rno-mir-3585 // X:154164067-154164184 (-)	miRNA-4_0	miRBase	0.5	0.5	0.35	0.7	0.5	0.65
20536429	rno-mir-3120	0.93	0.49	1.35	0.1396	0.9053	MI0015476	13	-	MI0015476_st	stem-loop	Rattus norvegicus	117	GGUUGUCAUUCAGGCUGGGUUGUCAUGUGACUGCCUGUCUGUGCCUGCUGUACAGGUGAGCGGAUGUUCUGCACAGCAAGUGUAGACAGGCAGACACAUGACAACUCUGUCCAUCCA	ENSRNOT00000000049 // sense // intron // 3	rno-mir-199a // 13:77910767-77910876 (+); rno-mir-214 // 13:77916185-77916294 (+); rno-mir-3120 // 13:77916189-77916305 (-)	miRNA-4_0	miRBase	1.14	0.49	0.96	0.49	0.5	0.65
20501326	rno-let-7f-1-3p	0.6	0.36	1.19	0.1399	0.9053	MIMAT0017089	17	+	MIMAT0017089_st	miRNA	Rattus norvegicus	21	CUAUACAAUCUAUUGCCUUCC	ENSRNOT00000074600 // sense // intron // 3	rno-let-7d // 17:22121894-22121991 (+); rno-let-7a-1 // 17:22119767-22119860 (+); rno-let-7f-1 // 17:22120135-22120223 (+); rno-mir-3596d // 17:22120131-22120227 (-); rno-mir-3596b // 17:22121895-22121989 (-)	miRNA-4_0	miRBase	0.89	0.58	0.37	0.23	0.37	0.44
20537315	rno-mir-6329	0.83	0.53	1.23	0.1408	0.9053	MI0021853	8	-	MI0021853_st	stem-loop	Rattus norvegicus	91	AAGGUGACAGUUUGCAAUGUGACUCAGCUAUCUGAACAGUCACCCCAAUGUCAGACAGCUGAGUCACUCUGCAAAUUGUCACCCAAUGCUU			miRNA-4_0	miRBase	0.83	0.83	1	0.57	0.08	0.9
20501406	rno-miR-92a-2-5p	0.39	0.57	-1.13	0.1422	0.9053	MIMAT0017108	X	-	MIMAT0017108_st	miRNA	Rattus norvegicus	22	AGGUGGGGAUUAGUGCCAUUAC	ENSRNOT00000040122 // sense // intron // 4	rno-mir-19b-2 // X:139740932-139741027 (-); rno-mir-92a-2 // X:139740802-139740893 (-); rno-mir-363 // X:139740651-139740737 (-); rno-mir-20b // X:139741071-139741142 (-); rno-mir-17-2 // X:139741444-139741521 (-)	miRNA-4_0	miRBase	0.25	0.39	0.39	0.55	0.58	0.39
20501484	rno-miR-154-5p	0.77	0.51	1.2	0.1425	0.9053	MIMAT0000856	6	+	MIMAT0000856_st	miRNA	Rattus norvegicus	22	UAGGUUAUCCGUGUUGCCUUCG		rno-mir-134 // 6:134415632-134415704 (+); rno-mir-154 // 6:134419671-134419754 (+); rno-mir-377 // 6:134421775-134421846 (+); rno-mir-412 // 6:134424656-134424725 (+); rno-mir-541 // 6:134423740-134423829 (+); rno-mir-382 // 6:134415263-134415342 (+); rno-mir-485 // 6:134416384-134416462 (+); rno-mir-409a // 6:134424504-134424580 (+); rno-mir-369 // 6:134424778-134424856 (+); rno-mir-410 // 6:134…	miRNA-4_0	miRBase	0.48	0.78	1.06	0.48	0.51	0.51
20501331	rno-miR-7b	0.73	0.35	1.3	0.1436	0.9053	MIMAT0000780			MIMAT0000780_st	miRNA	Rattus norvegicus	23	UGGAAGACUUGUGAUUUUGUUGU			miRNA-4_0	miRBase	0.75	0.95	0.48	0.32	0.72	0.07
20538490	gi:555853	7.38	7.08	1.24	0.1439	0.9053	gi555853_copy8			gi555853_copy8_st	5.8s rRNA	Homo sapiens	157	CGACTCTTAGCGGTGGATCACTCGGCTCGTGCGTCGATGAAGAACGCAGCTAGCTGCGAGAATTAATGTGAATTGCAGGACACATTGATCATCGACACTTCGAACGCACTTGCGGCCCCGGGTTCCTCCCGGGGCTACGCCTGTCTGAGCGTCGCTT			miRNA-4_0	Affymetrix Proprietary Database	7.38	7.37	7.39	6.78	7.05	7.43
20517097	rno-miR-299b-5p	0.65	0.89	-1.19	0.1442	0.9053	MIMAT0017833	6	-	MIMAT0017833_st	miRNA	Rattus norvegicus	20	CGGUUUACCGUCCCACAUAC		rno-mir-323 // 6:134391697-134391782 (+); rno-mir-329 // 6:134392666-134392762 (+); rno-mir-299a // 6:134389822-134389884 (+); rno-mir-543 // 6:134397158-134397237 (+); rno-mir-379 // 6:134388198-134388282 (+); rno-mir-494 // 6:134394868-134394950 (+); rno-mir-380 // 6:134390988-134391064 (+); rno-mir-411 // 6:134389347-134389422 (+); rno-mir-495 // 6:134399218-134399297 (+); rno-mir-758 // 6:134…	miRNA-4_0	miRBase	0.65	0.65	0.64	0.88	0.65	0.9
20537284	rno-mir-6215	0.88	0.61	1.21	0.1443	0.9053	MI0021539	5	-	MI0021539_st	stem-loop	Rattus norvegicus	67	ACCCCUGCCCCUGUGCUCUAGCACACUGCUCAGAAAACGUUUAGGGUUGCAGAGCCAGGGUGGGGGG	ENSRNOT00000015776 // antisense // intron // 8		miRNA-4_0	miRBase	0.91	0.81	0.88	0.6	0.35	0.88
20535255	rno-mir-543	0.36	0.14	1.17	0.1448	0.9053	MI0003525	6	+	MI0003525_st	stem-loop	Rattus norvegicus	80	GGUGCUUAAUGAGAAGUUGCCCGCGUGUUUUUCGCUUUAUAUGUGACGAAACAUUCGCGGUGCACUUCUUUUUCAGCAUC		rno-mir-323 // 6:134391697-134391782 (+); rno-mir-329 // 6:134392666-134392762 (+); rno-mir-299a // 6:134389822-134389884 (+); rno-mir-300 // 6:134405237-134405315 (+); rno-mir-543 // 6:134397158-134397237 (+); rno-mir-379 // 6:134388198-134388282 (+); rno-mir-494 // 6:134394868-134394950 (+); rno-mir-376c // 6:134403524-134403607 (+); rno-mir-376b // 6:134404180-134404265 (+); rno-mir-376a // 6:…	miRNA-4_0	miRBase	0.36	0.36	0.36	0.36	0.13	0.05
20537306	rno-mir-6321	0.29	0.51	-1.17	0.1451	0.9053	MI0021844	14	-	MI0021844_st	stem-loop	Rattus norvegicus	141	UCGAGUGUUGAAGUCUCAGGUAGCAGUGCUCAUGGGUCUCUACUGCAGUGAGUUCUAUGAAGCCUCAGGUAGCAGUGCUCAUGGGUCUCUAUUGCAGUGAGUUCUAUGAAGCCAAUGCUCUCAUGAUGGAAGAAGAAGGCG			miRNA-4_0	miRBase	0.27	0.3	0.57	0.78	0.51	0.51
20517121	rno-miR-3573-3p	0.96	0.66	1.23	0.1453	0.9053	MIMAT0017857	X	+	MIMAT0017857_st	miRNA	Rattus norvegicus	23	UUCCUAACUCUGCCCCCUCCCAU			miRNA-4_0	miRBase	0.97	0.66	1.23	0.82	0.66	0.49
20501450	rno-miR-132-3p	0.61	0.97	-1.28	0.1465	0.9053	MIMAT0000838	10	+	MIMAT0000838_st	miRNA	Rattus norvegicus	22	UAACAGUCUACAGCCAUGGUCG	ENSRNOT00000019410 // antisense // intron // 1	rno-mir-132 // 10:62480727-62480827 (+); rno-mir-212 // 10:62480434-62480544 (+)	miRNA-4_0	miRBase	0.75	0.35	0.63	0.96	1.38	0.56
20534742	rno-mir-135b	0.4	0.28	1.08	0.1474	0.9053	MI0000645	13	+	MI0000645_st	stem-loop	Rattus norvegicus	97	CGCUCUGCUGUGGCCUAUGGCUUUUCAUUCCUAUGUGAUUGCUGUUCCGAACUCAUGUAGGGCUAAAAGCCAUGGGCUACAGUGAGGGGCAAGCUCC			miRNA-4_0	miRBase	0.54	0.4	0.27	0.29	0.28	0.03
20506521	rno-miR-384-3p	0.54	0.41	1.1	0.1475	0.9053	MIMAT0005310	X	-	MIMAT0005310_st	miRNA	Rattus norvegicus	22	AUUCCUAGAAAUUGUUCACAAU			miRNA-4_0	miRBase	0.7	0.54	0.54	0.39	0.56	0.3
20501535	rno-miR-211-5p	0.41	0.68	-1.21	0.1485	0.9053	MIMAT0000882	1	+	MIMAT0000882_st	miRNA	Rattus norvegicus	22	UUCCCUUUGUCAUCCUUUGCCU			miRNA-4_0	miRBase	0.64	0.08	0.44	0.65	1.05	0.5
20513739	rno-miR-802-3p	0.7	0.56	1.1	0.1485	0.9053	MIMAT0017362	11	+	MIMAT0017362_st	miRNA	Rattus norvegicus	23	ACGGAGAGUCUUUGUCACUCAGU			miRNA-4_0	miRBase	0.68	0.56	0.87	0.56	0.56	0.44
20501530	rno-miR-206-3p	0.99	1.34	-1.27	0.1485	0.9053	MIMAT0000879	9	+	MIMAT0000879_st	miRNA	Rattus norvegicus	22	UGGAAUGUAAGGAAGUGUGUGG		rno-mir-206 // 9:19401985-19402068 (+); rno-mir-133b // 9:19405870-19405953 (+)	miRNA-4_0	miRBase	1.01	0.97	1.23	1.7	1.1	1.3
20501427	rno-miR-107-3p	5.57	5.29	1.21	0.1489	0.9053	MIMAT0000826	1	-	MIMAT0000826_st	miRNA	Rattus norvegicus	23	AGCAGCAUUGUACAGGGCUAUCA			miRNA-4_0	miRBase	5.31	5.99	5.52	5.4	5.14	5.31
20501552	rno-miR-221-5p	0.18	0.51	-1.25	0.1491	0.9053	MIMAT0017163	X	+	MIMAT0017163_st	miRNA	Rattus norvegicus	23	ACCUGGCAUACAAUGUAGAUUUC	ENSRNOT00000045753 // antisense // intron // 9	rno-mir-221 // X:14935617-14935725 (+); rno-mir-222 // X:14935056-14935158 (+)	miRNA-4_0	miRBase	0.2	0.09	0.18	0.12	0.51	0.51
20535257	rno-mir-541	0.34	0.5	-1.12	0.1497	0.9053	MI0003527	6	+	MI0003527_st	stem-loop	Rattus norvegicus	90	GCCAAAAUCAGAGAAGGGAUUCUGAUGUUGGUCACACUCCAAGAAUUUUAAAAUGAGUGGCGAACACAGAAUCCAUACUCUGCUUAUGGC		rno-mir-134 // 6:134415632-134415704 (+); rno-mir-154 // 6:134419671-134419754 (+); rno-mir-377 // 6:134421775-134421846 (+); rno-mir-412 // 6:134424656-134424725 (+); rno-mir-541 // 6:134423740-134423829 (+); rno-mir-382 // 6:134415263-134415342 (+); rno-mir-485 // 6:134416384-134416462 (+); rno-mir-409a // 6:134424504-134424580 (+); rno-mir-369 // 6:134424778-134424856 (+); rno-mir-410 // 6:134…	miRNA-4_0	miRBase	0.5	0.33	0.35	0.5	0.5	0.66
20536397	rno-mir-3574	0.61	0.74	-1.1	0.1499	0.9053	MI0015446	1	+	MI0015446_st	stem-loop	Rattus norvegicus	118	GCCAGGGGUUCGCGCUGCCCAGGGACAGAUCAGCCGCUGUCACACGCACAGUGGGUCCGGAGCAACGCAGUGUGCUGUGGGCAGUGGCUGUCCUGAGCCUGGAGGGACUGCCCCGGUG		rno-mir-210 // 1:201415656-201415765 (-); rno-mir-3574 // 1:201415650-201415767 (+)	miRNA-4_0	miRBase	0.58	0.27	0.64	0.83	0.58	0.76
20538491	gi:555853	7.52	7.33	1.15	0.1507	0.9053	gi555853_copy9			gi555853_copy9_st	5.8s rRNA	Homo sapiens	157	CGACTCTTAGCGGTGGATCACTCGGCTCGTGCGTCGATGAAGAACGCAGCTAGCTGCGAGAATTAATGTGAATTGCAGGACACATTGATCATCGACACTTCGAACGCACTTGCGGCCCCGGGTTCCTCCCGGGGCTACGCCTGTCTGAGCGTCGCTT			miRNA-4_0	Affymetrix Proprietary Database	7.56	7.52	7.52	7.1	7.34	7.53
20534904	rno-let-7f-1	0.56	0.67	-1.08	0.1525	0.9053	MI0000833	17	+	MI0000833_st	stem-loop	Rattus norvegicus	89	AUCAGAGUGAGGUAGUAGAUUGUAUAGUUGUGGGGUAGUGAUUUUACCCUGUUUAGGAGAUAACUAUACAAUCUAUUGCCUUCCCUGAG	ENSRNOT00000074600 // sense // intron // 3	rno-let-7d // 17:22121894-22121991 (+); rno-let-7a-1 // 17:22119767-22119860 (+); rno-let-7f-1 // 17:22120135-22120223 (+); rno-mir-3596d // 17:22120131-22120227 (-); rno-mir-3596b // 17:22121895-22121989 (-)	miRNA-4_0	miRBase	0.35	0.56	0.56	0.65	0.81	0.56
20524312	rno-miR-1839-3p	0.64	0.35	1.23	0.1564	0.9053	MIMAT0024844	1	+	MIMAT0024844_st	miRNA	Rattus norvegicus	22	AGACCUACUUAUCUACCAACAG			miRNA-4_0	miRBase	0.65	0.63	0.5	0.35	0.58	0.35
20517118	rno-miR-1188-5p	0.57	0.35	1.16	0.1569	0.9053	MIMAT0017854	6	+	MIMAT0017854_st	miRNA	Rattus norvegicus	21	UGGUGUGAGGUUGGGCCAGGA	ENSRNOT00000005908 // antisense // intron // 3; ENSRNOT00000006054 // antisense // intron // 3; ENSRNOT00000071267 // antisense // intron // 3	rno-mir-341 // 6:134203518-134203613 (+); rno-mir-370 // 6:134210194-134210272 (+); rno-mir-1188 // 6:134203856-134203937 (+)	miRNA-4_0	miRBase	0.56	1.04	0.58	0.65	0.29	0.36
20504152	rno-miR-412-5p	0.14	0.29	-1.11	0.158	0.9053	MIMAT0017204	6	+	MIMAT0017204_st	miRNA	Rattus norvegicus	20	UGGUCGACCAGCUGGAAAGU		rno-mir-134 // 6:134415632-134415704 (+); rno-mir-154 // 6:134419671-134419754 (+); rno-mir-377 // 6:134421775-134421846 (+); rno-mir-412 // 6:134424656-134424725 (+); rno-mir-541 // 6:134423740-134423829 (+); rno-mir-382 // 6:134415263-134415342 (+); rno-mir-485 // 6:134416384-134416462 (+); rno-mir-409a // 6:134424504-134424580 (+); rno-mir-369 // 6:134424778-134424856 (+); rno-mir-410 // 6:134…	miRNA-4_0	miRBase	-0.05	0.13	0.35	0.95	0.35	0.22
20501517	rno-miR-199a-3p	2.46	3.96	-2.83	0.1582	0.9053	MIMAT0004738	13	+	MIMAT0004738_st	miRNA	Rattus norvegicus	22	ACAGUAGUCUGCACAUUGGUUA	ENSRNOT00000000049 // antisense // intron // 3	rno-mir-199a // 13:77910767-77910876 (+); rno-mir-214 // 13:77916185-77916294 (+); rno-mir-3120 // 13:77916189-77916305 (-)	miRNA-4_0	miRBase	1.92	3.45	2.37	3.93	2.54	3.99
20536364	rno-mir-3596d	0.37	0.71	-1.27	0.159	0.9053	MI0015418	17	-	MI0015418_st	stem-loop	Rattus norvegicus	97	ACUCCUCAGGGAAGGCAAUAGAUUGUAUAGUUAUCUCCUAAACAGGGUAAAAUCACUACCCCACAACUAUACAAUCUACUACCUCACUCUGAUAGAG	ENSRNOT00000074600 // antisense // intron // 3	rno-let-7d // 17:22121894-22121991 (+); rno-let-7a-1 // 17:22119767-22119860 (+); rno-let-7f-1 // 17:22120135-22120223 (+); rno-mir-3596d // 17:22120131-22120227 (-); rno-mir-3596b // 17:22121895-22121989 (-)	miRNA-4_0	miRBase	0.64	0.12	0.36	0.98	0.4	0.73
20536046	rno-mir-202	0.69	0.45	1.19	0.1599	0.9053	MI0012584	1	-	MI0012584_st	stem-loop	Rattus norvegicus	72	GUUCCUUUUUCCUAUGCAUAUACUUCUUUGUGGAUCUGGUCUAAAGAGGUAUAGCGCAUGGGAAAAUGGAGC	ENSRNOT00000016632 // antisense // intron // 1		miRNA-4_0	miRBase	0.8	0.47	0.71	0.22	0.47	0.59
20513720	rno-miR-1224	4.58	5.37	-1.73	0.16	0.9053	MIMAT0012827	11	-	MIMAT0012827_st	miRNA	Rattus norvegicus	21	GUGAGGACUGGGGAGGUGGAG			miRNA-4_0	miRBase	4.6	4.48	5.08	5.42	6.05	4.59
20535034	rno-mir-200a	0.56	0.34	1.17	0.1602	0.9053	MI0000943	5	-	MI0000943_st	stem-loop	Rattus norvegicus	89	CUGGGCCUCUGUGGGCAUCUUACCGGACAGUGCUGGAUUUCUUGGCUUGACUCUAACACUGUCUGGUAACGAUGUUCAAAGGUGACCCA		rno-mir-200a // 5:172898220-172898308 (-); rno-mir-200b // 5:172898998-172899092 (-); rno-mir-429 // 5:172897185-172897269 (-); rno-mir-3548 // 5:172898207-172898326 (+)	miRNA-4_0	miRBase	0.48	0.65	0.56	0.09	0.57	0.35
20517152	rno-miR-3589	0.19	0.35	-1.11	0.1606	0.9053	MIMAT0017888	X	+	MIMAT0017888_st	miRNA	Rattus norvegicus	22	GAGGAAACCAGCAAGUGUUGAC		rno-mir-505 // X:145928998-145929064 (-); rno-mir-3589 // X:145928976-145929087 (+)	miRNA-4_0	miRBase	0.04	0.2	0.35	0.35	0.28	0.55
20501032	rno-miR-101b-3p	0.65	0.35	1.24	0.161	0.9053	MIMAT0000615	1	+	MIMAT0000615_st	miRNA	Rattus norvegicus	21	UACAGUACUGUGAUAGCUGAA	ENSRNOT00000027502 // antisense // intron // 1; ENSRNOT00000072584 // antisense // intron // 1		miRNA-4_0	miRBase	0.28	0.65	0.65	0.28	0.35	0.35
20535011	rno-mir-152	0.58	0.33	1.19	0.1634	0.9053	MI0000921	10	+	MI0000921_st	stem-loop	Rattus norvegicus	85	UGUUCCCCGGGCCCAGGUUCUGUGAUACACUCCGACUCGGGCUCUGGAGCAGUCAGUGCAUGACAGAACUUGGGCCCGGUAGGAC	ENSRNOT00000055379 // antisense // intron // 2		miRNA-4_0	miRBase	0.57	1.08	0.42	0.07	0.6	0.33
20506492	rno-miR-879-3p	0.28	0.41	-1.1	0.1643	0.9053	MIMAT0017291	4	-	MIMAT0017291_st	miRNA	Rattus norvegicus	21	CUUAUGGCUUCAAGCUUUCGG			miRNA-4_0	miRBase	0.28	0.21	0.35	0.48	0.41	0.35
20534922	rno-mir-18a	0.5	0.83	-1.26	0.1648	0.9053	MI0000846	15	+	MI0000846_st	stem-loop	Rattus norvegicus	96	UGCGUGCUUUUUGUUCUAAGGUGCAUCUAGUGCAGAUAGUGAAGUAGACUAGCAUCUACUGCCCUAAGUGCUCCUUCUGGCAUAAGAAGUUAUGUC		rno-mir-20a // 15:99854190-99854274 (+); rno-mir-17-1 // 15:99853735-99853818 (+); rno-mir-18a // 15:99853871-99853966 (+); rno-mir-19b-1 // 15:99854320-99854406 (+); rno-mir-19a // 15:99854018-99854099 (+); rno-mir-92a-1 // 15:99854442-99854519 (+)	miRNA-4_0	miRBase	0.5	0.5	0.58	0.83	0.5	0.83
20536057	rno-mir-615	0.55	0.79	-1.18	0.1648	0.9053	MI0012597	7	+	MI0012597_st	stem-loop	Rattus norvegicus	92	UCGGGAGGGGCGGGAGGGGGGUCCCCGGUGCUCGGAUCUCGAGGGUGCUUAUUGUUCGGUCCGAGCCUGGGUCUCCCUCUUCCCCCCAUCCC			miRNA-4_0	miRBase	0.68	0.54	0.44	0.99	0.54	0.82
20517068	rno-miR-449c-3p	0.21	0.39	-1.14	0.166	0.9053	MIMAT0017804	2	+	MIMAT0017804_st	miRNA	Rattus norvegicus	17	UAGAACUUCGUCCCAAC		rno-mir-449a // 2:44418273-44418363 (+); rno-mir-449c // 2:44416738-44416836 (+)	miRNA-4_0	miRBase	0.22	-0.05	0.46	0.35	0.41	0.65
20517142	rno-miR-3585-5p	0.35	0.58	-1.17	0.1667	0.9053	MIMAT0017878	X	-	MIMAT0017878_st	miRNA	Rattus norvegicus	22	UUCACAAGAAGGUGUCUUUCAU		rno-mir-201 // X:154169141-154169220 (-); rno-mir-547 // X:154169439-154169519 (-); rno-mir-3585 // X:154164067-154164184 (-)	miRNA-4_0	miRBase	0.35	0.35	0.35	0.58	0.35	0.58
20524319	rno-miR-1306-5p	1.05	1.39	-1.27	0.1677	0.9053	MIMAT0024851	11	+	MIMAT0024851_st	miRNA	Rattus norvegicus	22	CCACCUCCCCUGCAAACGUCCA			miRNA-4_0	miRBase	1.23	1.08	0.69	1.33	2.07	1.03
20506543	rno-miR-532-3p	1.52	1.36	1.11	0.1688	0.9053	MIMAT0005323	X	+	MIMAT0005323_st	miRNA	Rattus norvegicus	22	CCUCCCACACCCAAGGCUUGCA		rno-mir-501 // X:27331151-27331234 (+); rno-mir-188 // X:27323547-27323626 (+); rno-mir-532 // X:27323147-27323225 (+); rno-mir-362 // X:27330447-27330511 (+); rno-mir-3560 // X:27331140-27331251 (-)	miRNA-4_0	miRBase	1.54	1.91	1.5	0.98	1.4	1.6
20534989	rno-mir-128-2	0.65	0.4	1.19	0.1702	0.9053	MI0000901	8	-	MI0000901_st	stem-loop	Rattus norvegicus	84	UGUGCAGUGGGAAGGGGGGCCGAUGCACUGUAAGAGAGUGAGUAGCAGGUCUCACAGUGAACCGGUCUCUUUCCCUACUGUGUC			miRNA-4_0	miRBase	0.69	0.65	0.58	0.37	0.68	0.22
20506493	rno-miR-880-5p	0.31	0.57	-1.2	0.1702	0.9053	MIMAT0017292	X	-	MIMAT0017292_st	miRNA	Rattus norvegicus	21	UACUCAGAUUGGUAUGAGUCA	ENSRNOT00000065935 // sense // intron // 1	rno-mir-871 // X:152856065-152856141 (-); rno-mir-878 // X:152851739-152851815 (-); rno-mir-880 // X:152850266-152850343 (-); rno-mir-881 // X:152852188-152852264 (-); rno-mir-463 // X:152844306-152844383 (-); rno-mir-471 // X:152840380-152840457 (-); rno-mir-3551 // X:152841101-152841182 (-); rno-mir-741 // X:152842633-152842728 (-)	miRNA-4_0	miRBase	0.31	0.28	0.35	0.28	0.55	0.9
20534707	rno-mir-140	0.82	0.39	1.35	0.1709	0.9053	MI0000611	19	+	MI0000611_st	stem-loop	Rattus norvegicus	99	GUGUCUCUCUCUGUGUCCUGCCAGUGGUUUUACCCUAUGGUAGGUUACAUCAUGCUGUUCUACCACAGGGUAGAACCACGGACAGGAUACUGGAGCACC	ENSRNOT00000040473 // sense // intron // 3		miRNA-4_0	miRBase	0.84	1	0.58	0.89	0.35	-0.01
20536419	rno-mir-3589	0.49	0.21	1.21	0.1713	0.9053	MI0015467	X	+	MI0015467_st	stem-loop	Rattus norvegicus	112	UCCACGAACUUGGUGAUACUCCAGAGAGGAAACCAGCAAGUGUUGACGCUAACCUGGCAGAAACAUCAAUACUUCCUGGCUCCCCCACUGGGUGCAUCAAUUUACUACUGGA		rno-mir-505 // X:145928998-145929064 (-); rno-mir-3589 // X:145928976-145929087 (+)	miRNA-4_0	miRBase	0.43	0.52	0.49	0.21	0.21	0.5
20535031	rno-mir-196a	0.61	0.51	1.08	0.1714	0.9053	MI0000940	7	+	MI0000940_st	stem-loop	Rattus norvegicus	110	UGUUUGCUCAGCUGAUCUGUGGCUUAGGUAGUUUCAUGUUGUUGGGAUUGAGUUUUGAACUCGGCAACAAGAAACUGCCUGAGUUACAUCAGUCGGUUUUCGUCGAGGGC	ENSRNOT00000018809 // antisense // intron // 8		miRNA-4_0	miRBase	0.57	0.65	1.11	0.51	0.35	0.65
20513756	rno-miR-547-3p	0.28	0.28	-1	0.1734	0.9053	MIMAT0012851	X	-	MIMAT0012851_st	miRNA	Rattus norvegicus	22	AUUGGUACUUCUUUAAGUGAGA		rno-mir-201 // X:154169141-154169220 (-); rno-mir-547 // X:154169439-154169519 (-); rno-mir-3585 // X:154164067-154164184 (-)	miRNA-4_0	miRBase	0.28	0.28	-0.13	0.28	0.81	0.28
20536361	rno-mir-3557	0.31	0.58	-1.21	0.1763	0.9053	MI0015415	18	+	MI0015415_st	stem-loop	Rattus norvegicus	113	AGCGGGGAAGGUGACUCCACUCAGGCCUUCUGACUCCAAGUCCAGUGCUAUUUCGAGGUAACACACAGGACCUGGAGUCAGGAGCCCUGGGUGGCUCUGUCACCCCCUGGCUG		rno-mir-378a // 18:57377805-57377869 (-); rno-mir-3557 // 18:57377783-57377895 (+)	miRNA-4_0	miRBase	0.47	0.33	0.04	0.59	0.35	0.58
20534914	rno-mir-9a-2	0.1	0.35	-1.18	0.1763	0.9053	MI0000840	2	-	MI0000840_st	stem-loop	Rattus norvegicus	87	GGAAGCGAGUUGUUAUCUUUGGUUAUCUAGCUGUAUGAGUGUAUUGGUCUUCAUAAAGCUAGAUAACCGAAAGUAAAAACUCCUUCA		rno-mir-9a-2 // 2:12259506-12259592 (-); rno-mir-9b-2 // 2:12259488-12259605 (+)	miRNA-4_0	miRBase	0.1	-0.14	0.35	0.27	0.35	0.35
20535053	rno-mir-221	0.99	0.56	1.34	0.177	0.9053	MI0000961	X	+	MI0000961_st	stem-loop	Rattus norvegicus	109	UGAAUAUCCAGGUCUGGGGCAUGAACCUGGCAUACAAUGUAGAUUUCUGUGUUUGUUAGGCAACAGCUACAUUGUCUGCUGGGUUUCAGGCUACCUGGAAGCAUUUCUC	ENSRNOT00000045753 // antisense // intron // 9	rno-mir-221 // X:14935617-14935725 (+); rno-mir-222 // X:14935056-14935158 (+)	miRNA-4_0	miRBase	1.01	0.87	0.98	1.08	0.21	0.51
20536067	rno-mir-935	0.83	0.84	-1.01	0.1772	0.9053	MI0012607	1	-	MI0012607_st	stem-loop	Rattus norvegicus	91	GGCGGCGGCGCGGGCGGCAGUGGCGGGAGCGGCCCCUCGGCCAUCCUCCGUCUGCCCAGUUACCGCUUCCGCUACCGCCGCCGCUCCCGCU			miRNA-4_0	miRBase	0.83	0.52	0.83	0.83	1.25	0.85
20506524	rno-miR-411-5p	0.53	0.8	-1.21	0.1774	0.9053	MIMAT0005312	6	+	MIMAT0005312_st	miRNA	Rattus norvegicus	21	UAGUAGACCGUAUAGCGUACG		rno-mir-323 // 6:134391697-134391782 (+); rno-mir-329 // 6:134392666-134392762 (+); rno-mir-299a // 6:134389822-134389884 (+); rno-mir-543 // 6:134397158-134397237 (+); rno-mir-379 // 6:134388198-134388282 (+); rno-mir-494 // 6:134394868-134394950 (+); rno-mir-380 // 6:134390988-134391064 (+); rno-mir-411 // 6:134389347-134389422 (+); rno-mir-495 // 6:134399218-134399297 (+); rno-mir-758 // 6:134…	miRNA-4_0	miRBase	0.52	0.5	0.58	0.81	0.79	0.52
20501532	rno-miR-208a-3p	0.44	0.45	-1.01	0.1788	0.9053	MIMAT0000880	15	-	MIMAT0000880_st	miRNA	Rattus norvegicus	18	AUAAGACGAGCAAAAAGC		rno-mir-208a // 15:33051957-33052039 (-); rno-mir-3546 // 15:33051941-33052056 (+)	miRNA-4_0	miRBase	0.45	0.43	0.14	0.45	0.97	0.45
20534898	rno-let-7b	0.65	0.85	-1.15	0.1792	0.9053	MI0000829	7	+	MI0000829_st	stem-loop	Rattus norvegicus	85	GCGGGGUGAGGUAGUAGGUUGUGUGGUUUCAGGGCAGUGAUGUCGCCCCUCCGAAGAUAACUAUACAACCUACUGCCUUCCCUGA	ENSRNOT00000012699 // antisense // intron // 1	rno-let-7b // 7:123701205-123701289 (+); rno-let-7c-2 // 7:123700790-123700884 (+)	miRNA-4_0	miRBase	0.65	0.56	0.96	1.44	0.8	0.89
20536050	rno-mir-362	0.35	0.38	-1.03	0.1793	0.9053	MI0012590	X	+	MI0012590_st	stem-loop	Rattus norvegicus	65	CUCGAAUCCUUGGAACCUAGGUGUGAAUGCUGCUUCAGUGCAACACACCUGUUCAAGGAUUCAAA		rno-mir-501 // X:27331151-27331234 (+); rno-mir-188 // X:27323547-27323626 (+); rno-mir-500 // X:27334609-27334688 (+); rno-mir-532 // X:27323147-27323225 (+); rno-mir-362 // X:27330447-27330511 (+); rno-mir-3560 // X:27331140-27331251 (-)	miRNA-4_0	miRBase	0.35	0.35	0.2	0.84	0.41	0.35
20501570	rno-miR-300-5p	0.72	0.45	1.2	0.1793	0.9053	MIMAT0004743	6	+	MIMAT0004743_st	miRNA	Rattus norvegicus	22	UUGAAGAGAGGUUAUCCUUUGU		rno-mir-300 // 6:134405237-134405315 (+); rno-mir-543 // 6:134397158-134397237 (+); rno-mir-539 // 6:134408917-134408992 (+); rno-mir-376c // 6:134403524-134403607 (+); rno-mir-376b // 6:134404180-134404265 (+); rno-mir-376a // 6:134404690-134404771 (+); rno-mir-381 // 6:134407700-134407760 (+); rno-mir-487b // 6:134408209-134408290 (+); rno-mir-495 // 6:134399218-134399297 (+); rno-mir-544 // 6:…	miRNA-4_0	miRBase	0.75	0.42	0.89	0.46	0.58	0.31
20501564	rno-miR-296-3p	0.87	1.32	-1.37	0.1799	0.9053	MIMAT0004742	3	-	MIMAT0004742_st	miRNA	Rattus norvegicus	22	GAGGGUUGGGUGGAGGCUCUCC		rno-mir-296 // 3:165193820-165193897 (-); rno-mir-298 // 3:165194273-165194354 (-)	miRNA-4_0	miRBase	0.89	0.85	1.49	1.32	1.48	1.32
20538476	spike_in-control-45	0.46	0.33	1.09	0.1801	0.9053	spike_in-control-45			spike_in-control-45_st	Spike-in controls	Homo sapiens	21	NNNNNNNNNNNNNNNNNNNNN			miRNA-4_0	Affymetrix Proprietary Database	0.32	0.47	0.55	0.19	0.36	0.32
20506566	rno-miR-873-3p	0.66	0.33	1.26	0.1803	0.9053	MIMAT0017318	5	-	MIMAT0017318_st	miRNA	Rattus norvegicus	21	GAGACUGACAAGUUCCCGGGA			miRNA-4_0	miRBase	0.68	0.9	0.37	0.06	0.31	0.64
20517122	rno-miR-1193-5p	0.36	0.62	-1.2	0.1813	0.9053	MIMAT0017858	6	+	MIMAT0017858_st	miRNA	Rattus norvegicus	20	AUGGUAAACCGGUGACGUGC		rno-mir-323 // 6:134391697-134391782 (+); rno-mir-329 // 6:134392666-134392762 (+); rno-mir-299a // 6:134389822-134389884 (+); rno-mir-300 // 6:134405237-134405315 (+); rno-mir-543 // 6:134397158-134397237 (+); rno-mir-379 // 6:134388198-134388282 (+); rno-mir-494 // 6:134394868-134394950 (+); rno-mir-376c // 6:134403524-134403607 (+); rno-mir-376b // 6:134404180-134404265 (+); rno-mir-376a // 6:…	miRNA-4_0	miRBase	0.66	0.1	0.33	0.6	0.81	0.48
20501380	rno-miR-29c-3p	0.5	0.64	-1.1	0.1816	0.9053	MIMAT0000803	13	+	MIMAT0000803_st	miRNA	Rattus norvegicus	22	UAGCACCAUUUGAAAUCGGUUA		rno-mir-29b-2 // 13:110967520-110967600 (+); rno-mir-29c // 13:110968048-110968135 (+); rno-mir-3556b // 13:110968040-110968146 (-)	miRNA-4_0	miRBase	0.64	0.5	0.5	0.78	0.64	0.64
20535751	rno-mir-770	0.21	0.35	-1.1	0.1816	0.9053	MI0006165	6	+	MI0006165_st	stem-loop	Rattus norvegicus	76	CUGUGCCCCCAGCACCACGUGUCUGGGCCACGUGAGCAACGCCACGUGGGCCUGACGUGGAGCUGGGGCCGCAGGG	ENSRNOT00000005908 // antisense // intron // 26; ENSRNOT00000006054 // antisense // intron // 27	rno-mir-673 // 6:134149777-134149859 (+); rno-mir-770 // 6:134141361-134141436 (+)	miRNA-4_0	miRBase	0.21	0.21	0.35	0.48	0.35	0.35
20500939	rno-miR-325-3p	0.7	0.57	1.1	0.182	0.9053	MIMAT0004639	X	-	MIMAT0004639_st	miRNA	Rattus norvegicus	22	UUUAUUGAGCACCUCCUAUCAA			miRNA-4_0	miRBase	0.87	0.66	0.71	0.72	0.56	0.43
20517144	rno-miR-3586-5p	0.43	0	1.35	0.1821	0.9053	MIMAT0017880	7	+	MIMAT0017880_st	miRNA	Rattus norvegicus	17	UCCCUGUCCUCAAGGAG		rno-mir-151 // 7:110979296-110979392 (-); rno-mir-3586 // 7:110979296-110979415 (+)	miRNA-4_0	miRBase	0.43	0.43	0.72	-0.05	0.05	0.63
20538466	spike_in-control-29	11.7	11.78	-1.05	0.1821	0.9053	spike_in-control-29			spike_in-control-29_st	Spike-in controls	Homo sapiens	21	NNNNNNNNNNNNNNNNNNNNN			miRNA-4_0	Affymetrix Proprietary Database	11.7	11.68	11.72	11.77	11.78	12.29
20535738	rno-mir-495	0.7	0.36	1.27	0.1843	0.9053	MI0006152	6	+	MI0006152_st	stem-loop	Rattus norvegicus	80	UACCUGAAAAGAAGUUGCCCAUGUUAUUUUUCGCUUUUAUUUGUGACGAAACAAACAUGGUGCACUUCUUUUUCGAUAUC		rno-mir-323 // 6:134391697-134391782 (+); rno-mir-329 // 6:134392666-134392762 (+); rno-mir-299a // 6:134389822-134389884 (+); rno-mir-300 // 6:134405237-134405315 (+); rno-mir-543 // 6:134397158-134397237 (+); rno-mir-539 // 6:134408917-134408992 (+); rno-mir-494 // 6:134394868-134394950 (+); rno-mir-376c // 6:134403524-134403607 (+); rno-mir-376b // 6:134404180-134404265 (+); rno-mir-376a // 6:…	miRNA-4_0	miRBase	0.72	0.84	0.35	0.6	0.36	0.11
20535239	rno-mir-133b	0.25	0.52	-1.2	0.1847	0.9053	MI0003490	9	+	MI0003490_st	stem-loop	Rattus norvegicus	84	CCCUGCUCUGGCUGGUCAAACGGAACCAAGUCCGUCUUCCUGAGAGGUUUGGUCCCCUUCAACCAGCUACAGCAGGGCUGGCAA		rno-mir-206 // 9:19401985-19402068 (+); rno-mir-133b // 9:19405870-19405953 (+)	miRNA-4_0	miRBase	0.13	0.24	0.41	0.24	0.5	0.85
20517069	rno-miR-3085	0.37	0.74	-1.29	0.1849	0.9053	MIMAT0017805	1	+	MIMAT0017805_st	miRNA	Rattus norvegicus	21	UCUGGCUGCUAUGGCCCCCUC			miRNA-4_0	miRBase	0.37	0.08	0.37	0.13	0.77	1.28
20506531	rno-miR-434-3p	0.52	0.44	1.05	0.1876	0.9053	MIMAT0005315	6	+	MIMAT0005315_st	miRNA	Rattus norvegicus	22	UUUGAACCAUCACUCGACUCCU	ENSRNOT00000005908 // antisense // intron // 6; ENSRNOT00000006054 // antisense // intron // 6	rno-mir-337 // 6:134176751-134176847 (+); rno-mir-127 // 6:134184312-134184408 (+); rno-mir-136 // 6:134186977-134187058 (+); rno-mir-431 // 6:134182307-134182420 (+); rno-mir-433 // 6:134183216-134183308 (+); rno-mir-540 // 6:134177033-134177116 (+); rno-mir-434 // 6:134186260-134186340 (+); rno-mir-665 // 6:134177288-134177381 (+); rno-mir-3543 // 6:134186227-134186341 (-); rno-mir-3544 // 6:13…	miRNA-4_0	miRBase	0.51	0.44	0.62	0.44	0.44	0.2
20517132	rno-miR-3580-5p	0.64	0.08	1.47	0.1885	0.9053	MIMAT0017868	X	-	MIMAT0017868_st	miRNA	Rattus norvegicus	22	UGCUUGUACUUAUUCUGGUGAC		rno-mir-465 // X:152868881-152868957 (-); rno-mir-3580 // X:152867129-152867209 (-)	miRNA-4_0	miRBase	0.63	0.34	0.64	0.62	0.07	0.09
20504135	rno-miR-383-3p	0.56	0.33	1.18	0.1894	0.9053	MIMAT0017197	16	+	MIMAT0017197_st	miRNA	Rattus norvegicus	21	CCACAGCACUGCCUGGUCAGA			miRNA-4_0	miRBase	0.35	0.65	0.58	0.14	0.35	0.48
20524314	rno-miR-3068-3p	0.63	0.16	1.38	0.1906	0.9053	MIMAT0024846	6	-	MIMAT0024846_st	miRNA	Rattus norvegicus	22	GGUGAAUUGCAGUACUCCAACA			miRNA-4_0	miRBase	0.29	1.02	0.6	0.18	0.09	0.6
20535232	rno-mir-224	0.65	0.35	1.23	0.191	0.9053	MI0003483	X	+	MI0003483_st	stem-loop	Rattus norvegicus	82	GGGCUUUCAAGUCACUAGUGGUUCCGUUUAGUAGAUGGUUUUUGCAUUGUUUCAAAAUGGUGCCCUAGUGACUACAAAGCCC			miRNA-4_0	miRBase	0.41	0.65	0.86	0.58	0.35	0.35
20501501	rno-miR-187-3p	0.26	0.41	-1.11	0.1917	0.9053	MIMAT0000864	18	-	MIMAT0000864_st	miRNA	Rattus norvegicus	22	UCGUGUCUUGUGUUGCAGCCGG	ENSRNOT00000021624 // sense // intron // 6		miRNA-4_0	miRBase	0.1	0.28	0.4	0.34	0.56	0.4
20535022	rno-mir-187	0.35	0.66	-1.24	0.1925	0.9053	MI0000932	18	-	MI0000932_st	stem-loop	Rattus norvegicus	104	GGGCUCACAGGACACAAUGCGGAUCCUCAGGCUACAACACAGGACCCGGGCGCUGCUCUGACCCCUCGUGUCUUGUGUUGCAGCCGGAGGGACGCAGGUCUGCA	ENSRNOT00000021624 // sense // intron // 6		miRNA-4_0	miRBase	0.35	0.89	-0.17	0.67	0.65	1
20501401	rno-miR-34c-3p	0.73	1.02	-1.22	0.1929	0.9053	MIMAT0004723	8	-	MIMAT0004723_st	miRNA	Rattus norvegicus	22	AAUCACUAACCACACAGCCAGG		rno-mir-34b // 8:54422570-54422653 (-); rno-mir-34c // 8:54422052-54422128 (-)	miRNA-4_0	miRBase	0.77	0.07	1.01	0.8	1.17	1.04
20501537	rno-miR-212-5p	0.46	0.46	-1	0.1932	0.9053	MIMAT0017158	10	+	MIMAT0017158_st	miRNA	Rattus norvegicus	24	ACCUUGGCUCUAGACUGCUUACUG	ENSRNOT00000019410 // antisense // intron // 1	rno-mir-132 // 10:62480727-62480827 (+); rno-mir-212 // 10:62480434-62480544 (+)	miRNA-4_0	miRBase	0.46	0.46	0.74	0.46	-0.02	0.46
20538465	spike_in-control-28	0.6	0.68	-1.05	0.195	0.9053	spike_in-control-28			spike_in-control-28_st	Spike-in controls	Homo sapiens	25	NNNNNNNNNNNNNNNNNNNNNNNNN			miRNA-4_0	Affymetrix Proprietary Database	0.68	0.6	0.54	0.68	0.68	0.99
20534962	rno-mir-92a-2	0.5	0.67	-1.13	0.1962	0.9053	MI0000879	X	-	MI0000879_st	stem-loop	Rattus norvegicus	92	UGCCCAUUCAUCCACAGGUGGGGAUUAGUGCCAUUACUUGUGUUAGAUAAAAAGUAUUGCACUUGUCCCGGCCUGAGGAAGAAAAGAGGGUU	ENSRNOT00000040122 // sense // intron // 4	rno-mir-19b-2 // X:139740932-139741027 (-); rno-mir-92a-2 // X:139740802-139740893 (-); rno-mir-363 // X:139740651-139740737 (-); rno-mir-20b // X:139741071-139741142 (-); rno-mir-17-2 // X:139741444-139741521 (-)	miRNA-4_0	miRBase	0.5	0.35	0.5	0.45	0.7	0.65
20535007	rno-mir-144	0.51	0.51	-1	0.1968	0.9053	MI0000917	10	+	MI0000917_st	stem-loop	Rattus norvegicus	83	GGGCCUUGGCUGGGAUAUCAUCAUAUACUGUAAGUUUGUGAUGAGACACUACAGUAUAGAUGAUGUACUAGUCUGGGUACCCC		rno-mir-144 // 10:64129346-64129428 (+); rno-mir-451 // 10:64129518-64129589 (+)	miRNA-4_0	miRBase	0.51	0.51	0.78	-0.07	0.51	0.51
20501370	rno-miR-27a-5p	0.37	0.12	1.19	0.1969	0.9053	MIMAT0004715	19	-	MIMAT0004715_st	miRNA	Rattus norvegicus	22	AGGGCUUAGCUGCUUGUGAGCA	ENSRNOT00000064731 // antisense // intron // 3	rno-mir-23a // 19:25638744-25638818 (-); rno-mir-24-2 // 19:25638430-25638537 (-); rno-mir-27a // 19:25638578-25638664 (-)	miRNA-4_0	miRBase	0.65	0.19	0.35	0.11	-0.14	0.39
20536426	rno-mir-3592	0.35	0.44	-1.07	0.1975	0.9053	MI0015473	6	-	MI0015473_st	stem-loop	Rattus norvegicus	116	GUCCUUAGAGGUAGCAUUUGGUACUGAAAAAAGUGUUGUCCGUGAAUGAUUCGUCACAAGUAAAGCGAAUCCACCACGAACAACUUCUCUUCAAGUACCACAGAAAAGCAGAGACA		rno-mir-134 // 6:134415632-134415704 (+); rno-mir-154 // 6:134419671-134419754 (+); rno-mir-377 // 6:134421775-134421846 (+); rno-mir-412 // 6:134424656-134424725 (+); rno-mir-539 // 6:134408917-134408992 (+); rno-mir-541 // 6:134423740-134423829 (+); rno-mir-381 // 6:134407700-134407760 (+); rno-mir-487b // 6:134408209-134408290 (+); rno-mir-382 // 6:134415263-134415342 (+); rno-mir-485 // 6:134…	miRNA-4_0	miRBase	0.43	0.35	0.35	0.83	0.45	0.43
20501409	rno-miR-96-5p	0.35	0.35	-1	0.1978	0.9053	MIMAT0000818	4	-	MIMAT0000818_st	miRNA	Rattus norvegicus	23	UUUGGCACUAGCACAUUUUUGCU		rno-mir-96 // 4:57074891-57074996 (-); rno-mir-183 // 4:57075094-57075203 (-); rno-mir-182 // 4:57071295-57071356 (-); rno-mir-3553 // 4:57075097-57075202 (+)	miRNA-4_0	miRBase	0.04	0.35	0.35	0.35	0.35	0.68
20534716	rno-mir-339	0.65	0.74	-1.06	0.1996	0.9053	MI0000620	12	+	MI0000620_st	stem-loop	Rattus norvegicus	96	ACGGGGUGGACACCGUCCCUGUCCUCCAGGAGCUCACGUAUGCCUGCCUGUGAGCGCCUCGACGACAGAGCCAGAGUCCACCCCUGCACUGCCCAA	ENSRNOT00000001479 // sense // intron // 3		miRNA-4_0	miRBase	0.74	0.65	0.57	0.74	0.74	0.9
20534959	rno-mir-34c	0.45	0.58	-1.1	0.2007	0.9053	MI0000876	8	-	MI0000876_st	stem-loop	Rattus norvegicus	77	AGUCUAGUUACUAGGCAGUGUAGUUAGCUGAUUGCUAAUAGUACCAAUCACUAACCACACAGCCAGGUAAAAAGACU		rno-mir-34b // 8:54422570-54422653 (-); rno-mir-34c // 8:54422052-54422128 (-)	miRNA-4_0	miRBase	0.23	0.66	0.45	0.58	0.76	0.58
20538482	gi:555853	7.31	6.98	1.25	0.2012	0.9053	gi555853_copy0			gi555853_copy0_st	5.8s rRNA	Homo sapiens	157	CGACTCTTAGCGGTGGATCACTCGGCTCGTGCGTCGATGAAGAACGCAGCTAGCTGCGAGAATTAATGTGAATTGCAGGACACATTGATCATCGACACTTCGAACGCACTTGCGGCCCCGGGTTCCTCCCGGGGCTACGCCTGTCTGAGCGTCGCTT			miRNA-4_0	Affymetrix Proprietary Database	7.3	7.43	7.21	6.87	6.98	7.39
20534968	rno-mir-100	0.76	0.48	1.22	0.2017	0.9053	MI0000885	8	+	MI0000885_st	stem-loop	Rattus norvegicus	80	CCUGUUGCCACAAACCCGUAGAUCCGAACUUGUGCUGACCAUGCACACAAGCUUGUGUCUAUAGGUAUGUGUCUGUUAGG		rno-let-7a-2 // 8:44525769-44525864 (+); rno-mir-100 // 8:44518670-44518749 (+); rno-mir-3596a // 8:44525759-44525872 (-)	miRNA-4_0	miRBase	1	0.5	0.77	0.75	0.45	0.25
20501419	rno-miR-101a-5p	0.36	0.36	-1	0.2031	0.9053	MIMAT0004726	5	-	MIMAT0004726_st	miRNA	Rattus norvegicus	22	UCAGUUAUCACAGUGCUGAUGC			miRNA-4_0	miRBase	0.36	0.12	0.36	0.95	0.36	0.36
20534924	rno-mir-19b-1	0.64	0.53	1.08	0.2033	0.9053	MI0000847	15	+	MI0000847_x_st	stem-loop	Rattus norvegicus	87	CACUGGUCUAUGGUUAGUUUUGCAGGUUUGCAUCCAGCUGUAUAAUAUUCUGCUGUGCAAAUCCAUGCAAAACUGACUGUGGUGGUG		rno-mir-20a // 15:99854190-99854274 (+); rno-mir-17-1 // 15:99853735-99853818 (+); rno-mir-18a // 15:99853871-99853966 (+); rno-mir-19b-1 // 15:99854320-99854406 (+); rno-mir-19a // 15:99854018-99854099 (+); rno-mir-92a-1 // 15:99854442-99854519 (+)	miRNA-4_0	miRBase	0.65	1.01	0.56	0.65	0.55	0.35
20535234	rno-mir-483	0.65	0.65	-1	0.2037	0.9053	MI0003485	1	-	MI0003485_st	stem-loop	Rattus norvegicus	73	GAGGGGGAAGACGGGAGAAGAGAAGGGAGUGGUUUUUGGGUGCCUCACUCCUCCCCUCCCGUCUUGUUCUCUC			miRNA-4_0	miRBase	0.65	1.08	0.65	0.41	0.65	0.65
20506537	rno-miR-471-3p	0.5	0.5	-1	0.2063	0.9053	MIMAT0017310	X	-	MIMAT0017310_st	miRNA	Rattus norvegicus	20	UGAAAGGUGCCAUACUAUGU	ENSRNOT00000065935 // sense // intron // 3	rno-mir-880 // X:152850266-152850343 (-); rno-mir-463 // X:152844306-152844383 (-); rno-mir-471 // X:152840380-152840457 (-); rno-mir-3551 // X:152841101-152841182 (-); rno-mir-741 // X:152842633-152842728 (-)	miRNA-4_0	miRBase	0.5	0.5	0.73	0.5	0.5	-0.01
20536430	rno-mir-741	0.72	0.58	1.11	0.2063	0.9053	MI0015477	X	-	MI0015477_st	stem-loop	Rattus norvegicus	96	AAUGUCUCAUGUGCAUUGGUCUACAUAGAUUGGUACCUAUCAUGUAAAAUAAGUGUGAAAGAUGCCACGCUAUGUAGAUCAACGCUCAUGACAUUC	ENSRNOT00000065935 // sense // intron // 2	rno-mir-878 // X:152851739-152851815 (-); rno-mir-880 // X:152850266-152850343 (-); rno-mir-881 // X:152852188-152852264 (-); rno-mir-463 // X:152844306-152844383 (-); rno-mir-471 // X:152840380-152840457 (-); rno-mir-3551 // X:152841101-152841182 (-); rno-mir-741 // X:152842633-152842728 (-)	miRNA-4_0	miRBase	0.73	0.5	0.81	0.36	0.58	0.58
20506525	rno-miR-411-3p	0.53	0.53	-1	0.2066	0.9053	MIMAT0017304	6	+	MIMAT0017304_st	miRNA	Rattus norvegicus	20	UAUGUAACACGGUCCACUAA		rno-mir-323 // 6:134391697-134391782 (+); rno-mir-329 // 6:134392666-134392762 (+); rno-mir-299a // 6:134389822-134389884 (+); rno-mir-543 // 6:134397158-134397237 (+); rno-mir-379 // 6:134388198-134388282 (+); rno-mir-494 // 6:134394868-134394950 (+); rno-mir-380 // 6:134390988-134391064 (+); rno-mir-411 // 6:134389347-134389422 (+); rno-mir-495 // 6:134399218-134399297 (+); rno-mir-758 // 6:134…	miRNA-4_0	miRBase	0.53	1.25	0.53	0.28	0.53	0.53
20517074	rno-miR-3551-3p	0.35	0.35	-1	0.2071	0.9053	MIMAT0017810	X	-	MIMAT0017810_st	miRNA	Rattus norvegicus	23	UGAAAUUCACCAUGGUGGGUAAA	ENSRNOT00000065935 // sense // intron // 3	rno-mir-880 // X:152850266-152850343 (-); rno-mir-463 // X:152844306-152844383 (-); rno-mir-471 // X:152840380-152840457 (-); rno-mir-3551 // X:152841101-152841182 (-); rno-mir-741 // X:152842633-152842728 (-)	miRNA-4_0	miRBase	0.07	0.35	0.35	0.35	0.65	0.35
20501480	rno-miR-152-5p	0.21	0.11	1.07	0.2082	0.9053	MIMAT0017134	10	+	MIMAT0017134_st	miRNA	Rattus norvegicus	23	AGGUUCUGUGAUACACUCCGACU	ENSRNOT00000055379 // antisense // intron // 2		miRNA-4_0	miRBase	0.21	0.35	0.21	0.21	0.1	0.07
20501560	rno-miR-291a-3p	0.72	0.56	1.12	0.2124	0.9053	MIMAT0000895	1	-	MIMAT0000895_st	miRNA	Rattus norvegicus	23	AAAGUGCUUCCACUUUGUGUGCC		rno-mir-290 // 1:64274926-64275006 (-); rno-mir-291a // 1:64274628-64274709 (-); rno-mir-292 // 1:64274340-64274421 (-); rno-mir-293 // 1:64273328-64273399 (-); rno-mir-294 // 1:64272967-64273037 (-); rno-mir-295-1 // 1:64272844-64272924 (-); rno-mir-291b // 1:64274052-64274159 (-)	miRNA-4_0	miRBase	0.43	0.86	0.74	0.28	0.56	0.55
20517133	rno-miR-3580-3p	0.34	0.35	-1	0.2127	0.9053	MIMAT0017869	X	-	MIMAT0017869_st	miRNA	Rattus norvegicus	22	UGACUAGGGUAGUAUGAGUAGA		rno-mir-465 // X:152868881-152868957 (-); rno-mir-3580 // X:152867129-152867209 (-)	miRNA-4_0	miRBase	0.94	0.35	0.33	0.35	0.35	0.1
20534730	rno-mir-346	0.65	0.66	-1	0.2134	0.9053	MI0000633	16	+	MI0000633_st	stem-loop	Rattus norvegicus	98	UCUGUGUUGGGCAUCUGUCUGCCUGAGUGCCUGCCUCUCUGUUGCUCUGAAGGAGGCAGGGGCUGGGCCUGCAGCUGCCUGGGCAGAGCUGCUCCUUC			miRNA-4_0	miRBase	0.45	0.65	0.65	0.66	0.65	0.98
20501317	rno-let-7a-2-3p	0.45	0.68	-1.17	0.2136	0.9053	MIMAT0017086	8	+	MIMAT0017086_st	miRNA	Rattus norvegicus	22	CUGUACAGCCUCCUAGCUUUCC		rno-let-7a-2 // 8:44525769-44525864 (+); rno-mir-100 // 8:44518670-44518749 (+); rno-mir-3596a // 8:44525759-44525872 (-)	miRNA-4_0	miRBase	0.11	0.48	0.65	0.69	0.48	0.77
20535289	rno-mir-20b	0.35	0.35	-1	0.2143	0.9053	MI0003554	X	-	MI0003554_st	stem-loop	Rattus norvegicus	72	GUAGUGCCAAAGUGCUCAUAGUGCAGGUAGGUUUUGCUGCACUCUACUGCAGUGUGAGCACUUCUGGUACUC	ENSRNOT00000040122 // sense // intron // 4	rno-mir-19b-2 // X:139740932-139741027 (-); rno-mir-92a-2 // X:139740802-139740893 (-); rno-mir-363 // X:139740651-139740737 (-); rno-mir-20b // X:139741071-139741142 (-); rno-mir-17-2 // X:139741444-139741521 (-)	miRNA-4_0	miRBase	0.35	0.35	0.09	0.63	0.35	0.35
20534923	rno-mir-19b-1	0.24	0.25	-1.01	0.2148	0.9053	MI0000847	15	+	MI0000847_st	stem-loop	Rattus norvegicus	87	CACUGGUCUAUGGUUAGUUUUGCAGGUUUGCAUCCAGCUGUAUAAUAUUCUGCUGUGCAAAUCCAUGCAAAACUGACUGUGGUGGUG		rno-mir-20a // 15:99854190-99854274 (+); rno-mir-17-1 // 15:99853735-99853818 (+); rno-mir-18a // 15:99853871-99853966 (+); rno-mir-19b-1 // 15:99854320-99854406 (+); rno-mir-19a // 15:99854018-99854099 (+); rno-mir-92a-1 // 15:99854442-99854519 (+)	miRNA-4_0	miRBase	0.25	0.61	0.23	0.25	0.25	-0.06
20504256	rno-miR-409a-5p	0.65	0.67	-1.01	0.2148	0.9053	MIMAT0003204	6	+	MIMAT0003204_st	miRNA	Rattus norvegicus	23	AGGUUACCCGAGCAACUUUGCAU		rno-mir-134 // 6:134415632-134415704 (+); rno-mir-154 // 6:134419671-134419754 (+); rno-mir-377 // 6:134421775-134421846 (+); rno-mir-412 // 6:134424656-134424725 (+); rno-mir-541 // 6:134423740-134423829 (+); rno-mir-382 // 6:134415263-134415342 (+); rno-mir-485 // 6:134416384-134416462 (+); rno-mir-409a // 6:134424504-134424580 (+); rno-mir-369 // 6:134424778-134424856 (+); rno-mir-410 // 6:134…	miRNA-4_0	miRBase	0.65	0.65	0.96	0.65	0.07	0.69
20506554	rno-miR-708-3p	0.27	0.35	-1.05	0.215	0.9053	MIMAT0005332	1	+	MIMAT0005332_st	miRNA	Rattus norvegicus	22	CAACUAGACUGUGAGCUUCUAG			miRNA-4_0	miRBase	0.26	0.35	0.21	0.35	0.52	0.35
20501538	rno-miR-212-3p	0.53	0.53	-1	0.2152	0.9053	MIMAT0000883	10	+	MIMAT0000883_st	miRNA	Rattus norvegicus	22	UAACAGUCUCCAGUCACGGCCA	ENSRNOT00000019410 // antisense // intron // 1	rno-mir-132 // 10:62480727-62480827 (+); rno-mir-212 // 10:62480434-62480544 (+)	miRNA-4_0	miRBase	0.53	0.53	0.28	0.83	0.53	0.53
20517125	rno-miR-3575	0.21	0.21	-1	0.2152	0.9053	MIMAT0017861	4	+	MIMAT0017861_st	miRNA	Rattus norvegicus	18	ACUGCUGGGUAAGACGAG		rno-mir-141 // 4:160840904-160840997 (-); rno-mir-200c // 4:160841344-160841412 (-); rno-mir-3575 // 4:160841317-160841431 (+)	miRNA-4_0	miRBase	0.21	-0.04	0.21	0.52	0.21	0.21
20517081	rno-miR-191b	0.34	0.39	-1.04	0.2166	0.9053	MIMAT0017817	8	-	MIMAT0017817_st	miRNA	Rattus norvegicus	21	GAACGAAAUCCAAGUGCAGCU		rno-mir-191a // 8:113614360-113614450 (+); rno-mir-425 // 8:113614817-113614899 (+); rno-mir-191b // 8:113614344-113614463 (-)	miRNA-4_0	miRBase	0.14	0.35	0.41	0.35	0.41	0.72
20504240	rno-miR-494-5p	0.45	0.32	1.09	0.2184	0.9053	MIMAT0017218	6	+	MIMAT0017218_st	miRNA	Rattus norvegicus	22	AGGUUGUCCGUGUUGUCUUCUC		rno-mir-323 // 6:134391697-134391782 (+); rno-mir-329 // 6:134392666-134392762 (+); rno-mir-299a // 6:134389822-134389884 (+); rno-mir-543 // 6:134397158-134397237 (+); rno-mir-379 // 6:134388198-134388282 (+); rno-mir-494 // 6:134394868-134394950 (+); rno-mir-376c // 6:134403524-134403607 (+); rno-mir-376b // 6:134404180-134404265 (+); rno-mir-376a // 6:134404690-134404771 (+); rno-mir-380 // 6:…	miRNA-4_0	miRBase	0.34	0.44	0.74	0.44	0.34	0.14
20501321	rno-let-7c-1-3p	0.19	0.25	-1.04	0.2191	0.9053	MIMAT0017087	11	+	MIMAT0017087_st	miRNA	Rattus norvegicus	22	CUGUACAACCUUCUAGCUUUCC		rno-let-7c-1 // 11:16398264-16398357 (+); rno-mir-99a // 11:16397544-16397624 (+)	miRNA-4_0	miRBase	0.12	0.19	0.25	0.25	0.25	0.49
20535080	rno-mir-421	0.45	0.58	-1.09	0.2203	0.9053	MI0001423	X	-	MI0001423_st	stem-loop	Rattus norvegicus	79	CACACUGUAGGCCUCAUUAAAUGUUUGUUGAAUGAAAAAAUGAAUCAUCAACAGACAUUAAUUGGGCGCCUGCUCUGUG		rno-mir-421 // X:91563416-91563494 (-); rno-mir-374 // X:91563572-91563639 (-)	miRNA-4_0	miRBase	0.42	0.27	0.73	0.58	0.58	1.06
20536074	rno-mir-667	0.65	0.37	1.21	0.2205	0.9053	MI0012614	6	+	MI0012614_st	stem-loop	Rattus norvegicus	92	GUGGGUACUGGCCUCGGUGCUGGUGGAGCAGUGAGCACGCCAUACAUUAUAUCUGUGACACCUGCCACCCAGCCCAAGGCCCCUAGGCCCAC		rno-mir-323 // 6:134391697-134391782 (+); rno-mir-329 // 6:134392666-134392762 (+); rno-mir-300 // 6:134405237-134405315 (+); rno-mir-543 // 6:134397158-134397237 (+); rno-mir-539 // 6:134408917-134408992 (+); rno-mir-494 // 6:134394868-134394950 (+); rno-mir-376c // 6:134403524-134403607 (+); rno-mir-376b // 6:134404180-134404265 (+); rno-mir-376a // 6:134404690-134404771 (+); rno-mir-381 // 6:1…	miRNA-4_0	miRBase	0.66	0.65	0.35	0.46	0.34	0.37
20534915	rno-mir-9a-2	0.42	0.62	-1.15	0.2217	0.9053	MI0000840	2	-	MI0000840_x_st	stem-loop	Rattus norvegicus	87	GGAAGCGAGUUGUUAUCUUUGGUUAUCUAGCUGUAUGAGUGUAUUGGUCUUCAUAAAGCUAGAUAACCGAAAGUAAAAACUCCUUCA		rno-mir-9a-2 // 2:12259506-12259592 (-); rno-mir-9b-2 // 2:12259488-12259605 (+)	miRNA-4_0	miRBase	0.42	0.35	0.65	0.69	0.57	0.61
20513758	rno-miR-667-3p	1.46	1.36	1.07	0.2218	0.9053	MIMAT0012852	6	+	MIMAT0012852_st	miRNA	Rattus norvegicus	22	UGACACCUGCCACCCAGCCCAA		rno-mir-323 // 6:134391697-134391782 (+); rno-mir-329 // 6:134392666-134392762 (+); rno-mir-300 // 6:134405237-134405315 (+); rno-mir-543 // 6:134397158-134397237 (+); rno-mir-539 // 6:134408917-134408992 (+); rno-mir-494 // 6:134394868-134394950 (+); rno-mir-376c // 6:134403524-134403607 (+); rno-mir-376b // 6:134404180-134404265 (+); rno-mir-376a // 6:134404690-134404771 (+); rno-mir-381 // 6:1…	miRNA-4_0	miRBase	1.88	1.36	1.47	1.36	1.37	1.36
20501464	rno-miR-139-5p	2.99	2.25	1.66	0.222	0.9053	MIMAT0000845	1	+	MIMAT0000845_st	miRNA	Rattus norvegicus	22	UCUACAGUGCACGUGUCUCCAG			miRNA-4_0	miRBase	3.23	2.99	2.74	1.11	2.31	3.29
20534937	rno-mir-26b	0.33	0.24	1.07	0.2221	0.9053	MI0000858	9	+	MI0000858_st	stem-loop	Rattus norvegicus	85	UGCCCGGGACCCAGUUCAAGUAAUUCAGGAUAGGUUGUGGUGCUGGCCAGCCUGUUCUCCAUUACUUGGCUCGGGGGCCGGUGCC			miRNA-4_0	miRBase	0.8	0.35	0.23	0.04	0.35	0.26
20506562	rno-miR-760-3p	0.21	0.85	-1.56	0.2233	0.9053	MIMAT0005337	2	-	MIMAT0005337_st	miRNA	Rattus norvegicus	20	CGGCUCUGGGUCUGUGGGGA			miRNA-4_0	miRBase	0.22	0.08	0.74	0.31	0.9	0.81
20501472	rno-miR-144-5p	0.35	0.35	-1	0.2246	0.9053	MIMAT0017130	10	+	MIMAT0017130_st	miRNA	Rattus norvegicus	23	GGAUAUCAUCAUAUACUGUAAGU		rno-mir-144 // 10:64129346-64129428 (+); rno-mir-451 // 10:64129518-64129589 (+)	miRNA-4_0	miRBase	0.13	0.35	0.35	0.35	0.65	0.35
20504142	rno-miR-224-5p	0.38	0.51	-1.1	0.2246	0.9053	MIMAT0003119	X	+	MIMAT0003119_st	miRNA	Rattus norvegicus	22	CAAGUCACUAGUGGUUCCGUUU			miRNA-4_0	miRBase	0.37	0.27	0.5	0.42	0.66	0.5
20501527	rno-miR-204-3p	0.65	0.65	-1	0.2248	0.9053	MIMAT0004739	1	+	MIMAT0004739_st	miRNA	Rattus norvegicus	22	GCUGGGAAGGCAAAGGGACGUU			miRNA-4_0	miRBase	0.65	0.65	0.32	0.86	0.65	0.65
20536378	rno-mir-9b-1	0.68	0.65	1.02	0.2268	0.9053	MI0015430	2	-	MI0015430_st	stem-loop	Rattus norvegicus	108	GCGCAGUGUAUGGGGUUAUUUUUACUUUCGGUUAUCUAGCUUUAUGAAGACUCCACACCACUCAUACAGCUAGAUAACCAAAGAUAACAACCAACCCCGCCUCCUGGC		rno-mir-9a-1 // 2:180293009-180293097 (+); rno-mir-9b-1 // 2:180293000-180293107 (-)	miRNA-4_0	miRBase	0.65	0.38	0.71	0.65	1.29	0.65
20504264	rno-miR-20b-5p	0.67	0.5	1.12	0.2271	0.9053	MIMAT0003211	X	-	MIMAT0003211_st	miRNA	Rattus norvegicus	23	CAAAGUGCUCAUAGUGCAGGUAG	ENSRNOT00000040122 // sense // intron // 4	rno-mir-19b-2 // X:139740932-139741027 (-); rno-mir-92a-2 // X:139740802-139740893 (-); rno-mir-363 // X:139740651-139740737 (-); rno-mir-20b // X:139741071-139741142 (-); rno-mir-17-2 // X:139741444-139741521 (-)	miRNA-4_0	miRBase	0.5	0.81	0.68	0.5	0.5	0.56
20501529	rno-miR-206-5p	0.48	0.35	1.1	0.2278	0.9053	MIMAT0017154	9	+	MIMAT0017154_st	miRNA	Rattus norvegicus	22	ACAUGCUUCUUUAUAUCCUCAU		rno-mir-206 // 9:19401985-19402068 (+); rno-mir-133b // 9:19405870-19405953 (+)	miRNA-4_0	miRBase	0.64	0.35	0.46	0.35	0.35	0.35
20534911	rno-mir-9a-1	0.26	0.54	-1.21	0.2282	0.9053	MI0000838	2	+	MI0000838_st	stem-loop	Rattus norvegicus	89	CGGGGUUGGUUGUUAUCUUUGGUUAUCUAGCUGUAUGAGUGGUGUGGAGUCUUCAUAAAGCUAGAUAACCGAAAGUAAAAAUAACCCCA		rno-mir-9a-1 // 2:180293009-180293097 (+); rno-mir-9b-1 // 2:180293000-180293107 (-)	miRNA-4_0	miRBase	0.25	0.28	0.65	0.65	0.54	0.54
20501525	rno-miR-203a-3p	0.67	0.67	1	0.2289	0.9053	MIMAT0000876	6	+	MIMAT0000876_st	miRNA	Rattus norvegicus	22	GUGAAAUGUUUAGGACCACUAG		rno-mir-203a // 6:136932089-136932185 (+); rno-mir-203b // 6:136932075-136932189 (-)	miRNA-4_0	miRBase	0.68	0.87	0.65	0.65	0.35	0.68
20524609	rno-miR-6328	0.52	0.65	-1.1	0.2291	0.9053	MIMAT0025067	20	+	MIMAT0025067_st	miRNA	Rattus norvegicus	21	AGGCCUGCUCUGAGCCCCCGC			miRNA-4_0	miRBase	0.65	0.5	0.44	0.65	0.65	0.65
20501554	rno-miR-222-5p	0.34	0.61	-1.21	0.2292	0.9053	MIMAT0017164	X	+	MIMAT0017164_st	miRNA	Rattus norvegicus	21	GGCUCAGUAGCCAGUGUAGAU	ENSRNOT00000045753 // antisense // intron // 9	rno-mir-221 // X:14935617-14935725 (+); rno-mir-222 // X:14935056-14935158 (+)	miRNA-4_0	miRBase	0.33	0.61	0.07	0.9	0.33	0.61
20506550	rno-miR-673-3p	0.14	0.42	-1.22	0.23	0.9053	MIMAT0017313	6	+	MIMAT0017313_st	miRNA	Rattus norvegicus	22	UCCGGGACUGAGUUCUGUGCAC	ENSRNOT00000005908 // antisense // exon // 23; ENSRNOT00000006054 // antisense // exon // 24	rno-mir-673 // 6:134149777-134149859 (+); rno-mir-770 // 6:134141361-134141436 (+)	miRNA-4_0	miRBase	0.07	0.35	0.13	0.14	0.44	0.55
20504213	rno-miR-541-3p	0.64	0.41	1.17	0.2303	0.9053	MIMAT0017213	6	+	MIMAT0017213_st	miRNA	Rattus norvegicus	23	AGUGGCGAACACAGAAUCCAUAC		rno-mir-134 // 6:134415632-134415704 (+); rno-mir-154 // 6:134419671-134419754 (+); rno-mir-377 // 6:134421775-134421846 (+); rno-mir-412 // 6:134424656-134424725 (+); rno-mir-541 // 6:134423740-134423829 (+); rno-mir-382 // 6:134415263-134415342 (+); rno-mir-485 // 6:134416384-134416462 (+); rno-mir-409a // 6:134424504-134424580 (+); rno-mir-369 // 6:134424778-134424856 (+); rno-mir-410 // 6:134…	miRNA-4_0	miRBase	0.63	0.24	0.74	0.38	-0.08	0.48
20502449	rno-miR-451-3p	0.5	0.69	-1.14	0.2322	0.9053	MIMAT0017193	10	+	MIMAT0017193_st	miRNA	Rattus norvegicus	23	AUGGUAAUGGUUCUCUUGCUGCU		rno-mir-144 // 10:64129346-64129428 (+); rno-mir-451 // 10:64129518-64129589 (+)	miRNA-4_0	miRBase	0.26	0.46	0.88	0.57	0.73	1.38
20513742	rno-miR-875	0.25	0.25	-1	0.2331	0.9053	MIMAT0012842	7	-	MIMAT0012842_st	miRNA	Rattus norvegicus	22	UAUACCUCAGUUUUAUCAGGUG	ENSRNOT00000005575 // antisense // intron // 21		miRNA-4_0	miRBase	0.25	0.25	0.03	0.25	0.52	0.25
20534935	rno-mir-25	0.65	0.34	1.24	0.2346	0.9053	MI0000856	12	-	MI0000856_st	stem-loop	Rattus norvegicus	84	GGCCAGUGUUGAGAGGCGGAGACACGGGCAAUUGCUGGACGCUGCCCUGGGCAUUGCACUUGUCUCGGUCUGACAGUGCCGGCC		rno-mir-25 // 12:17607970-17608053 (-); rno-mir-93 // 12:17608173-17608259 (-); rno-mir-106b // 12:17608382-17608463 (-)	miRNA-4_0	miRBase	0.71	0.33	0.64	0.32	0.57	0.16
20501371	rno-miR-27a-3p	4.11	4.02	1.07	0.2347	0.9053	MIMAT0000799	19	-	MIMAT0000799_st	miRNA	Rattus norvegicus	21	UUCACAGUGGCUAAGUUCCGC	ENSRNOT00000064731 // antisense // intron // 3	rno-mir-23a // 19:25638744-25638818 (-); rno-mir-24-2 // 19:25638430-25638537 (-); rno-mir-27a // 19:25638578-25638664 (-)	miRNA-4_0	miRBase	4.14	5	4.08	4	3.9	4.23
20535749	rno-mir-758	0.46	0.64	-1.13	0.2359	0.9053	MI0006163	6	+	MI0006163_st	stem-loop	Rattus norvegicus	78	GGUGCGUGAGGUGGUUGACCAGAGAGCACACGCUAUAUUUGUGCCGUUUGUGACCUGGUCCACUAACCCUCAGUAUCU		rno-mir-323 // 6:134391697-134391782 (+); rno-mir-329 // 6:134392666-134392762 (+); rno-mir-299a // 6:134389822-134389884 (+); rno-mir-543 // 6:134397158-134397237 (+); rno-mir-379 // 6:134388198-134388282 (+); rno-mir-494 // 6:134394868-134394950 (+); rno-mir-380 // 6:134390988-134391064 (+); rno-mir-411 // 6:134389347-134389422 (+); rno-mir-495 // 6:134399218-134399297 (+); rno-mir-758 // 6:134…	miRNA-4_0	miRBase	0.61	0.27	0.48	0.63	0.53	0.65
20506490	rno-miR-878	0.14	0.15	-1.01	0.2368	0.9053	MIMAT0005286	X	-	MIMAT0005286_st	miRNA	Rattus norvegicus	22	GCAUGACACCAUACUGGGUAGA	ENSRNOT00000065935 // sense // intron // 1	rno-mir-871 // X:152856065-152856141 (-); rno-mir-878 // X:152851739-152851815 (-); rno-mir-880 // X:152850266-152850343 (-); rno-mir-881 // X:152852188-152852264 (-); rno-mir-463 // X:152844306-152844383 (-); rno-mir-741 // X:152842633-152842728 (-)	miRNA-4_0	miRBase	0.14	0.14	0.65	0.14	0.17	-0.07
20501561	rno-miR-292-5p	0.21	0.45	-1.18	0.2371	0.9053	MIMAT0000896	1	-	MIMAT0000896_st	miRNA	Rattus norvegicus	22	ACUCAAACUGGGGGCUCUUUUG		rno-mir-290 // 1:64274926-64275006 (-); rno-mir-291a // 1:64274628-64274709 (-); rno-mir-292 // 1:64274340-64274421 (-); rno-mir-293 // 1:64273328-64273399 (-); rno-mir-294 // 1:64272967-64273037 (-); rno-mir-295-1 // 1:64272844-64272924 (-); rno-mir-291b // 1:64274052-64274159 (-)	miRNA-4_0	miRBase	0.41	0.19	0.1	0.65	0.19	0.47
20506485	rno-miR-872-5p	0.42	0.42	-1	0.2383	0.9053	MIMAT0005282	5	+	MIMAT0005282_st	miRNA	Rattus norvegicus	21	AAGGUUACUUGUUAGUUCAGG			miRNA-4_0	miRBase	0.19	0.42	0.42	0.65	0.42	0.42
20517140	rno-miR-3584-3p	0.34	0.35	-1.01	0.2389	0.9053	MIMAT0017876	1	-	MIMAT0017876_st	miRNA	Rattus norvegicus	19	GCCCGCAUCUCUGGAUCCC			miRNA-4_0	miRBase	0.62	0.35	0.33	0.1	0.35	0.35
20502378	rno-miR-450a-3p	0.4	0.55	-1.11	0.2389	0.9053	MIMAT0017183	X	-	MIMAT0017183_st	miRNA	Rattus norvegicus	21	UAUUGGGAACAUUUUGCAUAA		rno-mir-322 // X:140000161-140000255 (-); rno-mir-351 // X:139999130-139999210 (-); rno-mir-450a // X:139994947-139995037 (-); rno-mir-542 // X:139996190-139996268 (-); rno-mir-503 // X:139999870-139999940 (-)	miRNA-4_0	miRBase	-0.17	0.38	0.53	0.53	0.87	0.29
20500997	rno-miR-343	0.87	0.67	1.15	0.239	0.9053	MIMAT0000591	1	+	MIMAT0000591_st	miRNA	Rattus norvegicus	20	UCUCCCUCCGUGUGCCCAGA			miRNA-4_0	miRBase	0.84	0.51	0.9	0.7	0.65	0.07
20504253	rno-miR-382-3p	0.41	0.44	-1.03	0.2395	0.9053	MIMAT0003202	6	+	MIMAT0003202_st	miRNA	Rattus norvegicus	21	AAUCAUUCACGGACAACACUU		rno-mir-134 // 6:134415632-134415704 (+); rno-mir-154 // 6:134419671-134419754 (+); rno-mir-377 // 6:134421775-134421846 (+); rno-mir-412 // 6:134424656-134424725 (+); rno-mir-539 // 6:134408917-134408992 (+); rno-mir-541 // 6:134423740-134423829 (+); rno-mir-381 // 6:134407700-134407760 (+); rno-mir-487b // 6:134408209-134408290 (+); rno-mir-382 // 6:134415263-134415342 (+); rno-mir-485 // 6:134…	miRNA-4_0	miRBase	0	0.38	0.43	0.43	0.35	0.65
20506491	rno-miR-879-5p	0.65	0.65	-1	0.2398	0.9053	MIMAT0005287	4	-	MIMAT0005287_st	miRNA	Rattus norvegicus	21	AGAGGCUUAUAGCUCUAAGCC			miRNA-4_0	miRBase	0.65	0.42	0.65	0.88	0.65	0.65
20517114	rno-miR-3570	0.65	0.66	-1.01	0.2405	0.9053	MIMAT0017850	13	-	MIMAT0017850_st	miRNA	Rattus norvegicus	22	GGUACAAUCAACGGUCGAUGGU		rno-mir-181b-1 // 13:51132678-51132787 (+); rno-mir-181a-1 // 13:51132517-51132616 (+); rno-mir-3570 // 13:51132498-51132614 (-)	miRNA-4_0	miRBase	0.83	0.65	0.64	0.67	0.03	0.65
20534913	rno-mir-9a-3	0.52	0.77	-1.19	0.242	0.9053	MI0000839	1	+	MI0000839_st	stem-loop	Rattus norvegicus	90	GGAGGCCCGUUUCUCUCUUUGGUUAUCUAGCUGUAUGAGUGCCACAGAGCCGUCAUAAAGCUAGAUAACCGAAAGUAGAAAUGACUCUAA		rno-mir-9a-3 // 1:135254133-135254222 (+); rno-mir-9b-3 // 1:135254122-135254236 (-)	miRNA-4_0	miRBase	0.41	0.5	0.72	0.5	0.74	1.08
20500978	rno-miR-338-5p	0.59	0.37	1.16	0.2424	0.9053	MIMAT0004646	10	-	MIMAT0004646_st	miRNA	Rattus norvegicus	22	AACAAUAUCCUGGUGCUGAGUG	ENSRNOT00000054947 // sense // intron // 10	rno-mir-338 // 10:109426992-109427057 (-); rno-mir-3065 // 10:109426975-109427077 (+)	miRNA-4_0	miRBase	0.65	0.6	0.49	0.19	0.65	0.35
20536384	rno-mir-126b	0.76	0.41	1.28	0.2428	0.9053	MI0015433	3	-	MI0015433_st	stem-loop	Rattus norvegicus	118	GCACUCCCGGUGCUGCGCUGUUGACCACGCAUUAUUACUCACGGUACGAGUUUGAAGUGUCACAGCGCGUACCAAAAGUAAUAAUGUGCUGUCACCGGCAAAGACACGGCUCCAGGCU		rno-mir-126a // 3:4768117-4768189 (+); rno-mir-126b // 3:4768093-4768210 (-)	miRNA-4_0	miRBase	0.76	0.76	0.38	0.21	0.39	0.65
20517066	rno-miR-3547	1.19	1.32	-1.09	0.2428	0.9053	MIMAT0017802	10	-	MIMAT0017802_st	miRNA	Rattus norvegicus	23	UGAGCACCACCCCUCUCUCAGAU			miRNA-4_0	miRBase	1.15	1.23	1.19	1.32	1.19	1.44
20536351	rno-mir-3549	0.42	0.41	1.01	0.243	0.9053	MI0015405	10	-	MI0015405_st	stem-loop	Rattus norvegicus	112	GAAAAUGCCGGUCCUGGGAGCCGAGGACUGGGACUUUGUAGGCCAGUUGAACUGACACCCUCAUCUUGCCCGCAAAGACCCAGCUCUCAGCUCCCGUCCGCCUUGGAGUUCG	ENSRNOT00000013639 // antisense // exon // 9	rno-mir-193 // 10:65901048-65901133 (+); rno-mir-3549 // 10:65901037-65901148 (-)	miRNA-4_0	miRBase	0.15	0.43	0.41	0.39	0.66	0.43
20517168	rno-miR-328b-3p	0.42	0.42	-1	0.2437	0.9053	MIMAT0017904	14	+	MIMAT0017904_st	miRNA	Rattus norvegicus	18	CUGGCCCUCUCUGCCCUA			miRNA-4_0	miRBase	0.65	0.42	0.42	0.21	0.42	0.42
20501437	rno-miR-126a-5p	0.48	0.42	1.04	0.2454	0.9053	MIMAT0000831	3	+	MIMAT0000831_st	miRNA	Rattus norvegicus	21	CAUUAUUACUUUUGGUACGCG		rno-mir-126a // 3:4768117-4768189 (+); rno-mir-126b // 3:4768093-4768210 (-)	miRNA-4_0	miRBase	0.54	1.15	0.42	0.58	0.25	0.42
20501396	rno-miR-33-5p	0.37	0.7	-1.25	0.2458	0.9053	MIMAT0000812	7	+	MIMAT0000812_st	miRNA	Rattus norvegicus	21	GUGCAUUGUAGUUGCAUUGCA			miRNA-4_0	miRBase	0.35	0.39	0.14	0.65	0.76	0.17
20517095	rno-miR-3561-3p	0.29	0.29	-1	0.247	0.9053	MIMAT0017831	7	-	MIMAT0017831_st	miRNA	Rattus norvegicus	21	UAUCCAGGGUAGACACUCAGA			miRNA-4_0	miRBase	0.29	0.29	0.5	0.29	0.06	0.29
20517110	rno-miR-216b-5p	0.97	0.83	1.11	0.2471	0.9053	MIMAT0017846	14	+	MIMAT0017846_st	miRNA	Rattus norvegicus	22	AAAUCUCUGCAGGCAAAUGUGA			miRNA-4_0	miRBase	0.98	1.32	0.9	1.05	0.82	0.74
20506513	rno-miR-196c-3p	0.66	0.61	1.03	0.248	0.9053	MIMAT0017299	10	+	MIMAT0017299_st	miRNA	Rattus norvegicus	22	ACAACAACACCAAACCACCUGA	ENSRNOT00000031045 // antisense // intron // 2		miRNA-4_0	miRBase	0.65	0.66	0.35	0.65	0.57	1.42
20501490	rno-miR-181b-5p	1.59	1.4	1.14	0.2484	0.9053	MIMAT0000859	13	+	MIMAT0000859_st	miRNA	Rattus norvegicus	23	AACAUUCAUUGCUGUCGGUGGGU	ENSRNOT00000029600 // antisense // intron // 2	rno-mir-181b-1 // 13:51132678-51132787 (+); rno-mir-181a-1 // 13:51132517-51132616 (+); rno-mir-3570 // 13:51132498-51132614 (-); rno-mir-181a-2 // 3:18650904-18651020 (+); rno-mir-181b-2 // 3:18652007-18652094 (+)	miRNA-4_0	miRBase	1.3	1.69	1.6	1.32	0.11	1.61
20501504	rno-miR-191a-5p	6.31	6.02	1.22	0.2488	0.9053	MIMAT0000866	8	+	MIMAT0000866_st	miRNA	Rattus norvegicus	23	CAACGGAAUCCCAAAAGCAGCUG		rno-mir-191a // 8:113614360-113614450 (+); rno-mir-425 // 8:113614817-113614899 (+); rno-mir-191b // 8:113614344-113614463 (-)	miRNA-4_0	miRBase	6.05	6.69	6.27	5.49	6.08	6.37
20537317	rno-mir-6331	0.73	0.45	1.22	0.2489	0.9053	MI0021855	6	+	MI0021855_st	stem-loop	Rattus norvegicus	123	CUCACACCGACAACUUUGAGGUGGCAACAGCUUUGGUGGCUUAGUUCUUUGUGCUUGGUUUGGGAGACACUGAGACUAACUCACCUGUCUGUUGUUGCUGUUAAAUCUUAAUCCAGAGGAACU		rno-mir-134 // 6:134415632-134415704 (+); rno-mir-154 // 6:134419671-134419754 (+); rno-mir-300 // 6:134405237-134405315 (+); rno-mir-539 // 6:134408917-134408992 (+); rno-mir-376c // 6:134403524-134403607 (+); rno-mir-376b // 6:134404180-134404265 (+); rno-mir-376a // 6:134404690-134404771 (+); rno-mir-381 // 6:134407700-134407760 (+); rno-mir-487b // 6:134408209-134408290 (+); rno-mir-382 // 6:…	miRNA-4_0	miRBase	0.73	0.44	1.03	0.73	0.3	0.43
20517164	rno-miR-3120	0.46	0.18	1.21	0.249	0.9053	MIMAT0017900	13	-	MIMAT0017900_st	miRNA	Rattus norvegicus	21	CACAGCAAGUGUAGACAGGCA	ENSRNOT00000000049 // sense // intron // 3	rno-mir-199a // 13:77910767-77910876 (+); rno-mir-214 // 13:77916185-77916294 (+); rno-mir-3120 // 13:77916189-77916305 (-)	miRNA-4_0	miRBase	0.46	0.26	0.65	0.07	0.5	0.17
20535283	rno-mir-382	0.57	0.5	1.05	0.2499	0.9053	MI0003548	6	+	MI0003548_st	stem-loop	Rattus norvegicus	80	GGUACUUGAAGAGAAGUUGUUCGUGGUGGAUUCGCUUUACUUGUGACGAAUCAUUCACGGACAACACUUUUUUCAGUACC		rno-mir-134 // 6:134415632-134415704 (+); rno-mir-154 // 6:134419671-134419754 (+); rno-mir-377 // 6:134421775-134421846 (+); rno-mir-412 // 6:134424656-134424725 (+); rno-mir-539 // 6:134408917-134408992 (+); rno-mir-541 // 6:134423740-134423829 (+); rno-mir-381 // 6:134407700-134407760 (+); rno-mir-487b // 6:134408209-134408290 (+); rno-mir-382 // 6:134415263-134415342 (+); rno-mir-485 // 6:134…	miRNA-4_0	miRBase	0.57	0.57	0.5	0.5	0.22	0.5
20517113	rno-miR-3569	0.42	0.62	-1.15	0.2504	0.9053	MIMAT0017849	1	+	MIMAT0017849_st	miRNA	Rattus norvegicus	21	GGAGGACAGCAGACUCAGGUC	ENSRNOT00000025303 // sense // intron // 2		miRNA-4_0	miRBase	0.5	0.35	0.42	0.81	0.35	0.65
20537296	rno-mir-344i	0.3	0.36	-1.04	0.2515	0.9053	MI0021834	1	+	MI0021834_x_st	stem-loop	Rattus norvegicus	99	ACAGGGCUUUUGCAAGUCAGGCUCCUGGCUGGAGUCCAGCUCUAAGCUGGAUCCAGGCUCUAGCCAGGGCUUGACUGCACUCUGCUCAAUAGAGAAGGG			miRNA-4_0	miRBase	0.3	0.36	0.27	0.36	0.36	0.59
20536342	rno-mir-3542	0.78	0.1	1.61	0.2522	0.9053	MI0015396	17	+	MI0015396_st	stem-loop	Rattus norvegicus	117	CCUGAAGAAAUCGAGAACUAUGGUAGGGAGAGUGGGGCAUUGGAGCUGCACAGAGGAGGGUCAGGCCUCUGGGUGGUAGAACCAAGGCUCUUCUUUCCUUGCAGUGCACCGAAUCGG			miRNA-4_0	miRBase	0.19	0.84	0.73	0.07	0.65	0.12
20535747	rno-mir-742	0.76	0.55	1.16	0.2526	0.9053	MI0006161	X	-	MI0006161_st	stem-loop	Rattus norvegicus	77	GGCAGUGCUUUACUCACAUGGUUGCUAAUCACGUGAAAUGUAAGUGAAAGCCACCAUGUUGGGUAAAGUAAAGCUCA	ENSRNOT00000065935 // sense // intron // 4	rno-mir-743b // X:152822276-152822352 (-); rno-mir-883 // X:152829659-152829735 (-); rno-mir-742 // X:152829269-152829345 (-); rno-mir-743a // X:152821786-152821861 (-)	miRNA-4_0	miRBase	0.8	0.4	0.73	0.28	0.57	0.53
20538479	spike_in-control-4	0.53	0.5	1.02	0.2529	0.9053	spike_in-control-4			spike_in-control-4_st	Spike-in controls	Homo sapiens	25	NNNNNNNNNNNNNNNNNNNNNNNNN			miRNA-4_0	Affymetrix Proprietary Database	0.41	0.52	0.89	0.59	-0.11	0.46
20501551	rno-miR-219a-2-3p	0.61	0.97	-1.28	0.2531	0.9053	MIMAT0005446	3	-	MIMAT0005446_st	miRNA	Rattus norvegicus	22	AGAAUUGUGGCUGGACAUCUGU	ENSRNOT00000024352 // sense // intron // 1	rno-mir-219a-2 // 3:8833905-8834000 (-); rno-mir-219b // 3:8833902-8834001 (+)	miRNA-4_0	miRBase	1.01	0.61	0.49	0.66	0.97	1.27
20524311	rno-miR-1839-5p	0.63	0.92	-1.22	0.2546	0.9053	MIMAT0024843	1	+	MIMAT0024843_st	miRNA	Rattus norvegicus	22	AAGGUAGAUAGAACAGGUCUUG			miRNA-4_0	miRBase	0.61	0.65	1.15	1.32	0.92	0.92
20501510	rno-miR-194-5p	0.63	0.84	-1.16	0.2552	0.9053	MIMAT0000869	1	+	MIMAT0000869_st	miRNA	Rattus norvegicus	22	UGUAACAGCAACUCCAUGUGGA	ENSRNOT00000027999 // sense // intron // 6	rno-mir-194-1 // 13:101312447-101312529 (+); rno-mir-215 // 13:101312688-101312784 (+); rno-mir-192 // 1:209040256-209040365 (+); rno-mir-194-2 // 1:209040071-209040155 (+)	miRNA-4_0	miRBase	0.38	0.65	0.77	0.54	0.87	1.06
20535064	rno-mir-299a	0.58	0.75	-1.12	0.2555	0.9053	MI0000970	6	+	MI0000970_x_st	stem-loop	Rattus norvegicus	63	AAGAAAUGGUUUACCGUCCCACAUACAUUUUGAGUAUGUAUGUGGGACGGUAAACCGCUUCUU		rno-mir-323 // 6:134391697-134391782 (+); rno-mir-329 // 6:134392666-134392762 (+); rno-mir-299a // 6:134389822-134389884 (+); rno-mir-543 // 6:134397158-134397237 (+); rno-mir-379 // 6:134388198-134388282 (+); rno-mir-494 // 6:134394868-134394950 (+); rno-mir-380 // 6:134390988-134391064 (+); rno-mir-411 // 6:134389347-134389422 (+); rno-mir-495 // 6:134399218-134399297 (+); rno-mir-758 // 6:134…	miRNA-4_0	miRBase	0.58	0.43	0.58	1.04	0.76	0.43
20501018	rno-miR-7a-5p	0.82	0.5	1.25	0.2556	0.9053	MIMAT0000606	1	+	MIMAT0000606_st	miRNA	Rattus norvegicus	23	UGGAAGACUAGUGAUUUUGUUGU	ENSRNOT00000022703 // sense // intron // 6		miRNA-4_0	miRBase	0.45	0.83	0.81	0.51	0.7	0.27
20534947	rno-mir-30c-1	0.17	0.5	-1.25	0.2562	0.9053	MI0000866	5	-	MI0000866_st	stem-loop	Rattus norvegicus	89	ACCAUGUUGUAGUGUGUGUAAACAUCCUACACUCUCAGCUGUGAGCUCAAGGUGGCUGGGAGAGGGUUGUUUACUCCUUCUGCCAUGGA		rno-mir-30c-1 // 5:141362120-141362208 (-); rno-mir-30e // 5:141365115-141365206 (-)	miRNA-4_0	miRBase	0.63	0.21	0.11	0.4	0.73	0.48
20534988	rno-mir-128-1	0.4	0.4	-1	0.2576	0.9053	MI0000900	13	+	MI0000900_st	stem-loop	Rattus norvegicus	82	UGAGCUGUUGGAUUCGGGGCCGUAGCACUGUCUGAGAGGUUUACAUUUCUCACAGUGAACCGGUCUCUUUUUCAGCUGCUUC	ENSRNOT00000003568 // antisense // intron // 3		miRNA-4_0	miRBase	0.4	0.58	0.4	0.4	0.17	0.4
20504251	rno-miR-487b-3p	0.62	0.37	1.19	0.2578	0.9053	MIMAT0003200	6	+	MIMAT0003200_st	miRNA	Rattus norvegicus	22	AAUCGUACAGGGUCAUCCACUU		rno-mir-134 // 6:134415632-134415704 (+); rno-mir-300 // 6:134405237-134405315 (+); rno-mir-539 // 6:134408917-134408992 (+); rno-mir-376c // 6:134403524-134403607 (+); rno-mir-376b // 6:134404180-134404265 (+); rno-mir-376a // 6:134404690-134404771 (+); rno-mir-381 // 6:134407700-134407760 (+); rno-mir-487b // 6:134408209-134408290 (+); rno-mir-382 // 6:134415263-134415342 (+); rno-mir-485 // 6:…	miRNA-4_0	miRBase	0.6	0.29	0.96	0.56	0.38	0.14
20534969	rno-mir-101a	0.35	0.35	-1	0.2602	0.9053	MI0000886	5	-	MI0000886_st	stem-loop	Rattus norvegicus	75	UGCCCUGGCUCAGUUAUCACAGUGCUGAUGCUGUCCAUUCUAAAGGUACAGUACUGUGAUAACUGAAGGAUGGCA			miRNA-4_0	miRBase	0.35	0.35	0.58	0.35	0.35	0.17
20501458	rno-miR-136-3p	0.29	0.29	-1	0.261	0.9053	MIMAT0004733	6	+	MIMAT0004733_st	miRNA	Rattus norvegicus	22	CAUCAUCGUCUCAAAUGAGUCU	ENSRNOT00000005908 // antisense // intron // 6; ENSRNOT00000006054 // antisense // intron // 6; ENSRNOT00000071267 // antisense // intron // 6	rno-mir-127 // 6:134184312-134184408 (+); rno-mir-136 // 6:134186977-134187058 (+); rno-mir-431 // 6:134182307-134182420 (+); rno-mir-433 // 6:134183216-134183308 (+); rno-mir-540 // 6:134177033-134177116 (+); rno-mir-434 // 6:134186260-134186340 (+); rno-mir-665 // 6:134177288-134177381 (+); rno-mir-3543 // 6:134186227-134186341 (-)	miRNA-4_0	miRBase	0.29	0.6	0.29	0.29	0.29	0.15
20517105	rno-miR-3566	0.66	0.35	1.23	0.2619	0.9053	MIMAT0017841	17	+	MIMAT0017841_st	miRNA	Rattus norvegicus	20	CUGCCUAACAAUGAACUACC			miRNA-4_0	miRBase	1	0.64	0.35	0.33	0.58	0.37
20536416	rno-mir-702	0.34	0.08	1.2	0.2622	0.9053	MI0015464	12	+	MI0015464_st	stem-loop	Rattus norvegicus	107	GUGAGUGGGGUGGUUGGCAUGGGUUGCCCAGUCUGGGGACUCGACGCUGUGUCACAGCCUCCUGAUGUCCUCCUCACGCAUGCCCACCCUUUACCCCACUCCAGGGC			miRNA-4_0	miRBase	0.37	0.34	0.21	0.06	0.09	0.35
20534899	rno-let-7b	0.55	0.88	-1.25	0.2628	0.9053	MI0000829	7	+	MI0000829_x_st	stem-loop	Rattus norvegicus	85	GCGGGGUGAGGUAGUAGGUUGUGUGGUUUCAGGGCAGUGAUGUCGCCCCUCCGAAGAUAACUAUACAACCUACUGCCUUCCCUGA	ENSRNOT00000012699 // antisense // intron // 1	rno-let-7b // 7:123701205-123701289 (+); rno-let-7c-2 // 7:123700790-123700884 (+)	miRNA-4_0	miRBase	0.58	0.52	1.04	1.38	0.88	0.73
20501477	rno-miR-146a-3p	0.35	0.31	1.02	0.263	0.9053	MIMAT0017132	10	-	MIMAT0017132_st	miRNA	Rattus norvegicus	21	ACCUGUGAAGUUCAGUUCUUU			miRNA-4_0	miRBase	0.11	0.35	0.35	0.28	0.35	0.91
20501540	rno-miR-214-5p	0.32	0.04	1.21	0.2655	0.9053	MIMAT0017159	13	+	MIMAT0017159_st	miRNA	Rattus norvegicus	17	AGAGUUGUCAUGUGUCU	ENSRNOT00000000049 // antisense // intron // 3	rno-mir-199a // 13:77910767-77910876 (+); rno-mir-214 // 13:77916185-77916294 (+); rno-mir-3120 // 13:77916189-77916305 (-)	miRNA-4_0	miRBase	0.6	0.33	0.32	0.08	0	0.52
20504206	rno-miR-540-5p	0.54	0.35	1.14	0.2657	0.9053	MIMAT0017211	6	+	MIMAT0017211_st	miRNA	Rattus norvegicus	23	CAAGGGUCACCCUCUGACUCUGU	ENSRNOT00000005908 // antisense // intron // 10; ENSRNOT00000006054 // antisense // intron // 10	rno-mir-337 // 6:134176751-134176847 (+); rno-mir-127 // 6:134184312-134184408 (+); rno-mir-136 // 6:134186977-134187058 (+); rno-mir-431 // 6:134182307-134182420 (+); rno-mir-433 // 6:134183216-134183308 (+); rno-mir-540 // 6:134177033-134177116 (+); rno-mir-493 // 6:134170340-134170423 (+); rno-mir-434 // 6:134186260-134186340 (+); rno-mir-665 // 6:134177288-134177381 (+); rno-mir-3543 // 6:134…	miRNA-4_0	miRBase	0.32	0.65	0.56	0.1	0.5	0.38
20506565	rno-miR-873-5p	0.51	0.54	-1.02	0.2665	0.9053	MIMAT0005339	5	-	MIMAT0005339_st	miRNA	Rattus norvegicus	21	GCAGGAACUUGUGAGUCUCCU			miRNA-4_0	miRBase	0.51	0.51	0.75	0.57	0.12	0.51
20501429	rno-miR-122-3p	0.42	0.58	-1.12	0.267	0.9053	MIMAT0017116	18	+	MIMAT0017116_st	miRNA	Rattus norvegicus	19	AACGCCAUCAUCACACUAA		rno-mir-122 // 18:61512747-61512831 (+); rno-mir-3591 // 18:61512734-61512842 (-)	miRNA-4_0	miRBase	0.27	0.58	0.42	0.42	0.58	0.75
20534987	rno-mir-127	0.59	0.58	1.01	0.2678	0.9053	MI0000899	6	+	MI0000899_st	stem-loop	Rattus norvegicus	97	UUUGAUCACUGUCUCCAGCCUGCUGAAGCUCAGAGGGCUCUGAUUCAGAAAGAUCAUCGGAUCCGUCUGAGCUUGGCUGGUCGGAAGUCUCAUCAUC	ENSRNOT00000005908 // antisense // intron // 8; ENSRNOT00000006054 // antisense // intron // 8	rno-mir-337 // 6:134176751-134176847 (+); rno-mir-127 // 6:134184312-134184408 (+); rno-mir-136 // 6:134186977-134187058 (+); rno-mir-431 // 6:134182307-134182420 (+); rno-mir-433 // 6:134183216-134183308 (+); rno-mir-540 // 6:134177033-134177116 (+); rno-mir-434 // 6:134186260-134186340 (+); rno-mir-665 // 6:134177288-134177381 (+); rno-mir-3543 // 6:134186227-134186341 (-); rno-mir-3544 // 6:13…	miRNA-4_0	miRBase	0.35	0.58	0.61	0.58	0.85	0.58
20537320	rno-mir-6332	0.42	0.43	-1.01	0.2685	0.9053	MI0021858	5	+	MI0021858_st	stem-loop	Rattus norvegicus	121	UAACCCAGGUCUUGGUUGCCACGGCUUCUCAUUAGCUCCUUAAGAUCCCUGUGGAGCACUGGUUGCUCCGCAGGGACUGCAAGGAGCCGCAGGACAGAUGGCAGCUGCUUGGACUGCUCUC			miRNA-4_0	miRBase	0.61	0.42	0.42	0.42	0.16	0.44
20501435	rno-miR-125b-1-3p	0.45	0.3	1.11	0.2715	0.9053	MIMAT0004730	8	+	MIMAT0004730_st	miRNA	Rattus norvegicus	22	ACGGGUUAGGCUCUUGGGAGCU			miRNA-4_0	miRBase	0.29	0.73	0.42	0.31	0.42	0.18
20506509	rno-miR-188-3p	0.75	0.46	1.23	0.2715	0.9053	MIMAT0017297	X	+	MIMAT0017297_st	miRNA	Rattus norvegicus	20	CUCCCACAUGCAGGGUUUGC		rno-mir-501 // X:27331151-27331234 (+); rno-mir-188 // X:27323547-27323626 (+); rno-mir-532 // X:27323147-27323225 (+); rno-mir-362 // X:27330447-27330511 (+); rno-mir-3560 // X:27331140-27331251 (-)	miRNA-4_0	miRBase	1.21	0.79	0.21	0.47	0.55	0.21
20536406	rno-mir-3596b	0.7	0.11	1.5	0.2726	0.9053	MI0015455	17	-	MI0015455_st	stem-loop	Rattus norvegicus	95	GGCCCUAAGAAAGGCAGCAGGUCGUAUAGUUAACUCCUUGUGGGCAAAAUCUCUGCCCUAAAACUAUGCAACCUACUACCUCUUCCUAGGAGCCC	ENSRNOT00000074600 // antisense // intron // 4	rno-let-7d // 17:22121894-22121991 (+); rno-let-7a-1 // 17:22119767-22119860 (+); rno-let-7f-1 // 17:22120135-22120223 (+); rno-mir-3596d // 17:22120131-22120227 (-); rno-mir-3596b // 17:22121895-22121989 (-)	miRNA-4_0	miRBase	0.69	0.38	0.7	0.76	0.1	0.12
20537285	rno-mir-378b	0.61	0.34	1.21	0.2731	0.9053	MI0021540	5	-	MI0021540_st	stem-loop	Rattus norvegicus	84	AGGAGAACAGUGGACUUGGAGUCAGAAGGUCUGUGUGGAACUGGGCCUCCGACAUGGACUAUCACUGACCAUGAUUCCAUUCCG			miRNA-4_0	miRBase	0.59	0.37	0.9	0.59	0.36	0.31
20535745	rno-mir-674	0.36	0.69	-1.26	0.2734	0.9053	MI0006159	3	+	MI0006159_st	stem-loop	Rattus norvegicus	77	CCUGAGCCUUGCACUGAGAUGGGAGUGGUGUAAGGCUCAGGUAUGCACAGCUCCCAUCUCAGAACAAGGCUCGGGUG			miRNA-4_0	miRBase	0.36	0.64	0.36	0.64	0.36	1.28
20504255	rno-miR-485-3p	0.49	0.5	-1.01	0.2737	0.9053	MIMAT0017222	6	+	MIMAT0017222_st	miRNA	Rattus norvegicus	22	CAUACACGGCUCUCCUCUCUUC		rno-mir-134 // 6:134415632-134415704 (+); rno-mir-154 // 6:134419671-134419754 (+); rno-mir-377 // 6:134421775-134421846 (+); rno-mir-412 // 6:134424656-134424725 (+); rno-mir-539 // 6:134408917-134408992 (+); rno-mir-541 // 6:134423740-134423829 (+); rno-mir-381 // 6:134407700-134407760 (+); rno-mir-487b // 6:134408209-134408290 (+); rno-mir-382 // 6:134415263-134415342 (+); rno-mir-485 // 6:134…	miRNA-4_0	miRBase	0.5	0.73	0.49	0.51	0.28	0.5
20535106	rno-mir-365	0.86	0.47	1.31	0.2739	0.9053	MI0001656	10	+	MI0001656_st	stem-loop	Rattus norvegicus	86	ACAGCAAGAAAAAUGAGGGACUUUCAGGGGCAGCUGUGUUUCCUGACUCAGUCAUAAUGCCCCUAAAAAUCCUUAUUGUUCUUGCA			miRNA-4_0	miRBase	0.66	1.07	0.86	0.47	0.47	0.97
20524317	rno-miR-509-5p	1.07	0.66	1.33	0.2742	0.9053	MIMAT0024849	X	-	MIMAT0024849_st	miRNA	Rattus norvegicus	23	UACUCCAGAAUAUGGCAAUCAUG			miRNA-4_0	miRBase	1.15	1.02	0.42	0.66	0.51	0.66
20504247	rno-miR-376a-3p	0.63	0.49	1.11	0.2749	0.9053	MIMAT0003198	6	+	MIMAT0003198_st	miRNA	Rattus norvegicus	21	AUCGUAGAGGAAAAUCCACGU		rno-mir-300 // 6:134405237-134405315 (+); rno-mir-543 // 6:134397158-134397237 (+); rno-mir-539 // 6:134408917-134408992 (+); rno-mir-494 // 6:134394868-134394950 (+); rno-mir-376c // 6:134403524-134403607 (+); rno-mir-376b // 6:134404180-134404265 (+); rno-mir-376a // 6:134404690-134404771 (+); rno-mir-381 // 6:134407700-134407760 (+); rno-mir-487b // 6:134408209-134408290 (+); rno-mir-495 // 6:…	miRNA-4_0	miRBase	0.37	0.76	0.65	0.49	0.49	0.35
20501509	rno-miR-193-3p	0.32	0.35	-1.02	0.2754	0.9053	MIMAT0000868	10	+	MIMAT0000868_st	miRNA	Rattus norvegicus	22	AACUGGCCUACAAAGUCCCAGU	ENSRNOT00000013639 // sense // exon // 9	rno-mir-193 // 10:65901048-65901133 (+); rno-mir-3549 // 10:65901037-65901148 (-)	miRNA-4_0	miRBase	0.33	0.31	0.65	0.35	0.11	0.35
20535708	rno-mir-878	0.31	0.14	1.12	0.276	0.9053	MI0006120	X	-	MI0006120_st	stem-loop	Rattus norvegicus	77	UGCAGUGCUUUAUCUAGUUGGCUGUCAGUCACGUGAAACUCAAGUGCAUGACACCAUACUGGGUAGAGGAGGGCUCA	ENSRNOT00000065935 // sense // intron // 1	rno-mir-871 // X:152856065-152856141 (-); rno-mir-878 // X:152851739-152851815 (-); rno-mir-880 // X:152850266-152850343 (-); rno-mir-881 // X:152852188-152852264 (-); rno-mir-463 // X:152844306-152844383 (-); rno-mir-741 // X:152842633-152842728 (-)	miRNA-4_0	miRBase	0.31	0.31	0.71	0.15	0.12	0.46
20501531	rno-miR-208a-5p	2.65	1.92	1.66	0.276	0.9053	MIMAT0017155	15	-	MIMAT0017155_st	miRNA	Rattus norvegicus	22	GAGCUUUUGGCCCGGGUUAUAC		rno-mir-208a // 15:33051957-33052039 (-); rno-mir-3546 // 15:33051941-33052056 (+)	miRNA-4_0	miRBase	2.31	2.91	2.68	1.92	0.75	3.09
20513738	rno-miR-802-5p	0.38	0.06	1.25	0.2763	0.9053	MIMAT0012840	11	+	MIMAT0012840_st	miRNA	Rattus norvegicus	21	UCAGUAACAAAGAUUCAUCCU			miRNA-4_0	miRBase	0.4	0.09	0.36	0.03	0.08	0.28
20535035	rno-mir-200b	0.12	0.43	-1.24	0.277	0.9053	MI0000944	5	-	MI0000944_st	stem-loop	Rattus norvegicus	95	CCAACUUGGGCAGCCGUGGCCAUCUUACUGGGCAGCAUUGGAUAGUGUCUGAUCUCUAAUACUGCCUGGUAAUGAUGACGGCGGAGCCCUGCACG		rno-mir-200a // 5:172898220-172898308 (-); rno-mir-200b // 5:172898998-172899092 (-); rno-mir-429 // 5:172897185-172897269 (-); rno-mir-3548 // 5:172898207-172898326 (+)	miRNA-4_0	miRBase	0.09	0.44	0.15	0.39	0.9	0.17
20501357	rno-miR-23b-5p	0.3	0.12	1.13	0.2771	0.9053	MIMAT0017099	17	-	MIMAT0017099_st	miRNA	Rattus norvegicus	21	GGGUUCCUGGCAUGCUGAUUU		rno-mir-23b // 17:7351688-7351784 (-); rno-mir-24-1 // 17:7350971-7351038 (-); rno-mir-27b // 17:7351449-7351545 (-); rno-mir-3074 // 17:7350950-7351066 (+)	miRNA-4_0	miRBase	0.39	0.31	0.11	0.15	-0.35	0.31
20500961	rno-miR-331-5p	0.34	0.07	1.21	0.278	0.9053	MIMAT0017033	7	-	MIMAT0017033_st	miRNA	Rattus norvegicus	19	GGUCUUGUUUGGGUUUGUU	ENSRNOT00000059269 // antisense // intron // 3		miRNA-4_0	miRBase	0.61	0.35	0.34	0.07	0.55	0.07
20501536	rno-miR-211-3p	0.68	1.03	-1.27	0.2789	0.9053	MIMAT0017157	1	+	MIMAT0017157_st	miRNA	Rattus norvegicus	20	GGCAAGGACAGCAAAGGGGG			miRNA-4_0	miRBase	0.7	0.63	1.01	0.7	1.23	1.06
20501417	rno-miR-100-5p	2.68	2.39	1.22	0.2803	0.9053	MIMAT0000822	8	+	MIMAT0000822_st	miRNA	Rattus norvegicus	22	AACCCGUAGAUCCGAACUUGUG		rno-let-7a-2 // 8:44525769-44525864 (+); rno-mir-100 // 8:44518670-44518749 (+); rno-mir-3596a // 8:44525759-44525872 (-)	miRNA-4_0	miRBase	2.6	4.02	2.74	2.29	1.73	3.36
20534975	rno-mir-124-3	0.53	0.65	-1.09	0.2803	0.9053	MI0000892	3	+	MI0000892_s_st	stem-loop	Rattus norvegicus	87	UGAGGGCCCCUCUGCGUGUUCACAGCGGACCUUGAUUUAAUGUCUAUACAAUUAAGGCACGCGGUGAAUGCCAAGAGAGGCGCCUCC	ENSRNOT00000055127 // antisense // intron // 1		miRNA-4_0	miRBase	0.53	0.37	0.68	0.65	0.65	0.65
20534977	rno-mir-124-1	0.53	0.65	-1.09	0.2803	0.9053	MI0000893	15	+	MI0000893_s_st	stem-loop	Rattus norvegicus	85	AGGCCUCUCUCUCCGUGUUCACAGCGGACCUUGAUUUAAAUGUCCAUACAAUUAAGGCACGCGGUGAAUGCCAAGAAUGGGGCUG	ENSRNOT00000011451 // antisense // intron // 26		miRNA-4_0	miRBase	0.53	0.37	0.68	0.65	0.65	0.65
20534980	rno-mir-124-2	0.53	0.65	-1.09	0.2803	0.9053	MI0000894	2	+	MI0000894_s_st	stem-loop	Rattus norvegicus	109	AUCAAGAUCAGAGACUCUGCUCUCCGUGUUCACAGCGGACCUUGAUUUAAUGUCAUACAAUUAAGGCACGCGGUGAAUGCCAAGAGCGGAGCCUACGGCUGCACUUGAA			miRNA-4_0	miRBase	0.53	0.37	0.68	0.65	0.65	0.65
20535284	rno-mir-485	0.5	0.5	-1	0.2845	0.9096	MI0003549	6	+	MI0003549_st	stem-loop	Rattus norvegicus	79	GAUACUUGGAGAGAGGCUGGCCGUGAUGAAUUCGAUUCAUCUAAACGAGUCAUACACGGCUCUCCUCUCUUCUAGUGUC		rno-mir-134 // 6:134415632-134415704 (+); rno-mir-154 // 6:134419671-134419754 (+); rno-mir-377 // 6:134421775-134421846 (+); rno-mir-412 // 6:134424656-134424725 (+); rno-mir-539 // 6:134408917-134408992 (+); rno-mir-541 // 6:134423740-134423829 (+); rno-mir-381 // 6:134407700-134407760 (+); rno-mir-487b // 6:134408209-134408290 (+); rno-mir-382 // 6:134415263-134415342 (+); rno-mir-485 // 6:134…	miRNA-4_0	miRBase	0.5	0.65	0.5	0.29	0.5	0.5
20536348	rno-mir-449c	0.15	0.41	-1.19	0.2847	0.9096	MI0015402	2	+	MI0015402_st	stem-loop	Rattus norvegicus	99	AAGCGUGGGUGUGUCAGACAGGCAGUGCAUUGCUAGCUGGCUGUUAGAACUUCGUCCCAACAGUGGCUAGCUGCACUACCCUCUGCUGCACUUAGAAGC		rno-mir-449a // 2:44418273-44418363 (+); rno-mir-449c // 2:44416738-44416836 (+)	miRNA-4_0	miRBase	0.15	0.15	0.4	0.65	0.19	0.4
20524615	rno-miR-6332	0.64	0.98	-1.26	0.2855	0.9096	MIMAT0025073	5	+	MIMAT0025073_st	miRNA	Rattus norvegicus	23	CGCAGGGACUGCAAGGAGCCGCA			miRNA-4_0	miRBase	0.7	0.07	0.97	0.98	0.66	0.98
20524612	rno-miR-6331	0.45	0.42	1.02	0.2865	0.9096	MIMAT0025070	6	+	MIMAT0025070_st	miRNA	Rattus norvegicus	24	CUUUGGUGGCUUAGUUCUUUGUGC		rno-mir-134 // 6:134415632-134415704 (+); rno-mir-154 // 6:134419671-134419754 (+); rno-mir-300 // 6:134405237-134405315 (+); rno-mir-539 // 6:134408917-134408992 (+); rno-mir-376c // 6:134403524-134403607 (+); rno-mir-376b // 6:134404180-134404265 (+); rno-mir-376a // 6:134404690-134404771 (+); rno-mir-381 // 6:134407700-134407760 (+); rno-mir-487b // 6:134408209-134408290 (+); rno-mir-382 // 6:…	miRNA-4_0	miRBase	0.45	0.45	0.91	0.45	0.6	0.02
20536410	rno-mir-3596c	0.35	0.35	-1	0.2881	0.9096	MI0015459	1	-	MI0015459_st	stem-loop	Rattus norvegicus	117	CCCCUUCCAGUGCAGGGCGCAGCCUGGGGAAAGCUAGGAGGCCGUAUAGUGAUCUCCUCGGGUGUCUUCCUCAACUAUACAACCUCCUACCUCAGCCCGGGGGGCGCGGCAGGUGGG		rno-let-7e // 1:56487134-56487226 (+); rno-mir-99b // 1:56486969-56487038 (+); rno-mir-125a // 1:56487580-56487664 (+); rno-mir-3596c // 1:56487125-56487241 (-)	miRNA-4_0	miRBase	0.65	0.36	0.29	0.12	0.35	0.36
20501519	rno-miR-200c-3p	0.2	0.65	-1.37	0.2896	0.9096	MIMAT0000873	4	-	MIMAT0000873_st	miRNA	Rattus norvegicus	21	UAAUACUGCCGGGUAAUGAUG		rno-mir-141 // 4:160840904-160840997 (-); rno-mir-200c // 4:160841344-160841412 (-); rno-mir-3575 // 4:160841317-160841431 (+)	miRNA-4_0	miRBase	0.2	0.6	0.19	0.16	0.68	1.09
20534739	rno-mir-351	1.05	0.84	1.16	0.2902	0.9096	MI0000642	X	-	MI0000642_st	stem-loop	Rattus norvegicus	81	CAUGGCACCUCCAUUUCCCUGAGGAGCCCUUUGAGCCUGAGGUGAAAAAAAAACAGGUCAAGAGGCGCCUGGGAACUGGAG		rno-mir-322 // X:140000161-140000255 (-); rno-mir-351 // X:139999130-139999210 (-); rno-mir-450a // X:139994947-139995037 (-); rno-mir-542 // X:139996190-139996268 (-); rno-mir-503 // X:139999870-139999940 (-)	miRNA-4_0	miRBase	1.04	0.9	1.46	0.81	0.64	1.21
20504488	rno-miR-505-3p	0.21	0.21	-1	0.2903	0.9096	MIMAT0003380	X	-	MIMAT0003380_st	miRNA	Rattus norvegicus	20	GUCAACACUUGCUGGUUUCC		rno-mir-505 // X:145928998-145929064 (-); rno-mir-3589 // X:145928976-145929087 (+)	miRNA-4_0	miRBase	0.21	0.21	1.53	0.21	0.21	0.21
20501021	rno-miR-351-3p	0.33	0.67	-1.26	0.2908	0.9096	MIMAT0017041	X	-	MIMAT0017041_st	miRNA	Rattus norvegicus	21	GGUCAAGAGGCGCCUGGGAAC		rno-mir-322 // X:140000161-140000255 (-); rno-mir-351 // X:139999130-139999210 (-); rno-mir-450a // X:139994947-139995037 (-); rno-mir-542 // X:139996190-139996268 (-); rno-mir-503 // X:139999870-139999940 (-)	miRNA-4_0	miRBase	0.33	0.33	0.65	0.66	0.35	0.99
20537286	rno-mir-6216	0.61	0.62	-1	0.2913	0.9096	MI0021541	3	-	MI0021541_st	stem-loop	Rattus norvegicus	78	GAGGUGUUUGCUGGAUACACAGAGGCAGGAGGAGAAAGAAGUAUUUCCUCCUGCAUCUGUGUGUAUAGCAGGCACUUU			miRNA-4_0	miRBase	0.61	0.61	0.92	0.35	0.61	0.69
20517091	rno-miR-3559-5p	0.35	0.37	-1.02	0.292	0.9096	MIMAT0017827	X	-	MIMAT0017827_st	miRNA	Rattus norvegicus	22	UGACAGACUUAGUACUACAUGA	ENSRNOT00000045001 // antisense // intron // 1		miRNA-4_0	miRBase	0.68	0.37	0.32	0.37	0.37	0.16
20535061	rno-mir-297	0.45	0.74	-1.23	0.2922	0.9096	MI0000968	10	-	MI0000968_st	stem-loop	Rattus norvegicus	66	AUGCAUGUAUGUGUGCAUGUAUGCAUGCAUGCAUGUAUGUAUGUAUGGUGCACUUGUGUGUGUGUG			miRNA-4_0	miRBase	0.26	0.42	0.75	0.78	1	0.37
20534995	rno-mir-133a	0.65	0.61	1.03	0.2936	0.9096	MI0000906	18	-	MI0000906_st	stem-loop	Rattus norvegicus	87	CAAUGCUUUGCUAAAGCUGGUAAAAUGGAACCAAAUCGCCUCUUCAAUGGAUUUGGUCCCCUUCAACCAGCUGUAGCUAUGCAUUGA		rno-mir-133a // 18:2189216-2189302 (-); rno-mir-1 // 18:2191671-2191757 (-); rno-mir-3571 // 18:2191660-2191770 (+); rno-mir-133c // 18:2189197-2189314 (+)	miRNA-4_0	miRBase	0.65	0.65	1.65	0.6	0.35	0.9
20501542	rno-miR-216a-5p	0.35	0.21	1.1	0.2938	0.9096	MIMAT0000886	14	+	MIMAT0000886_st	miRNA	Rattus norvegicus	22	UAAUCUCAGCUGGCAACUGUGA		rno-mir-216a // 14:109666081-109666186 (+); rno-mir-217 // 14:109673480-109673584 (+)	miRNA-4_0	miRBase	0.48	0.21	0.35	0.21	0.07	0.35
20501502	rno-miR-190a-5p	0.35	0.65	-1.23	0.2946	0.9096	MIMAT0000865	8	-	MIMAT0000865_st	miRNA	Rattus norvegicus	22	UGAUAUGUUUGAUAUAUUAGGU			miRNA-4_0	miRBase	0.65	0.08	0.35	0.65	0.37	0.65
20537279	rno-mir-3068	0.65	0.38	1.2	0.2949	0.9096	MI0021534	6	-	MI0021534_st	stem-loop	Rattus norvegicus	76	AAGAGUAAUUGGAGUUCAUGCAAGUUCUAACCAGUUUAACCAGUAGCUGGGUGAAUUGCAGUACUCCAACAUUCUG			miRNA-4_0	miRBase	0.65	0.44	0.84	0.35	0.76	0.16
20537281	rno-mir-509	0.14	0.37	-1.17	0.2949	0.9096	MI0021536	X	-	MI0021536_st	stem-loop	Rattus norvegicus	85	CUGUGUGUGGUUCUUUACUCCAGAAUAUGGCAAUCAUGCAUAAUUAAAUGUGAUUGACAUGUCUGCAGUGGAGUAACACAUGCAA			miRNA-4_0	miRBase	0.13	0.15	0.48	0.38	0.48	0.35
20501467	rno-miR-141-3p	0.51	0.84	-1.26	0.2968	0.9096	MIMAT0000846	4	-	MIMAT0000846_st	miRNA	Rattus norvegicus	22	UAACACUGUCUGGUAAAGAUGG		rno-mir-141 // 4:160840904-160840997 (-); rno-mir-200c // 4:160841344-160841412 (-); rno-mir-3575 // 4:160841317-160841431 (+)	miRNA-4_0	miRBase	0.51	0.07	0.95	0.65	0.84	0.84
20535715	rno-mir-147	0.67	0.46	1.16	0.3	0.9096	MI0006130	3	+	MI0006130_st	stem-loop	Rattus norvegicus	79	UAUGAAUCUAGUGGAAACACUUCUGCACAAACUCGAUUUUGAUGCCAGUGUGCGGAAAUGCUUCUGCUACAUUUUUAGG			miRNA-4_0	miRBase	0.93	0.41	0.67	0.7	0.26	0.44
20534981	rno-mir-124-2	0.35	0.62	-1.21	0.301	0.9096	MI0000894	2	+	MI0000894_st	stem-loop	Rattus norvegicus	109	AUCAAGAUCAGAGACUCUGCUCUCCGUGUUCACAGCGGACCUUGAUUUAAUGUCAUACAAUUAAGGCACGCGGUGAAUGCCAAGAGCGGAGCCUACGGCUGCACUUGAA			miRNA-4_0	miRBase	0.35	0.6	0.35	0.35	0.65	0.81
20536343	rno-mir-3543	0.39	0.31	1.06	0.302	0.9096	MI0015397	6	-	MI0015397_st	stem-loop	Rattus norvegicus	115	UGAUUCAAACCAGGAGUCGAGUGAUGGUUCAAACCACGAGUUUGACAAUGGUUCAAACCAUGAGUCGAGCUGUGGUUCAAACCAAGAGUCAAUCGACGUUUCAAACCUGGAGUCA	ENSRNOT00000005908 // sense // intron // 6; ENSRNOT00000006054 // sense // intron // 6	rno-mir-337 // 6:134176751-134176847 (+); rno-mir-127 // 6:134184312-134184408 (+); rno-mir-136 // 6:134186977-134187058 (+); rno-mir-431 // 6:134182307-134182420 (+); rno-mir-433 // 6:134183216-134183308 (+); rno-mir-540 // 6:134177033-134177116 (+); rno-mir-434 // 6:134186260-134186340 (+); rno-mir-665 // 6:134177288-134177381 (+); rno-mir-3543 // 6:134186227-134186341 (-); rno-mir-3544 // 6:13…	miRNA-4_0	miRBase	0.44	-0.08	0.35	0.31	0.31	0.81
20501449	rno-miR-132-5p	0.51	0.21	1.23	0.3026	0.9096	MIMAT0017123	10	+	MIMAT0017123_st	miRNA	Rattus norvegicus	22	ACCGUGGCUUUCGAUUGUUACU	ENSRNOT00000019410 // antisense // intron // 1	rno-mir-132 // 10:62480727-62480827 (+); rno-mir-212 // 10:62480434-62480544 (+)	miRNA-4_0	miRBase	0.5	0.22	0.81	0.2	0.22	0.5
20517082	rno-miR-3556b	0.38	0.35	1.03	0.303	0.9096	MIMAT0017818	13	-	MIMAT0017818_st	miRNA	Rattus norvegicus	20	ACCGAUUUCAAAUGGUGCUA		rno-mir-29b-2 // 13:110967520-110967600 (+); rno-mir-29c // 13:110968048-110968135 (+); rno-mir-3556b // 13:110968040-110968146 (-)	miRNA-4_0	miRBase	0.4	0.35	0.65	0.35	0.35	0.35
20535734	rno-mir-455	0.54	0.35	1.14	0.3031	0.9096	MI0006148	5	+	MI0006148_st	stem-loop	Rattus norvegicus	78	GGUGUGAGCGUAUGUGCCUUUGGACUACAUCGUGGACGCAGCACCAUGCAGUCCACGGGCAUAUACACUUGCCUCAAG	ENSRNOT00000020207 // sense // intron // 2		miRNA-4_0	miRBase	0.54	0.68	0.54	0.65	0.33	0.38
20502448	rno-miR-451-5p	0.36	0.36	-1	0.3038	0.9096	MIMAT0001633	10	+	MIMAT0001633_st	miRNA	Rattus norvegicus	22	AAACCGUUACCAUUACUGAGUU		rno-mir-144 // 10:64129346-64129428 (+); rno-mir-451 // 10:64129518-64129589 (+)	miRNA-4_0	miRBase	0.36	0.36	0.35	0.98	0.36	0.36
20501521	rno-miR-200a-3p	0.46	0.23	1.16	0.3041	0.9096	MIMAT0000874	5	-	MIMAT0000874_st	miRNA	Rattus norvegicus	22	UAACACUGUCUGGUAACGAUGU		rno-mir-200a // 5:172898220-172898308 (-); rno-mir-200b // 5:172898998-172899092 (-); rno-mir-429 // 5:172897185-172897269 (-); rno-mir-3548 // 5:172898207-172898326 (+)	miRNA-4_0	miRBase	0.56	0.27	0.47	0.23	0.17	0.47
20506549	rno-miR-673-5p	0.35	0.35	-1	0.3042	0.9096	MIMAT0005328	6	+	MIMAT0005328_st	miRNA	Rattus norvegicus	22	CUCACAGCUCCGGUCCUUGGAG	ENSRNOT00000005908 // antisense // exon // 23; ENSRNOT00000006054 // antisense // exon // 24	rno-mir-673 // 6:134149777-134149859 (+); rno-mir-770 // 6:134141361-134141436 (+)	miRNA-4_0	miRBase	0.67	0.35	0.35	0.27	0.35	0.35
20506489	rno-miR-877	1.74	1.56	1.13	0.3046	0.9096	MIMAT0005285	20	+	MIMAT0005285_st	miRNA	Rattus norvegicus	20	GUAGAGGAGAUGGCGCAGGG			miRNA-4_0	miRBase	2.36	1.69	1.45	1.85	1.6	0.91
20536407	rno-mir-133c	0.65	0.65	-1	0.3052	0.9096	MI0015456	18	+	MI0015456_st	stem-loop	Rattus norvegicus	118	GCUGGCUGUCCUGUGGCAAUCAAUGCAUAGCUACAGCUGGUUGAAGGGGACCAAAUCCAUUGAAGAGGCGAUUUGGUUCCAUUUUACCAGCUUUAGCAAAGCAUUGCCGCUGCUGGUU		rno-mir-133a // 18:2189216-2189302 (-); rno-mir-1 // 18:2191671-2191757 (-); rno-mir-3571 // 18:2191660-2191770 (+); rno-mir-133c // 18:2189197-2189314 (+)	miRNA-4_0	miRBase	0.67	0.03	0.64	0.65	0.65	0.67
20535067	rno-mir-320	4.17	3.81	1.28	0.3071	0.9096	MI0000972	15	+	MI0000972_st	stem-loop	Rattus norvegicus	82	GCCUCGCUGUCCUCCGCCUUCUCUUCCCGGUUCUUCCCGGAGUCGGGAAAAGCUGGGUUGAGAGGGCGAAAAAGGAUAUGGG	ENSRNOT00000015540 // sense // intron // 1		miRNA-4_0	miRBase	3.54	4.22	4.51	3.83	3.8	3.81
20517072	rno-miR-3550	1.01	1.35	-1.26	0.3077	0.9096	MIMAT0017808	19	+	MIMAT0017808_st	miRNA	Rattus norvegicus	21	CCGAGCCCAUCCCUGCCCUAG			miRNA-4_0	miRBase	1.35	1.01	1.02	1.35	1.68	1.02
20501462	rno-miR-138-2-3p	0.36	0.66	-1.23	0.3077	0.9096	MIMAT0017127	19	-	MIMAT0017127_st	miRNA	Rattus norvegicus	21	GCUAUUUCACGACACCAGGGU	ENSRNOT00000025377 // sense // intron // 8		miRNA-4_0	miRBase	0.37	0.35	0.51	0.33	0.65	0.66
20501026	rno-miR-135b-3p	0.39	0.11	1.21	0.3084	0.9096	MIMAT0017043	13	+	MIMAT0017043_st	miRNA	Rattus norvegicus	22	AUGUAGGGCUAAAAGCCAUGGG			miRNA-4_0	miRBase	0.38	0.12	0.65	0.09	0.38	0.12
20536070	rno-mir-294	0.46	0.71	-1.18	0.3094	0.9096	MI0012610	1	-	MI0012610_st	stem-loop	Rattus norvegicus	71	AUAGCCAUGCUCAAAAUGGAGGCCCUAUCUAAGCUUUUAAGUAGAAAGUGCUUCCAUUUUGUGUGUUGCUG		rno-mir-290 // 1:64274926-64275006 (-); rno-mir-291a // 1:64274628-64274709 (-); rno-mir-292 // 1:64274340-64274421 (-); rno-mir-293 // 1:64273328-64273399 (-); rno-mir-294 // 1:64272967-64273037 (-); rno-mir-295-1 // 1:64272844-64272924 (-); rno-mir-291b // 1:64274052-64274159 (-)	miRNA-4_0	miRBase	0.65	0.37	0.45	0.65	0.37	1.23
20504237	rno-miR-493-3p	0.33	0.66	-1.26	0.3094	0.9096	MIMAT0003191	6	+	MIMAT0003191_st	miRNA	Rattus norvegicus	21	UGAAGGUCUACUGUGUGCCAG	ENSRNOT00000005908 // antisense // intron // 12; ENSRNOT00000006054 // antisense // intron // 12	rno-mir-337 // 6:134176751-134176847 (+); rno-mir-540 // 6:134177033-134177116 (+); rno-mir-493 // 6:134170340-134170423 (+); rno-mir-665 // 6:134177288-134177381 (+); rno-mir-3544 // 6:134176763-134176850 (-)	miRNA-4_0	miRBase	0.33	0.33	0.63	0.84	0.33	0.69
20500994	rno-miR-342-3p	2.37	2.39	-1.01	0.3095	0.9096	MIMAT0000589	6	+	MIMAT0000589_st	miRNA	Rattus norvegicus	23	UCUCACACAGAAAUCGCACCCGU	ENSRNOT00000005082 // antisense // intron // 5		miRNA-4_0	miRBase	2.08	2.92	2.32	1.24	2.32	2.45
20534930	rno-mir-23b	0.62	0.66	-1.02	0.3097	0.9096	MI0000853	17	-	MI0000853_st	stem-loop	Rattus norvegicus	97	CUCACCUGCUCUGGCUGCUUGGGUUCCUGGCAUGCUGAUUUGUGACUUGAGAUUAAAAUCACAUUGCCAGGGAUUACCACGCAACCAUGACCUUGGC		rno-mir-23b // 17:7351688-7351784 (-); rno-mir-24-1 // 17:7350971-7351038 (-); rno-mir-27b // 17:7351449-7351545 (-); rno-mir-3074 // 17:7350950-7351066 (+)	miRNA-4_0	miRBase	0.64	0.61	0.95	0.67	0.43	0.65
20500944	rno-miR-326-5p	0.35	0.07	1.22	0.3099	0.9096	MIMAT0017028	1	+	MIMAT0017028_st	miRNA	Rattus norvegicus	20	GGGGGCAGGGCCUUUGUGAA			miRNA-4_0	miRBase	0.21	0.35	0.52	0.07	0.07	0.44
20535019	rno-mir-184	0.65	0.97	-1.25	0.31	0.9096	MI0000929	8	-	MI0000929_st	stem-loop	Rattus norvegicus	77	CACUUUCCCUUAUCAGUUUUCCAGCCAGCUUUGUGACUGUAAAUGUUGGACGGAGAACUGAUAAGGGUAAGUGACUG			miRNA-4_0	miRBase	0.69	0.21	1	1	0.95	0.69
20506480	rno-miR-466c-3p	0.76	0.85	-1.06	0.311	0.9105	MIMAT0017287	17	-	MIMAT0017287_st	miRNA	Rattus norvegicus	21	UAUACAUGCACACAUACACAC	ENSRNOT00000024872 // antisense // intron // 6	rno-mir-466c // 17:79270775-79270853 (-); rno-mir-466d // 17:79266511-79266603 (-)	miRNA-4_0	miRBase	0.75	0.48	1.06	0.88	0.82	1.26
20537302	rno-mir-6318	0.21	0.3	-1.06	0.3157	0.922	MI0021840	19	-	MI0021840_st	stem-loop	Rattus norvegicus	109	GAGAGACCGGCGGCGGUCAGCACUCAGGCCUGUGCCCAAGGACUCCCCGUCUGGUUCAAAGGCUGCCUGGCGCAGGGCCUGUAGCUGCUCCCGCUGCUCCUAAAGUUAA	ENSRNOT00000004621 // antisense // intron // 1	rno-mir-328a // 19:35122554-35122637 (-); rno-mir-6318 // 19:35121980-35122088 (-)	miRNA-4_0	miRBase	0.2	0.41	0.13	0.32	0.59	0.26
20501571	rno-miR-300-3p	0.09	0.34	-1.2	0.3174	0.9244	MIMAT0000902	6	+	MIMAT0000902_st	miRNA	Rattus norvegicus	22	UAUGCAAGGGCAAGCUCUCUUC		rno-mir-300 // 6:134405237-134405315 (+); rno-mir-543 // 6:134397158-134397237 (+); rno-mir-539 // 6:134408917-134408992 (+); rno-mir-376c // 6:134403524-134403607 (+); rno-mir-376b // 6:134404180-134404265 (+); rno-mir-376a // 6:134404690-134404771 (+); rno-mir-381 // 6:134407700-134407760 (+); rno-mir-487b // 6:134408209-134408290 (+); rno-mir-495 // 6:134399218-134399297 (+); rno-mir-544 // 6:…	miRNA-4_0	miRBase	0.09	0.09	0.33	0.09	0.63	0.33
20535042	rno-mir-211	0.37	0.37	-1	0.318	0.9244	MI0000951	1	+	MI0000951_st	stem-loop	Rattus norvegicus	106	CAGCUUGGACCUGUGACCUCUGGGCUUCCCUUUGUCAUCCUUUGCCUAGGCCUCUGAGUGGGGCAAGGACAGCAAAGGGGGGCUCAGUGGUCACCUCUACUGCAGA			miRNA-4_0	miRBase	0.37	0.37	0.37	0.37	0.37	0.99
20536052	rno-mir-504	0.59	0.6	-1.01	0.3203	0.926	MI0012592	X	-	MI0012592_st	stem-loop	Rattus norvegicus	77	CUGUUGGGAGACCCUGGUCUGCACUCUGUCUGGAAACUUACAGAAGGGAGAGCAGGGCAGGGUUUCCCAUACAGAGG			miRNA-4_0	miRBase	0.58	0.6	0.35	0.6	0.68	0.58
20517129	rno-miR-1912-3p	0.13	0.34	-1.15	0.3203	0.926	MIMAT0017865	X	-	MIMAT0017865_st	miRNA	Rattus norvegicus	19	CACAGAACAUGCAGUGAGA	ENSRNOT00000004426 // sense // intron // 2; ENSRNOT00000004443 // sense // intron // 2	rno-mir-764 // X:31207234-31207341 (-); rno-mir-3552 // X:31209114-31209218 (-); rno-mir-1912 // X:31199363-31199450 (-)	miRNA-4_0	miRBase	-0.17	0.15	0.4	0.11	0.35	0.55
20504259	rno-miR-369-3p	0.88	0.76	1.09	0.3208	0.926	MIMAT0003207	6	+	MIMAT0003207_st	miRNA	Rattus norvegicus	21	AAUAAUACAUGGUUGAUCUUU		rno-mir-134 // 6:134415632-134415704 (+); rno-mir-154 // 6:134419671-134419754 (+); rno-mir-377 // 6:134421775-134421846 (+); rno-mir-412 // 6:134424656-134424725 (+); rno-mir-541 // 6:134423740-134423829 (+); rno-mir-382 // 6:134415263-134415342 (+); rno-mir-485 // 6:134416384-134416462 (+); rno-mir-409a // 6:134424504-134424580 (+); rno-mir-369 // 6:134424778-134424856 (+); rno-mir-410 // 6:134…	miRNA-4_0	miRBase	1.07	0.6	0.91	0.76	0.6	0.76
20517060	rno-miR-3542	0.35	0.4	-1.04	0.3237	0.931	MIMAT0017796	17	+	MIMAT0017796_st	miRNA	Rattus norvegicus	21	AAGGCUCUUCUUUCCUUGCAG			miRNA-4_0	miRBase	0.24	0.35	0.35	0.4	0.45	0.35
20501010	rno-miR-349	0.68	0.38	1.23	0.324	0.931	MIMAT0000599	7	-	MIMAT0000599_st	miRNA	Rattus norvegicus	22	CAGCCCUGCUGUCUUAACCUCU			miRNA-4_0	miRBase	0.35	1.08	0.65	0.4	0.35	0.65
20500986	rno-miR-340-5p	0.52	0.71	-1.15	0.3256	0.9321	MIMAT0004650			MIMAT0004650_st	miRNA	Rattus norvegicus	22	UUAUAAAGCAAUGAGACUGAUU			miRNA-4_0	miRBase	0.52	0.34	0.52	1.32	0.65	0.28
20506563	rno-miR-770-5p	0.76	0.55	1.16	0.3264	0.9321	MIMAT0005338	6	+	MIMAT0005338_st	miRNA	Rattus norvegicus	22	AGCACCACGUGUCUGGGCCACG	ENSRNOT00000005908 // antisense // intron // 26; ENSRNOT00000006054 // antisense // intron // 27	rno-mir-673 // 6:134149777-134149859 (+); rno-mir-770 // 6:134141361-134141436 (+)	miRNA-4_0	miRBase	0.78	0.52	0.74	0.42	0.54	0.69
20534738	rno-mir-7a-1	0.97	0.66	1.24	0.3266	0.9321	MI0000641	17	+	MI0000641_st	stem-loop	Rattus norvegicus	97	UGUUGGCCUAGUUCUGUGUGGAAGACUAGUGAUUUUGUUGUUUUUAGAUAACUAAGACGACAACAAAUCACAGUCUGCCAUAUGGCACAGGCCACCU	ENSRNOT00000022703 // sense // intron // 6		miRNA-4_0	miRBase	0.97	0.97	0.72	0.98	0.55	0.65
20500969	rno-miR-336-3p	0.51	0.77	-1.19	0.3287	0.9339	MIMAT0017034	10	+	MIMAT0017034_st	miRNA	Rattus norvegicus	24	ACUGGAUUCCAUGAAGGGAUGUGA	ENSRNOT00000071917 // sense // intron // 5		miRNA-4_0	miRBase	0.14	0.51	0.51	0.25	0.82	0.72
20536353	rno-mir-3551	0.35	0.54	-1.15	0.3297	0.9339	MI0015407	X	-	MI0015407_st	stem-loop	Rattus norvegicus	82	UAUGGGCAGUACUGUCUUCACCAUGGUGUUUUUGACAUAAGUAGCUAUGAAAUUCACCAUGGUGGGUAAAGUAAGGCUCAUA	ENSRNOT00000065935 // sense // intron // 3	rno-mir-880 // X:152850266-152850343 (-); rno-mir-463 // X:152844306-152844383 (-); rno-mir-471 // X:152840380-152840457 (-); rno-mir-3551 // X:152841101-152841182 (-); rno-mir-741 // X:152842633-152842728 (-)	miRNA-4_0	miRBase	0.29	0.35	0.54	0.65	0.35	0.56
20537282	rno-mir-1306	0.8	0.74	1.04	0.3311	0.9339	MI0021537	11	+	MI0021537_st	stem-loop	Rattus norvegicus	73	AGUCUCCACCACCUCCCCUGCAAACGUCCAGUGAUGCAGAGGUAAUGGACGUUGGCUCUGGUGGUGAUGGACA			miRNA-4_0	miRBase	0.46	0.74	1.34	0.17	0.74	0.74
20501030	rno-miR-151-3p	2.33	1.24	2.12	0.3321	0.9339	MIMAT0000614	7	-	MIMAT0000614_st	miRNA	Rattus norvegicus	21	CUAGACUGAGGCUCCUUGAGG		rno-mir-151 // 7:110979296-110979392 (-); rno-mir-3586 // 7:110979296-110979415 (+)	miRNA-4_0	miRBase	1.39	2.38	2.28	1.12	0.52	2.56
20517137	rno-miR-3583-5p	0.33	0.56	-1.17	0.3339	0.9339	MIMAT0017873	5	-	MIMAT0017873_st	miRNA	Rattus norvegicus	24	AGCAUGAAGAGUUCAGAUCACGUU	ENSRNOT00000015831 // antisense // intron // 20		miRNA-4_0	miRBase	0.33	0.26	0.33	0.09	0.91	0.61
20501507	rno-miR-192-3p	0.32	0.92	-1.51	0.3344	0.9339	MIMAT0017147	1	+	MIMAT0017147_st	miRNA	Rattus norvegicus	22	CUGCCAGUUCCAUAGGUCACAG	ENSRNOT00000027999 // sense // intron // 6	rno-mir-192 // 1:209040256-209040365 (+); rno-mir-194-2 // 1:209040071-209040155 (+)	miRNA-4_0	miRBase	0.32	0.32	0.36	0.96	0.88	0.01
20504495	rno-miR-497-3p	0.6	0.47	1.09	0.3356	0.9339	MIMAT0017230	10	+	MIMAT0017230_st	miRNA	Rattus norvegicus	23	CCAAACCACACUGUGGUGUUAGA	ENSRNOT00000041493 // sense // 3UTR // 14	rno-mir-195 // 10:57074170-57074256 (+); rno-mir-497 // 10:57073846-57073914 (+)	miRNA-4_0	miRBase	0.32	0.63	0.58	0.12	0.51	0.44
20536049	rno-mir-1224	0.92	0.65	1.21	0.3359	0.9339	MI0012589	11	-	MI0012589_st	stem-loop	Rattus norvegicus	85	GUGAGGACUGGGGAGGUGGAGGGUAGUACCAUUAGAGCCAGAGCUCUGUCUCAGCUCCCUCUCCCCCCACCUCUUCUCUCCUCAG			miRNA-4_0	miRBase	0.92	0.65	0.92	0.65	0.83	0.65
20501355	rno-miR-23a-5p	0.65	0.63	1.02	0.3365	0.9339	MIMAT0004712	19	-	MIMAT0004712_st	miRNA	Rattus norvegicus	22	GGGGUUCCUGGGGAUGGGAUUU	ENSRNOT00000064731 // antisense // intron // 3	rno-mir-23a // 19:25638744-25638818 (-); rno-mir-24-2 // 19:25638430-25638537 (-); rno-mir-27a // 19:25638578-25638664 (-)	miRNA-4_0	miRBase	0.61	0.7	0.65	0.65	0.36	0.61
20535105	rno-mir-450a	0.81	0.54	1.21	0.337	0.9339	MI0001654	X	-	MI0001654_st	stem-loop	Rattus norvegicus	91	GAGAGAUGCGGAGCUGUUUUUGCGAUGUGUUCCUAAUGUGUGCUACAAUUAUAUUGGGAACAUUUUGCAUAAAUAGUUUUACAUCGACACA		rno-mir-322 // X:140000161-140000255 (-); rno-mir-351 // X:139999130-139999210 (-); rno-mir-450a // X:139994947-139995037 (-); rno-mir-542 // X:139996190-139996268 (-); rno-mir-503 // X:139999870-139999940 (-)	miRNA-4_0	miRBase	0.81	0.52	0.81	0.28	0.52	0.81
20506516	rno-miR-375-5p	0.76	0.48	1.21	0.3372	0.9339	MIMAT0017301	9	-	MIMAT0017301_st	miRNA	Rattus norvegicus	23	GCGACGAGCCCCUCGCACAAACC			miRNA-4_0	miRBase	0.49	0.89	0.78	0.47	0.48	0.75
20504266	rno-miR-503-5p	0.8	1.33	-1.44	0.3399	0.9339	MIMAT0003213	X	-	MIMAT0003213_st	miRNA	Rattus norvegicus	23	UAGCAGCGGGAACAGUACUGCAG		rno-mir-322 // X:140000161-140000255 (-); rno-mir-351 // X:139999130-139999210 (-); rno-mir-450a // X:139994947-139995037 (-); rno-mir-542 // X:139996190-139996268 (-); rno-mir-503 // X:139999870-139999940 (-)	miRNA-4_0	miRBase	0.81	1.08	0.78	0.48	1.4	1.99
20536072	rno-mir-465	0.82	0.53	1.22	0.3424	0.9339	MI0012612	X	-	MI0012612_st	stem-loop	Rattus norvegicus	77	UGCAGUGCCCUAUUUAGAACGGUGCUGGUGUGAUGAAUGAAGUUUGAUCAGUGCCUUUCUGAGUAGAGUAAGGCUUA		rno-mir-465 // X:152868881-152868957 (-); rno-mir-3580 // X:152867129-152867209 (-)	miRNA-4_0	miRBase	0.83	0.5	0.81	0.3	0.5	0.81
20501491	rno-miR-181b-1-3p	0.5	0.5	-1	0.3428	0.9339	MIMAT0017139	13	+	MIMAT0017139_st	miRNA	Rattus norvegicus	21	CUCACUGAACAAUGAAUGCAA		rno-mir-181b-1 // 13:51132678-51132787 (+); rno-mir-181a-1 // 13:51132517-51132616 (+); rno-mir-3570 // 13:51132498-51132614 (-)	miRNA-4_0	miRBase	0.5	0.04	0.5	0.5	0.5	0.5
20524323	rno-miR-378b	5.79	4.78	2.02	0.3439	0.9339	MIMAT0024855	5	-	MIMAT0024855_st	miRNA	Rattus norvegicus	21	AGUGGACUUGGAGUCAGAAGG			miRNA-4_0	miRBase	5.72	6.02	4.51	4.68	4.05	5.74
20517059	rno-miR-3541	0.8	0.81	-1.01	0.3443	0.9339	MIMAT0017795	2	+	MIMAT0017795_st	miRNA	Rattus norvegicus	18	UCCCUCCCCCUCACUGCA			miRNA-4_0	miRBase	0.26	0.81	0.8	0.65	0.81	0.98
20517115	rno-miR-3571	0.49	0.22	1.2	0.3446	0.9339	MIMAT0017851	18	+	MIMAT0017851_st	miRNA	Rattus norvegicus	23	UACACACUUCUUUACAUUCCAUA		rno-mir-133a // 18:2189216-2189302 (-); rno-mir-1 // 18:2191671-2191757 (-); rno-mir-3571 // 18:2191660-2191770 (+); rno-mir-133c // 18:2189197-2189314 (+)	miRNA-4_0	miRBase	0.46	0.22	0.81	0.22	0.5	0.22
20534955	rno-mir-31a	0.65	0.72	-1.05	0.3465	0.9339	MI0000872	5	-	MI0000872_st	stem-loop	Rattus norvegicus	106	UGCUCCUGAAACUUGGAACUGGAGAGGAGGCAAGAUGCUGGCAUAGCUGUUGAACUGAGAACCUGCUAUGCCAACAUAUUGCCAUCUUUCCUGUCUGACAGCAGCU		rno-mir-31a // 5:108497649-108497754 (-); rno-mir-31b // 5:108497643-108497760 (+)	miRNA-4_0	miRBase	0.65	0.2	0.65	0.75	0.42	0.92
20513760	rno-miR-764-5p	0.37	0.63	-1.2	0.3473	0.9339	MIMAT0012854	X	-	MIMAT0012854_st	miRNA	Rattus norvegicus	22	GGUGCUCACAUGUCCUCCUCCA	ENSRNOT00000004426 // sense // intron // 2; ENSRNOT00000004443 // sense // intron // 2	rno-mir-764 // X:31207234-31207341 (-); rno-mir-3552 // X:31209114-31209218 (-); rno-mir-1912 // X:31199363-31199450 (-)	miRNA-4_0	miRBase	0.65	0.35	0.16	0.65	0.62	0.38
20524595	rno-miR-6316	0.24	0.52	-1.21	0.3479	0.9339	MIMAT0025053	1	+	MIMAT0025053_st	miRNA	Rattus norvegicus	23	CAUGUCUGUCUCUGUGGCACACA	ENSRNOT00000054748 // sense // intron // 8		miRNA-4_0	miRBase	0.24	0.25	0.45	0.76	0.16	0.56
20536413	rno-mir-219b	0.7	0.88	-1.14	0.3483	0.9339	MI0015462	3	+	MI0015462_st	stem-loop	Rattus norvegicus	100	AGACCGGAGCUCAACCACAGAUGUCCAGCCACAAUUCUCGGUUGGCCGCAGACUCGUACAAGAAUUGCGUUUGGACAAUCAGUGGUGAAGCCCCUGAGUU	ENSRNOT00000024352 // antisense // intron // 1	rno-mir-219a-2 // 3:8833905-8834000 (-); rno-mir-219b // 3:8833902-8834001 (+)	miRNA-4_0	miRBase	0.7	0.79	0.7	1.17	0.87	0.63
20534944	rno-mir-29b-1	0.45	0.19	1.2	0.349	0.9339	MI0000864	4	-	MI0000864_st	stem-loop	Rattus norvegicus	81	CUUCAGGAAGCUGGUUUCAUAUGGUGGUUUAGAUUUAAAUAGUGAUUGUCUAGCACCAUUUGAAAUCAGUGUUCUUGGUGG		rno-mir-29a // 4:58107760-58107847 (-); rno-mir-29b-1 // 4:58108139-58108219 (-); rno-mir-3556a // 4:58107748-58107865 (+); rno-mir-3587 // 4:58108112-58108174 (+)	miRNA-4_0	miRBase	0.63	0.21	0.48	0.48	0.21	0.17
20501493	rno-miR-183-5p	0.33	0.69	-1.28	0.3493	0.9339	MIMAT0000860	4	-	MIMAT0000860_st	miRNA	Rattus norvegicus	22	UAUGGCACUGGUAGAAUUCACU		rno-mir-96 // 4:57074891-57074996 (-); rno-mir-183 // 4:57075094-57075203 (-); rno-mir-182 // 4:57071295-57071356 (-); rno-mir-3553 // 4:57075097-57075202 (+)	miRNA-4_0	miRBase	0.14	0.4	0.34	0.01	0.71	0.93
20501522	rno-miR-200b-5p	0.1	0.32	-1.16	0.3498	0.9339	MIMAT0017152	5	-	MIMAT0017152_st	miRNA	Rattus norvegicus	22	CAUCUUACUGGGCAGCAUUGGA		rno-mir-200a // 5:172898220-172898308 (-); rno-mir-200b // 5:172898998-172899092 (-); rno-mir-429 // 5:172897185-172897269 (-); rno-mir-3548 // 5:172898207-172898326 (+)	miRNA-4_0	miRBase	0.21	0.1	0.07	-0.01	0.35	0.49
20537280	rno-mir-1843	0.58	0.59	-1.01	0.351	0.9339	MI0021535	6	-	MI0021535_st	stem-loop	Rattus norvegicus	90	AGCGGUCCUACAUGAAUAUGGAGGUCUCUGUCUGACUUAGAAUAGUUGGCUAAGUCUGAUCGUUCACCUCCAUACAACUUUUAGACUGUC			miRNA-4_0	miRBase	0.42	0.59	0.72	0.59	0.59	1.09
20535055	rno-mir-223	0.35	0.63	-1.22	0.351	0.9339	MI0000963	X	+	MI0000963_st	stem-loop	Rattus norvegicus	110	UCUGGCCUUCUGCAGUGUUACGCUCCGUGUAUUUGACAAGCUGAGUUGGACACUCUGUGUGGUAGAGUGUCAGUUUGUCAAAUACCCCAAGUGUGGCUCAUGCUUAUCAG			miRNA-4_0	miRBase	0.35	0.35	0.65	0.65	0.35	0.86
20535753	rno-mir-92b	0.57	0.41	1.11	0.3511	0.9339	MI0006167	2	-	MI0006167_st	stem-loop	Rattus norvegicus	83	GGUGGGCAGGAGGGACGGGACGCGGUGCAGUGUUGUUCUUUCCCCUGCCAAUAUUGCACUCGUCCCGGCCUCCGGCCCCCUCG			miRNA-4_0	miRBase	0.53	0.33	0.93	0.53	0.33	0.4
20513757	rno-miR-667-5p	0.55	0.87	-1.25	0.3514	0.9339	MIMAT0017369	6	+	MIMAT0017369_st	miRNA	Rattus norvegicus	24	CGGUGCUGGUGGAGCAGUGAGCAC		rno-mir-323 // 6:134391697-134391782 (+); rno-mir-329 // 6:134392666-134392762 (+); rno-mir-300 // 6:134405237-134405315 (+); rno-mir-543 // 6:134397158-134397237 (+); rno-mir-539 // 6:134408917-134408992 (+); rno-mir-494 // 6:134394868-134394950 (+); rno-mir-376c // 6:134403524-134403607 (+); rno-mir-376b // 6:134404180-134404265 (+); rno-mir-376a // 6:134404690-134404771 (+); rno-mir-381 // 6:1…	miRNA-4_0	miRBase	0.98	0.58	0.49	0.66	0.89	1.02
20536058	rno-mir-628	0.35	0.35	-1	0.3515	0.9339	MI0012598	8	+	MI0012598_st	stem-loop	Rattus norvegicus	84	AGCUGUUGUGUCGCUUCCUCAUGCUGACAUAUUUACGAGAGGGUGCAAUUCAUAACCUUCUGGUAAGAGUGGCAGUUGAGGGGU			miRNA-4_0	miRBase	0.21	0.35	0.35	0.48	0.35	0.35
20517155	rno-miR-2985	0.65	0.66	-1.01	0.3518	0.9339	MIMAT0017891	2	-	MIMAT0017891_st	miRNA	Rattus norvegicus	22	UGUUAUAGUAUCCCACCUACCC	ENSRNOT00000019929 // sense // intron // 3		miRNA-4_0	miRBase	0.65	0.65	0.65	0.98	0.67	0.65
20504215	rno-miR-542-3p	0.13	0.37	-1.19	0.3527	0.9339	MIMAT0003179	X	-	MIMAT0003179_st	miRNA	Rattus norvegicus	22	UGUGACAGAUUGAUAACUGAAA		rno-mir-322 // X:140000161-140000255 (-); rno-mir-351 // X:139999130-139999210 (-); rno-mir-450a // X:139994947-139995037 (-); rno-mir-542 // X:139996190-139996268 (-); rno-mir-503 // X:139999870-139999940 (-)	miRNA-4_0	miRBase	0.14	0.07	0.43	0.35	0.65	0.15
20501481	rno-miR-152-3p	3.61	3.34	1.21	0.354	0.9339	MIMAT0000854	10	+	MIMAT0000854_st	miRNA	Rattus norvegicus	21	UCAGUGCAUGACAGAACUUGG	ENSRNOT00000055379 // antisense // intron // 2		miRNA-4_0	miRBase	3.07	4.18	3.6	3.48	3.36	3.13
20517151	rno-miR-3588	0.36	0.61	-1.19	0.3552	0.9339	MIMAT0017887	11	-	MIMAT0017887_st	miRNA	Rattus norvegicus	22	UCACAAGUUAGGGUCUCAGGGA		rno-mir-125b-2 // 11:16443666-16443753 (+); rno-mir-3588 // 11:16443657-16443762 (-)	miRNA-4_0	miRBase	0.36	0.36	0.64	1.02	0.36	0.57
20506515	rno-miR-301b-3p	0.16	0.37	-1.16	0.3555	0.9339	MIMAT0005304	11	+	MIMAT0005304_st	miRNA	Rattus norvegicus	23	CAGUGCAAUGGUAUUGUCAAAGC	ENSRNOT00000035945 // antisense // intron // 2	rno-mir-130b // 11:85885595-85885676 (+); rno-mir-301b // 11:85885248-85885325 (+)	miRNA-4_0	miRBase	0.16	0.16	0.28	0.41	0.07	0.59
20501384	rno-miR-30e-3p	0.46	0.8	-1.27	0.3556	0.9339	MIMAT0004720	5	-	MIMAT0004720_st	miRNA	Rattus norvegicus	22	CUUUCAGUCGGAUGUUUACAGC		rno-mir-30c-1 // 5:141362120-141362208 (-); rno-mir-30e // 5:141365115-141365206 (-)	miRNA-4_0	miRBase	0.08	0.5	0.69	0.11	0.78	1.54
20536402	rno-mir-3578	0.5	0.29	1.16	0.3569	0.9339	MI0015451	6	-	MI0015451_st	stem-loop	Rattus norvegicus	117	UCUCCAAGCUGAGCAUUGAUACUGAGAAAAGAUCAACCAUGUAUUAUUCGAAGUCAGCUAAGCGAAUAUAACACGGUCGAUCUCCCUUCAAGUACCAGCAGAGGUGCCGAGCUGAGG		rno-mir-134 // 6:134415632-134415704 (+); rno-mir-154 // 6:134419671-134419754 (+); rno-mir-377 // 6:134421775-134421846 (+); rno-mir-412 // 6:134424656-134424725 (+); rno-mir-541 // 6:134423740-134423829 (+); rno-mir-382 // 6:134415263-134415342 (+); rno-mir-485 // 6:134416384-134416462 (+); rno-mir-409a // 6:134424504-134424580 (+); rno-mir-369 // 6:134424778-134424856 (+); rno-mir-410 // 6:134…	miRNA-4_0	miRBase	0.76	0.24	0.5	0.28	0.2	0.53
20536354	rno-mir-344b-2	0.5	0.26	1.18	0.3575	0.9339	MI0015408	1	-	MI0015408_s_st	stem-loop	Rattus norvegicus	71	UGAUCAGUCAGGCUGCUGGUUAUAUUCCAGGACUUCUCUGGUCCUGGGUAUAACCAAAGCCCGACUGUUAA	ENSRNOT00000016376 // antisense // intron // 18	rno-mir-344b-2 // 1:115328332-115328402 (-); rno-mir-344b-1 // 1:115319456-115319553 (-)	miRNA-4_0	miRBase	0.5	0.26	0.76	0.58	0.14	0.25
20536424	rno-mir-344b-1	0.5	0.26	1.18	0.3575	0.9339	MI0015472	1	-	MI0015472_s_st	stem-loop	Rattus norvegicus	98	AGAGACCUGAUCAGUCAGGCUGCUGGUUAUAUUCCAGGACUUCUCUGGUCCUGGAUAUAACCAAAGCCCGACUGUUAAAUAAAAGUAAGAAUGUGUCU	ENSRNOT00000016376 // antisense // intron // 13	rno-mir-344b-2 // 1:115328332-115328402 (-); rno-mir-344b-1 // 1:115319456-115319553 (-)	miRNA-4_0	miRBase	0.5	0.26	0.76	0.58	0.14	0.25
20536420	rno-mir-3590	0.67	0.41	1.2	0.3577	0.9339	MI0015468	3	+	MI0015468_st	stem-loop	Rattus norvegicus	74	GGCCGAUGCCCUUUUAACAUUGCACUGCUCGGUACACGUGUAGACAGUAGCACAAUGUGAAAAGAGCUCCGGCC	ENSRNOT00000068018 // antisense // intron // 4	rno-mir-130a // 3:67949594-67949681 (-); rno-mir-3590 // 3:67949601-67949674 (+)	miRNA-4_0	miRBase	0.98	0.67	0.67	0.94	0.42	0.4
20535058	rno-mir-291a	0.6	0.62	-1.01	0.3578	0.9339	MI0000965	1	-	MI0000965_x_st	stem-loop	Rattus norvegicus	82	CCGGUGUAGUAGCCAUCAAAGUGGAGGCCCUCUCUUGGGCCCGAGCUAGAAAGUGCUUCCACUUUGUGUGCCACUGCAUGGG		rno-mir-290 // 1:64274926-64275006 (-); rno-mir-291a // 1:64274628-64274709 (-); rno-mir-292 // 1:64274340-64274421 (-); rno-mir-293 // 1:64273328-64273399 (-); rno-mir-294 // 1:64272967-64273037 (-); rno-mir-295-1 // 1:64272844-64272924 (-); rno-mir-291b // 1:64274052-64274159 (-)	miRNA-4_0	miRBase	0.15	0.6	0.6	0.82	0.6	0.44
20534957	rno-mir-33	0.64	0.87	-1.17	0.3579	0.9339	MI0000874	7	+	MI0000874_st	stem-loop	Rattus norvegicus	69	CCGUGGUGCAUUGUAGUUGCAUUGCAUGUUCUGGCAGUACCUGUGCAAUGUUUCCACAGUGCAUCACGG			miRNA-4_0	miRBase	0.65	0.35	0.62	1.18	0.28	0.92
20501518	rno-miR-200c-5p	0.75	0.58	1.13	0.3589	0.9346	MIMAT0017150	4	-	MIMAT0017150_st	miRNA	Rattus norvegicus	21	CGUCUUACCCAGCAGUGUUUG		rno-mir-141 // 4:160840904-160840997 (-); rno-mir-200c // 4:160841344-160841412 (-); rno-mir-3575 // 4:160841317-160841431 (+)	miRNA-4_0	miRBase	1.25	0.73	0.29	0.58	0.36	0.57
20535054	rno-mir-222	0.61	0.41	1.15	0.361	0.9357	MI0000962	X	+	MI0000962_st	stem-loop	Rattus norvegicus	103	AAGGAUUAGGGUGCCCUCAGUGGCUCAGUAGCCAGUGUAGAUCCUGUCUUUGGUAAUCAGCAGCUACAUCUGGCUACUGGGUCUCUGAUGGCAUCAUCUAGCU	ENSRNOT00000045753 // antisense // intron // 9	rno-mir-221 // X:14935617-14935725 (+); rno-mir-222 // X:14935056-14935158 (+)	miRNA-4_0	miRBase	0.91	0.44	0.58	0.41	0.81	-0.01
20506564	rno-miR-770-3p	0.01	0.14	-1.1	0.3616	0.9357	MIMAT0017317	6	+	MIMAT0017317_st	miRNA	Rattus norvegicus	17	GUGGGCCUGACGUGGAG	ENSRNOT00000005908 // antisense // intron // 26; ENSRNOT00000006054 // antisense // intron // 27	rno-mir-673 // 6:134149777-134149859 (+); rno-mir-770 // 6:134141361-134141436 (+)	miRNA-4_0	miRBase	0.01	0.07	-0.06	0.22	0.15	-0.04
20535073	rno-mir-196b	0.33	0.35	-1.01	0.3625	0.9357	MI0001152	4	-	MI0001152_st	stem-loop	Rattus norvegicus	85	AACUGGUCGGUGAUUUAGGUAGUUUCCUGUUGUUGGGAUCCACCUUUCUCUCGACAGCACGACACUGCCUUCAUUACUUCAGUUG			miRNA-4_0	miRBase	0.43	0.14	0.35	0.58	0.35	0.35
20504243	rno-miR-376c-3p	0.16	0.65	-1.41	0.3627	0.9357	MIMAT0003194	6	+	MIMAT0003194_st	miRNA	Rattus norvegicus	21	AACAUAGAGGAAAUUUCACGU		rno-mir-300 // 6:134405237-134405315 (+); rno-mir-543 // 6:134397158-134397237 (+); rno-mir-539 // 6:134408917-134408992 (+); rno-mir-494 // 6:134394868-134394950 (+); rno-mir-376c // 6:134403524-134403607 (+); rno-mir-376b // 6:134404180-134404265 (+); rno-mir-376a // 6:134404690-134404771 (+); rno-mir-381 // 6:134407700-134407760 (+); rno-mir-487b // 6:134408209-134408290 (+); rno-mir-495 // 6:…	miRNA-4_0	miRBase	0.11	-0.13	0.7	0.15	0.64	0.67
20502363	rno-miR-429	0.94	0.66	1.21	0.366	0.9357	MIMAT0001538	5	-	MIMAT0001538_st	miRNA	Rattus norvegicus	22	UAAUACUGUCUGGUAAUGCCGU		rno-mir-200a // 5:172898220-172898308 (-); rno-mir-200b // 5:172898998-172899092 (-); rno-mir-429 // 5:172897185-172897269 (-); rno-mir-3548 // 5:172898207-172898326 (+)	miRNA-4_0	miRBase	0.96	0.91	0.65	0.96	0.66	0.36
20524610	rno-miR-6329	0.27	0.64	-1.29	0.3669	0.9357	MIMAT0025068	8	-	MIMAT0025068_st	miRNA	Rattus norvegicus	23	AAUGUGACUCAGCUAUCUGAACA			miRNA-4_0	miRBase	0.27	0.27	0.35	0.65	0.62	0.1
20513754	rno-miR-465-3p	0.55	0.35	1.15	0.3669	0.9357	MIMAT0017367	X	-	MIMAT0017367_st	miRNA	Rattus norvegicus	22	UGAUCAGUGCCUUUCUGAGUAG		rno-mir-465 // X:152868881-152868957 (-); rno-mir-3580 // X:152867129-152867209 (-)	miRNA-4_0	miRBase	0.13	0.58	0.53	0.35	0.05	0.36
20506551	rno-miR-674-5p	0.93	1.3	-1.29	0.3689	0.9357	MIMAT0005329	3	+	MIMAT0005329_st	miRNA	Rattus norvegicus	22	GCACUGAGAUGGGAGUGGUGUA			miRNA-4_0	miRBase	0.41	1.4	0.95	1.32	0.69	1.85
20524589	rno-miR-6314	0.64	0.36	1.21	0.3701	0.9357	MIMAT0025047	2	+	MIMAT0025047_st	miRNA	Rattus norvegicus	22	AGGCACUGACAGAUCUGAUGGU			miRNA-4_0	miRBase	0.65	0.34	0.63	0.35	0.65	0.11
20501348	rno-miR-19b-2-5p	0.44	0.65	-1.15	0.3711	0.9357	MIMAT0017097	X	-	MIMAT0017097_st	miRNA	Rattus norvegicus	23	AGUUUUGCAGAUUUGCAGUUCAG	ENSRNOT00000040122 // sense // intron // 4	rno-mir-19b-2 // X:139740932-139741027 (-); rno-mir-92a-2 // X:139740802-139740893 (-); rno-mir-363 // X:139740651-139740737 (-); rno-mir-20b // X:139741071-139741142 (-); rno-mir-17-2 // X:139741444-139741521 (-)	miRNA-4_0	miRBase	0.47	0.09	0.62	1.11	0.22	0.62
20504156	rno-miR-133b-5p	0.36	0.41	-1.04	0.3722	0.9357	MIMAT0017205	9	+	MIMAT0017205_st	miRNA	Rattus norvegicus	21	GCUGGUCAAACGGAACCAAGU		rno-mir-206 // 9:19401985-19402068 (+); rno-mir-133b // 9:19405870-19405953 (+)	miRNA-4_0	miRBase	0.35	0.05	0.37	0.18	0.69	0.39
20504486	rno-miR-378a-3p	6.54	6.03	1.43	0.3733	0.9357	MIMAT0003379	18	-	MIMAT0003379_st	miRNA	Rattus norvegicus	21	ACUGGACUUGGAGUCAGAAGG		rno-mir-378a // 18:57377805-57377869 (-); rno-mir-3557 // 18:57377783-57377895 (+)	miRNA-4_0	miRBase	6.55	7.11	5.96	5.95	5.56	6.85
20524591	rno-miR-344i	0.18	0.22	-1.03	0.3745	0.9357	MIMAT0025049	1	+	MIMAT0025049_st	miRNA	Rattus norvegicus	22	CUCUAGCCAGGGCUUGACUGCA			miRNA-4_0	miRBase	0.15	0.02	0.46	0.79	0.18	0.26
20524590	rno-miR-3099	0.54	0.6	-1.04	0.3749	0.9357	MIMAT0025048	1	-	MIMAT0025048_st	miRNA	Rattus norvegicus	22	UAGGCUAGAAAGAGGUUGGGGA	ENSRNOT00000041681 // antisense // intron // 2; ENSRNOT00000044053 // antisense // intron // 1; ENSRNOT00000059526 // antisense // intron // 3; ENSRNOT00000071440 // antisense // intron // 3		miRNA-4_0	miRBase	0.73	0.46	0.53	0.6	0.6	0.92
20513753	rno-miR-465-5p	0.66	0.43	1.17	0.376	0.9357	MIMAT0012850	X	-	MIMAT0012850_st	miRNA	Rattus norvegicus	22	UAUUUAGAACGGUGCUGGUGUG		rno-mir-465 // X:152868881-152868957 (-); rno-mir-3580 // X:152867129-152867209 (-)	miRNA-4_0	miRBase	0.5	0.85	0.65	0.42	0.45	0.73
20517127	rno-miR-3577	0.62	0.13	1.4	0.3769	0.9357	MIMAT0017863	10	+	MIMAT0017863_st	miRNA	Rattus norvegicus	21	UCUGUCCCUCUUGGCCCUUAG	ENSRNOT00000003891 // sense // intron // 1		miRNA-4_0	miRBase	0.62	0.12	0.61	0.12	0.54	0.13
20506806	rno-miR-551b-5p	0.45	0.58	-1.1	0.3788	0.9357	MIMAT0017335	2	+	MIMAT0017335_st	miRNA	Rattus norvegicus	23	GAAAUCAAGCUUGGGUGAGACCU			miRNA-4_0	miRBase	0.48	0.11	0.42	0.59	0.27	0.58
20501015	rno-miR-350	0.36	0.27	1.06	0.382	0.9357	MIMAT0000604	13	-	MIMAT0000604_st	miRNA	Rattus norvegicus	24	UUCACAAAGCCCAUACACUUUCAC			miRNA-4_0	miRBase	0.36	0.36	0.36	0.37	0.29	0.15
20534993	rno-mir-130b	0.66	0.47	1.14	0.3827	0.9357	MI0000904	11	+	MI0000904_st	stem-loop	Rattus norvegicus	82	GGCUUGCUGGACACUCUUUCCCUGUUGCACUACUGUGGGCCUCUGGGAAGCAGUGCAAUGAUGAAAGGGCAUCCGUCAGGCC	ENSRNOT00000035945 // antisense // intron // 2	rno-mir-130b // 11:85885595-85885676 (+); rno-mir-301b // 11:85885248-85885325 (+)	miRNA-4_0	miRBase	0.79	0.27	0.67	0.47	0.35	0.46
20534725	rno-mir-344a-1	0.61	0.57	1.03	0.3829	0.9357	MI0000629	1	-	MI0000629_s_st	stem-loop	Rattus norvegicus	98	CUGCAGCCAGAGUUUUUACCAGUCAGGCUCCUGGCUAGAUUCCAGGUACCAACUGGUACCUGAUCUAGCCAAAGCCUGACCGUAAGCUGCAAAAGAAA			miRNA-4_0	miRBase	0.65	1.14	0.55	0.55	0.85	0.35
20536381	rno-mir-344a-2	0.61	0.57	1.03	0.3829	0.9357	MI0015432	1	-	MI0015432_s_st	stem-loop	Rattus norvegicus	107	GCAGCCAGGGUUUUUACCAGUCAGGCUCCUGGCUAGAUUCCAGGUACCAACUGGUACCUGAUCUAGCCAAAGCCUGACUGUAAGCUGUAAAAACAAAGGAAGACUGC	ENSRNOT00000019498 // antisense // intron // 22		miRNA-4_0	miRBase	0.65	1.14	0.55	0.55	0.85	0.35
20535001	rno-mir-138-2	0.35	0.37	-1.02	0.3832	0.9357	MI0000911	19	-	MI0000911_x_st	stem-loop	Rattus norvegicus	82	GUUGCUGCAGCUGGUGUUGUGAAUCAGGCCGACGAGCAACGCAUCCUCUUACCCGGCUAUUUCACGACACCAGGGUUGCACC	ENSRNOT00000025377 // sense // intron // 8		miRNA-4_0	miRBase	0.1	0.35	0.35	0.62	0.35	0.22
20501385	rno-miR-30b-5p	1.41	1.21	1.14	0.3846	0.9357	MIMAT0000806	7	-	MIMAT0000806_st	miRNA	Rattus norvegicus	22	UGUAAACAUCCUACACUCAGCU		rno-mir-30b // 7:105815917-105816003 (-); rno-mir-30d // 7:105819720-105819801 (-)	miRNA-4_0	miRBase	1.36	2.32	1.45	1.14	0.79	2.04
20535718	rno-mir-181d	1.25	0.93	1.25	0.3856	0.9357	MI0006132	19	+	MI0006132_st	stem-loop	Rattus norvegicus	83	GGUCACAAUUAACAUUCAUUGUUGUCGGUGGGUUGUGAGGAGAAGACCAGACCCACCGGGGGAUGAAUGUCACUGUGGCUGGG	ENSRNOT00000064731 // sense // intron // 6	rno-mir-181c // 19:25667384-25667489 (+); rno-mir-181d // 19:25667567-25667649 (+)	miRNA-4_0	miRBase	1.26	1.34	0.98	1.29	0.93	0.93
20500933	rno-miR-301a-3p	0.81	0.83	-1.01	0.3859	0.9357	MIMAT0000552	10	+	MIMAT0000552_st	miRNA	Rattus norvegicus	23	CAGUGCAAUAGUAUUGUCAAAGC	ENSRNOT00000008846 // sense // intron // 5		miRNA-4_0	miRBase	0.82	0.91	0.69	0.24	0.83	0.83
20501434	rno-miR-125b-5p	6.19	6.68	-1.4	0.3861	0.9357	MIMAT0000830	11	+	MIMAT0000830_st	miRNA	Rattus norvegicus	22	UCCCUGAGACCCUAACUUGUGA		rno-mir-125b-2 // 11:16443666-16443753 (+); rno-mir-3588 // 11:16443657-16443762 (-)	miRNA-4_0	miRBase	6.15	6.93	6.23	6.62	6.34	7.22
20513721	rno-miR-362-5p	0.36	0.38	-1.01	0.3869	0.9357	MIMAT0012828	X	+	MIMAT0012828_st	miRNA	Rattus norvegicus	24	AAUCCUUGGAACCUAGGUGUGAAU		rno-mir-501 // X:27331151-27331234 (+); rno-mir-188 // X:27323547-27323626 (+); rno-mir-500 // X:27334609-27334688 (+); rno-mir-532 // X:27323147-27323225 (+); rno-mir-362 // X:27330447-27330511 (+); rno-mir-3560 // X:27331140-27331251 (-)	miRNA-4_0	miRBase	1	0.38	0.35	0.42	0.38	0.38
20504254	rno-miR-485-5p	0.35	0.35	-1	0.3871	0.9357	MIMAT0003203	6	+	MIMAT0003203_st	miRNA	Rattus norvegicus	22	AGAGGCUGGCCGUGAUGAAUUC		rno-mir-134 // 6:134415632-134415704 (+); rno-mir-154 // 6:134419671-134419754 (+); rno-mir-377 // 6:134421775-134421846 (+); rno-mir-412 // 6:134424656-134424725 (+); rno-mir-539 // 6:134408917-134408992 (+); rno-mir-541 // 6:134423740-134423829 (+); rno-mir-381 // 6:134407700-134407760 (+); rno-mir-487b // 6:134408209-134408290 (+); rno-mir-382 // 6:134415263-134415342 (+); rno-mir-485 // 6:134…	miRNA-4_0	miRBase	0.35	0.35	0.35	0.35	0.68	0.35
20534720	rno-mir-341	0.17	0.38	-1.15	0.3874	0.9357	MI0000624	6	+	MI0000624_st	stem-loop	Rattus norvegicus	96	AAAAUGAUGAUGUCAGUUGGCCGGUCGGCCGAUCGCUCGGUCUGUCAGUCAGUCGGUCGGUCGAUCGGUCGGUCGGUCAGUCGGCUUCCUGUCUUC	ENSRNOT00000005908 // antisense // intron // 3; ENSRNOT00000006054 // antisense // intron // 3; ENSRNOT00000071267 // antisense // intron // 3	rno-mir-341 // 6:134203518-134203613 (+); rno-mir-370 // 6:134210194-134210272 (+); rno-mir-1188 // 6:134203856-134203937 (+)	miRNA-4_0	miRBase	-0.11	0.13	0.73	0.65	0.37	0.39
20506511	rno-miR-190b-3p	0.41	0.68	-1.2	0.3876	0.9357	MIMAT0017298	2	+	MIMAT0017298_st	miRNA	Rattus norvegicus	20	AACUAAAUGUCAAACAUUCU			miRNA-4_0	miRBase	0.11	0.36	0.89	0.63	0.35	1.22
20506506	rno-miR-181d-3p	0.5	0.51	-1.01	0.3884	0.9357	MIMAT0017296	19	+	MIMAT0017296_st	miRNA	Rattus norvegicus	20	CCACCGGGGGAUGAAUGUCA	ENSRNOT00000064731 // sense // intron // 6	rno-mir-181c // 19:25667384-25667489 (+); rno-mir-181d // 19:25667567-25667649 (+)	miRNA-4_0	miRBase	0.51	0.93	0.49	0.51	0.51	0.51
20501013	rno-miR-20a-5p	2.84	2.72	1.09	0.3884	0.9357	MIMAT0000602	15	+	MIMAT0000602_st	miRNA	Rattus norvegicus	23	UAAAGUGCUUAUAGUGCAGGUAG		rno-mir-20a // 15:99854190-99854274 (+); rno-mir-17-1 // 15:99853735-99853818 (+); rno-mir-18a // 15:99853871-99853966 (+); rno-mir-19b-1 // 15:99854320-99854406 (+); rno-mir-19a // 15:99854018-99854099 (+); rno-mir-92a-1 // 15:99854442-99854519 (+)	miRNA-4_0	miRBase	2.34	2.84	3.36	2.28	2.76	2.69
20501430	rno-miR-124-5p	0.38	0.49	-1.08	0.3887	0.9357	MIMAT0004728	15	+	MIMAT0004728_st	miRNA	Rattus norvegicus	22	CGUGUUCACAGCGGACCUUGAU	ENSRNOT00000055127 // antisense // intron // 1; ENSRNOT00000011451 // antisense // intron // 26		miRNA-4_0	miRBase	-0.09	0.35	0.42	0.19	0.5	0.48
20504147	rno-miR-483-3p	0.65	0.65	-1	0.3888	0.9357	MIMAT0003121	1	-	MIMAT0003121_st	miRNA	Rattus norvegicus	22	CACUCCUCCCCUCCCGUCUUGU			miRNA-4_0	miRBase	0.98	0.65	0.65	0.65	0.65	0.65
20501349	rno-miR-19a-5p	0.1	0.66	-1.48	0.3908	0.9357	MIMAT0017098	15	+	MIMAT0017098_st	miRNA	Rattus norvegicus	20	UCGUUUUGCAUAGUUGCACU		rno-mir-20a // 15:99854190-99854274 (+); rno-mir-17-1 // 15:99853735-99853818 (+); rno-mir-18a // 15:99853871-99853966 (+); rno-mir-19b-1 // 15:99854320-99854406 (+); rno-mir-19a // 15:99854018-99854099 (+); rno-mir-92a-1 // 15:99854442-99854519 (+)	miRNA-4_0	miRBase	0.65	0.1	0.1	0.66	0.15	0.66
20500932	rno-miR-301a-5p	0.37	0.32	1.04	0.3908	0.9357	MIMAT0017026	10	+	MIMAT0017026_st	miRNA	Rattus norvegicus	21	GCUCUGACUUUAUUGCACUAC	ENSRNOT00000008846 // sense // intron // 5		miRNA-4_0	miRBase	0.37	0.13	0.63	0.32	0.32	0.04
20504241	rno-miR-494-3p	0.79	0.93	-1.1	0.3925	0.9357	MIMAT0003193	6	+	MIMAT0003193_st	miRNA	Rattus norvegicus	23	UGAAACAUACACGGGAAACCUCU		rno-mir-323 // 6:134391697-134391782 (+); rno-mir-329 // 6:134392666-134392762 (+); rno-mir-299a // 6:134389822-134389884 (+); rno-mir-543 // 6:134397158-134397237 (+); rno-mir-379 // 6:134388198-134388282 (+); rno-mir-494 // 6:134394868-134394950 (+); rno-mir-376c // 6:134403524-134403607 (+); rno-mir-376b // 6:134404180-134404265 (+); rno-mir-376a // 6:134404690-134404771 (+); rno-mir-380 // 6:…	miRNA-4_0	miRBase	0.79	0.79	0.77	0.94	0.63	1.2
20501533	rno-miR-210-5p	1.09	0.95	1.1	0.3925	0.9357	MIMAT0017156	1	-	MIMAT0017156_st	miRNA	Rattus norvegicus	22	AGCCACUGCCCACAGCACACUG		rno-mir-210 // 1:201415656-201415765 (-); rno-mir-3574 // 1:201415650-201415767 (+)	miRNA-4_0	miRBase	1.08	1.03	1.16	0.63	0.98	1.21
20536375	rno-mir-3564	0.6	0.67	-1.05	0.3938	0.9357	MI0015427	19	+	MI0015427_st	stem-loop	Rattus norvegicus	112	GUUCCAAACAGCUUCACUAUUAUCUGUCUUCUGUAUCCCUCAAGCUUUCCCCAGUGAACACAGCACCCUGGGAAAUGCAAAGAGGGAAGACAGAGAGGAGCAUGGGGUGGGA	ENSRNOT00000059147 // antisense // intron // 17		miRNA-4_0	miRBase	0.58	0.19	0.67	0.36	0.67	0.97
20536427	rno-mir-3593	0.41	0.72	-1.24	0.3944	0.9357	MI0015474	6	-	MI0015474_st	stem-loop	Rattus norvegicus	91	CCAUCACCACACGACUGGAUUUUGGCCUCCGCAGGGUUGAAGCUGCUAGAGAAGCUUCAACCUUAAGGGGGCCUCAGGGAGAGAGGAGUGG			miRNA-4_0	miRBase	0.64	0.43	0.39	0.39	0.72	0.72
20536388	rno-mir-3569	0.26	0.52	-1.19	0.3949	0.9357	MI0015437	1	+	MI0015437_st	stem-loop	Rattus norvegicus	76	CAGUCCCUUCCUCGGAGGACAGCAGACUCAGGUCGAAAUCGGGACCUGAGUCUGCGCUCCUCUCCAGCCCUAGACU	ENSRNOT00000025303 // sense // intron // 2		miRNA-4_0	miRBase	0.28	0.24	0.65	0.51	0.61	0.44
20501514	rno-miR-196a-5p	0.5	0.5	-1	0.3973	0.9357	MIMAT0000871	7	+	MIMAT0000871_st	miRNA	Rattus norvegicus	22	UAGGUAGUUUCAUGUUGUUGGG	ENSRNOT00000018809 // antisense // intron // 8		miRNA-4_0	miRBase	0.5	0.5	0.58	0.5	0.5	0.34
20534943	rno-mir-29a	0.77	0.69	1.06	0.3982	0.9357	MI0000863	4	-	MI0000863_st	stem-loop	Rattus norvegicus	88	ACCCCUUAGAGGAUGACUGAUUUCUUUUGGUGUUCAGAGUCAAUAGAAUUUUCUAGCACCAUCUGAAAUCGGUUAUAAUGAUUGGGGA		rno-mir-29a // 4:58107760-58107847 (-); rno-mir-29b-1 // 4:58108139-58108219 (-); rno-mir-3556a // 4:58107748-58107865 (+); rno-mir-3587 // 4:58108112-58108174 (+)	miRNA-4_0	miRBase	0.38	0.8	0.97	0.15	0.65	0.73
20501545	rno-miR-217-3p	0.5	0.5	-1	0.3992	0.9357	MIMAT0017161	14	+	MIMAT0017161_st	miRNA	Rattus norvegicus	22	AUCAGUUCCUAAUGCAUUGCCU		rno-mir-216a // 14:109666081-109666186 (+); rno-mir-217 // 14:109673480-109673584 (+)	miRNA-4_0	miRBase	0.5	0.5	0.5	0.5	0.5	0.81
20504132	rno-miR-489-5p	0.49	0.35	1.1	0.4003	0.9357	MIMAT0017196	4	-	MIMAT0017196_st	miRNA	Rattus norvegicus	24	UGUCGUAUGCGUGAUGACACGUUC		rno-mir-489 // 4:28518260-28518365 (-); rno-mir-653 // 4:28517619-28517715 (-)	miRNA-4_0	miRBase	0.5	0.27	0.58	0.35	0.27	0.42
20501550	rno-miR-219a-1-3p	0.78	0.56	1.17	0.4049	0.9357	MIMAT0004741	20	+	MIMAT0004741_st	miRNA	Rattus norvegicus	22	AGAGUUGCGUCUGGACGUCCCG	ENSRNOT00000041348 // antisense // intron // 1		miRNA-4_0	miRBase	0.8	0.54	0.76	0.82	0.24	0.58
20536054	rno-mir-568	0.57	0.65	-1.06	0.4062	0.9357	MI0012594	11	-	MI0012594_st	stem-loop	Rattus norvegicus	96	GUAUACACUAUAUUAUGUAUAAAUGUAUACACACUUCUAUAUGUGCCCACAUAUAUACAGUGUAUCUAUUAUACUGGUAUAGGUGUUUGUGUGCGC			miRNA-4_0	miRBase	0.57	0.87	0.57	1.23	0.65	0.65
20517157	rno-miR-3591	0.44	0.44	-1	0.4071	0.9357	MIMAT0017893	18	-	MIMAT0017893_st	miRNA	Rattus norvegicus	20	AACACCAUUGUCACACUCCA		rno-mir-122 // 18:61512747-61512831 (+); rno-mir-3591 // 18:61512734-61512842 (-)	miRNA-4_0	miRBase	0.44	0.44	0.43	0.43	0.45	0.69
20534693	rno-mir-325	0.43	0.66	-1.17	0.4076	0.9357	MI0000596	X	-	MI0000596_st	stem-loop	Rattus norvegicus	98	AUAUAGUGCUUGGUUCCUAGUAGGUGCUCAGUAAGUGUUUGUGACAUAAUUCGUUUAUUGAGCACCUCCUAUCAAUCAAGCACUGUGCUAGGCUCUGG			miRNA-4_0	miRBase	0.43	0.35	0.71	0.68	0.43	0.77
20538461	spike_in-control-1	0.19	0.4	-1.16	0.408	0.9357	spike_in-control-1			spike_in-control-1_st	Spike-in controls	Homo sapiens	24	NNNNNNNNNNNNNNNNNNNNNNNN			miRNA-4_0	Affymetrix Proprietary Database	0.19	0.19	0.62	0.39	0.58	0.41
20535286	rno-mir-369	0.6	0.37	1.17	0.408	0.9357	MI0003551	6	+	MI0003551_st	stem-loop	Rattus norvegicus	79	GGUACUUGAAGGGAGAUCGACCGUGUUAUAUUCGCUUAGCUGACUUCGAAUAAUACAUGGUUGAUCUUUUCUCAGUAUC		rno-mir-134 // 6:134415632-134415704 (+); rno-mir-154 // 6:134419671-134419754 (+); rno-mir-377 // 6:134421775-134421846 (+); rno-mir-412 // 6:134424656-134424725 (+); rno-mir-541 // 6:134423740-134423829 (+); rno-mir-382 // 6:134415263-134415342 (+); rno-mir-485 // 6:134416384-134416462 (+); rno-mir-409a // 6:134424504-134424580 (+); rno-mir-369 // 6:134424778-134424856 (+); rno-mir-410 // 6:134…	miRNA-4_0	miRBase	0.62	0.36	0.58	0.07	0.37	0.65
20534938	rno-mir-27b	0.38	0.38	1	0.4086	0.9357	MI0000859	17	-	MI0000859_st	stem-loop	Rattus norvegicus	97	ACCUCUCUAACAAGGUGCAGAGCUUAGCUGAUUGGUGAACAGUGAUUGGUUUCCGCUUUGUUCACAGUGGCUAAGUUCUGCACCUGAAGAGAAGGUG		rno-mir-23b // 17:7351688-7351784 (-); rno-mir-24-1 // 17:7350971-7351038 (-); rno-mir-27b // 17:7351449-7351545 (-); rno-mir-3074 // 17:7350950-7351066 (+)	miRNA-4_0	miRBase	0.4	0.35	1.19	0.35	0.15	0.71
20506572	rno-miR-652-3p	1.77	1.32	1.36	0.4086	0.9357	MIMAT0005342	X	-	MIMAT0005342_st	miRNA	Rattus norvegicus	21	AAUGGCGCCACUAGGGUUGUG			miRNA-4_0	miRBase	0.87	2.73	1.73	1.29	1.13	1.65
20535709	rno-mir-879	0.35	0.35	-1	0.4091	0.9357	MI0006121	4	-	MI0006121_st	stem-loop	Rattus norvegicus	76	UUCUAGAUCCAGAGGCUUAUAGCUCUAAGCCUUGGAUAAAAGAGGCUUAUGGCUUCAAGCUUUCGGAGCUGGCGAC			miRNA-4_0	miRBase	0.35	0.35	0.05	0.35	0.35	0.35
20501469	rno-miR-142-3p	0.21	0.21	-1	0.4108	0.9357	MIMAT0000848	10	+	MIMAT0000848_st	miRNA	Rattus norvegicus	23	UGUAGUGUUUCCUACUUUAUGGA			miRNA-4_0	miRBase	0.21	0.21	0.52	0.21	0.21	0.21
20522996	rno-miR-1199-5p	-0.06	0.2	-1.19	0.4113	0.9357	MIMAT0031125	19	+	MIMAT0031125_st	miRNA	Rattus norvegicus	20	UCUGAGUCCGGGUCGCGCGG			miRNA-4_0	miRBase	0.48	-0.07	-0.04	0.2	0.44	0.2
20535710	rno-mir-880	0.48	0.43	1.04	0.4117	0.9357	MI0006122	X	-	MI0006122_st	stem-loop	Rattus norvegicus	78	UGCACUGCAAUACUCAGAUUGGUAUGAGUCACUUCCUAAAACAUGUUACUCCAUUCAUUCUGAGUAGAGCAAGGCACA	ENSRNOT00000065935 // sense // intron // 1	rno-mir-871 // X:152856065-152856141 (-); rno-mir-878 // X:152851739-152851815 (-); rno-mir-880 // X:152850266-152850343 (-); rno-mir-881 // X:152852188-152852264 (-); rno-mir-463 // X:152844306-152844383 (-); rno-mir-471 // X:152840380-152840457 (-); rno-mir-3551 // X:152841101-152841182 (-); rno-mir-741 // X:152842633-152842728 (-)	miRNA-4_0	miRBase	0.18	0.77	0.49	0.41	0.46	0.07
20500934	rno-miR-324-5p	0.41	0.62	-1.16	0.4144	0.9357	MIMAT0000553	10	+	MIMAT0000553_st	miRNA	Rattus norvegicus	23	CGCAUCCCCUAGGGCAUUGGUGU			miRNA-4_0	miRBase	0.67	0.42	0.39	0.58	0.39	0.98
20524616	rno-miR-6333	0.35	0.67	-1.24	0.4145	0.9357	MIMAT0025074	5	+	MIMAT0025074_st	miRNA	Rattus norvegicus	23	UAGGCUGGACUUGAACAGCCCGC			miRNA-4_0	miRBase	0.36	0.35	0.95	0.49	0.65	1.16
20535227	rno-mir-383	0.43	0.67	-1.18	0.415	0.9357	MI0003478	16	+	MI0003478_st	stem-loop	Rattus norvegicus	74	UCCUCAGAUCAGAAGGUGACUGUGGCUUUGGGUGGAUAUUAAUCAGCCACAGCACUGCCUGGUCAGAAAGAGCA			miRNA-4_0	miRBase	0.43	0.23	0.43	0.19	0.63	0.71
20504153	rno-miR-412-3p	0.26	0.41	-1.11	0.4153	0.9357	MIMAT0003124	6	+	MIMAT0003124_st	miRNA	Rattus norvegicus	22	CUUCACCUGGUCCACUAGCCGU		rno-mir-134 // 6:134415632-134415704 (+); rno-mir-154 // 6:134419671-134419754 (+); rno-mir-377 // 6:134421775-134421846 (+); rno-mir-412 // 6:134424656-134424725 (+); rno-mir-541 // 6:134423740-134423829 (+); rno-mir-382 // 6:134415263-134415342 (+); rno-mir-485 // 6:134416384-134416462 (+); rno-mir-409a // 6:134424504-134424580 (+); rno-mir-369 // 6:134424778-134424856 (+); rno-mir-410 // 6:134…	miRNA-4_0	miRBase	0.13	0.33	0.27	0.58	0.1	0.44
20535017	rno-mir-181b-2	0.43	0.61	-1.13	0.417	0.9357	MI0000927	3	+	MI0000927_st	stem-loop	Rattus norvegicus	88	UGAUGGCUGCACUCAACAUUCAUUGCUGUCGGUGGGUUUGAAUGUCAACCAACUCACUGGUCAAUGAAUGCAAACUGCGGGCCAAAAA	ENSRNOT00000029600 // antisense // intron // 2	rno-mir-181a-2 // 3:18650904-18651020 (+); rno-mir-181b-2 // 3:18652007-18652094 (+)	miRNA-4_0	miRBase	0.52	0.18	0.44	0.77	0.21	0.63
20535705	rno-mir-872	0.42	0.42	-1	0.417	0.9357	MI0006117	5	+	MI0006117_st	stem-loop	Rattus norvegicus	81	AACUUGUUAGAAGGUUACUUGUUAGUUCAGGACCUCAUUACUUUCUGCCUGAACUAUUGCAGUAGCCUCCUAACUGGUUAU			miRNA-4_0	miRBase	0.42	0.42	0.91	0.42	0.5	0.42
20534956	rno-mir-32	0.3	0.78	-1.39	0.4187	0.9357	MI0000873	5	-	MI0000873_st	stem-loop	Rattus norvegicus	70	GGGGAUAUUGCACAUUACUAAGUUGCAUGUUGUCACGGCCUCAAUGCAAUUUAGUGUGUGUGAUAUUCUC			miRNA-4_0	miRBase	1.02	0.29	0.31	0.81	0.5	0.94
20513749	rno-miR-293-3p	0.48	0.47	1	0.4187	0.9357	MIMAT0017365	1	-	MIMAT0017365_st	miRNA	Rattus norvegicus	22	AGUGCCGCAAAGUUUGCAGUGU		rno-mir-290 // 1:64274926-64275006 (-); rno-mir-291a // 1:64274628-64274709 (-); rno-mir-292 // 1:64274340-64274421 (-); rno-mir-293 // 1:64273328-64273399 (-); rno-mir-294 // 1:64272967-64273037 (-); rno-mir-295-1 // 1:64272844-64272924 (-); rno-mir-291b // 1:64274052-64274159 (-)	miRNA-4_0	miRBase	0.25	0.45	1.04	0.21	0.5	0.45
20501408	rno-miR-93-3p	0.42	0.46	-1.03	0.4202	0.9357	MIMAT0017109	12	-	MIMAT0017109_st	miRNA	Rattus norvegicus	23	ACUGCUGAGCUAGCACUUCCCGA		rno-mir-25 // 12:17607970-17608053 (-); rno-mir-93 // 12:17608173-17608259 (-); rno-mir-106b // 12:17608382-17608463 (-)	miRNA-4_0	miRBase	0.59	0.07	0.45	0.45	0.29	0.96
20501524	rno-miR-203a-5p	0.53	0.53	-1	0.4202	0.9357	MIMAT0017153	6	+	MIMAT0017153_st	miRNA	Rattus norvegicus	21	AGUGGUUCUUAACAGUUCAAC		rno-mir-203a // 6:136932089-136932185 (+); rno-mir-203b // 6:136932075-136932189 (-)	miRNA-4_0	miRBase	0.53	0.53	0.25	0.53	0.53	0.53
20504209	rno-miR-543-3p	0.35	0.35	-1	0.4202	0.9357	MIMAT0003175	6	+	MIMAT0003175_st	miRNA	Rattus norvegicus	21	AAACAUUCGCGGUGCACUUCU		rno-mir-323 // 6:134391697-134391782 (+); rno-mir-329 // 6:134392666-134392762 (+); rno-mir-299a // 6:134389822-134389884 (+); rno-mir-300 // 6:134405237-134405315 (+); rno-mir-543 // 6:134397158-134397237 (+); rno-mir-379 // 6:134388198-134388282 (+); rno-mir-494 // 6:134394868-134394950 (+); rno-mir-376c // 6:134403524-134403607 (+); rno-mir-376b // 6:134404180-134404265 (+); rno-mir-376a // 6:…	miRNA-4_0	miRBase	0.35	0.35	0.07	0.35	0.35	0.35
20506510	rno-miR-190b-5p	0.35	0.35	-1	0.4202	0.9357	MIMAT0005302	2	+	MIMAT0005302_st	miRNA	Rattus norvegicus	21	UGAUAUGUUUGAUAUUAGGUU			miRNA-4_0	miRBase	0.62	0.35	0.35	0.35	0.35	0.35
20513737	rno-miR-668	0.35	0.35	-1	0.4202	0.9357	MIMAT0012839	6	+	MIMAT0012839_st	miRNA	Rattus norvegicus	24	UGUCACUCGGCUCGGCCCACUACC		rno-mir-134 // 6:134415632-134415704 (+); rno-mir-154 // 6:134419671-134419754 (+); rno-mir-377 // 6:134421775-134421846 (+); rno-mir-412 // 6:134424656-134424725 (+); rno-mir-539 // 6:134408917-134408992 (+); rno-mir-541 // 6:134423740-134423829 (+); rno-mir-381 // 6:134407700-134407760 (+); rno-mir-487b // 6:134408209-134408290 (+); rno-mir-382 // 6:134415263-134415342 (+); rno-mir-485 // 6:134…	miRNA-4_0	miRBase	0.35	0.35	0.35	0.35	0.62	0.35
20517134	rno-miR-409b	0.35	0.35	-1	0.4202	0.9357	MIMAT0017870	6	-	MIMAT0017870_st	miRNA	Rattus norvegicus	23	AGGGGUUCACCGAGCAACAUUCG		rno-mir-134 // 6:134415632-134415704 (+); rno-mir-154 // 6:134419671-134419754 (+); rno-mir-377 // 6:134421775-134421846 (+); rno-mir-412 // 6:134424656-134424725 (+); rno-mir-541 // 6:134423740-134423829 (+); rno-mir-382 // 6:134415263-134415342 (+); rno-mir-485 // 6:134416384-134416462 (+); rno-mir-409a // 6:134424504-134424580 (+); rno-mir-369 // 6:134424778-134424856 (+); rno-mir-410 // 6:134…	miRNA-4_0	miRBase	0.35	0.35	0.35	0.07	0.35	0.35
20524594	rno-miR-344g	0.66	0.66	-1	0.4202	0.9357	MIMAT0025052	1	-	MIMAT0025052_st	miRNA	Rattus norvegicus	22	AGUCAGGCUCCUGGCAGGAGUC			miRNA-4_0	miRBase	0.66	0.66	0.39	0.66	0.66	0.66
20535060	rno-mir-296	0.4	0.51	-1.08	0.4212	0.9357	MI0000967	3	-	MI0000967_st	stem-loop	Rattus norvegicus	78	GGACCUUUCUGGAGGGCCCCCCCUCAAUCCUGUUGUGCUCGCUUCAGAGGGUUGGGUGGAGGCUCUCCUGAAGGUGUC		rno-mir-296 // 3:165193820-165193897 (-); rno-mir-298 // 3:165194273-165194354 (-)	miRNA-4_0	miRBase	0.53	0.26	0.41	0.33	0.52	0.68
20538480	spike_in-control-7	0.46	0.67	-1.15	0.4216	0.9357	spike_in-control-7			spike_in-control-7_st	Spike-in controls	Homo sapiens	25	NNNNNNNNNNNNNNNNNNNNNNNNN			miRNA-4_0	Affymetrix Proprietary Database	0.46	0.4	0.68	0.69	0.83	0.4
20537982	rno-mir-155	0.56	0.27	1.22	0.4223	0.9357	MI0025509			MI0025509_st	stem-loop	Rattus norvegicus	65	CUGUUAAUGCUAAUUGUGAUAGGGGUUUUGGCCUCUGACUGACUCCUACCUGUUAGCAUUAACAG			miRNA-4_0	miRBase	0.29	0.56	0.56	0.53	0.25	0.29
20517130	rno-miR-3578	0.58	0.2	1.31	0.4226	0.9357	MIMAT0017866	6	-	MIMAT0017866_st	miRNA	Rattus norvegicus	22	GCGAAUAUAACACGGUCGAUCU		rno-mir-134 // 6:134415632-134415704 (+); rno-mir-154 // 6:134419671-134419754 (+); rno-mir-377 // 6:134421775-134421846 (+); rno-mir-412 // 6:134424656-134424725 (+); rno-mir-541 // 6:134423740-134423829 (+); rno-mir-382 // 6:134415263-134415342 (+); rno-mir-485 // 6:134416384-134416462 (+); rno-mir-409a // 6:134424504-134424580 (+); rno-mir-369 // 6:134424778-134424856 (+); rno-mir-410 // 6:134…	miRNA-4_0	miRBase	0.55	0.09	1.12	0.22	0.12	0.65
20502377	rno-miR-450a-5p	0.35	0.66	-1.24	0.4237	0.9357	MIMAT0001547	X	-	MIMAT0001547_st	miRNA	Rattus norvegicus	22	UUUUGCGAUGUGUUCCUAAUGU		rno-mir-322 // X:140000161-140000255 (-); rno-mir-351 // X:139999130-139999210 (-); rno-mir-450a // X:139994947-139995037 (-); rno-mir-542 // X:139996190-139996268 (-); rno-mir-503 // X:139999870-139999940 (-)	miRNA-4_0	miRBase	0.35	0.6	0.09	0.65	0.79	0.16
20500947	rno-let-7d-5p	8.11	7.89	1.16	0.424	0.9357	MIMAT0000562	17	+	MIMAT0000562_st	miRNA	Rattus norvegicus	22	AGAGGUAGUAGGUUGCAUAGUU	ENSRNOT00000074600 // sense // intron // 4	rno-let-7d // 17:22121894-22121991 (+); rno-let-7a-1 // 17:22119767-22119860 (+); rno-let-7f-1 // 17:22120135-22120223 (+); rno-mir-3596d // 17:22120131-22120227 (-); rno-mir-3596b // 17:22121895-22121989 (-)	miRNA-4_0	miRBase	7.94	8.33	8.09	7.52	7.85	8.37
20534734	rno-mir-129-2	0.37	0.48	-1.08	0.4256	0.9357	MI0000637	3	-	MI0000637_st	stem-loop	Rattus norvegicus	97	AGACUGCCCUUCGCGAAUCUUUUUGCGGUCUGGGCUUGCUGUACAUAACUCAAUAGCCGGAAGCCCUUACCCCAAAAAGCAUUCGCGGAGGGCGCGC	ENSRNOT00000009726 // sense // intron // 1; ENSRNOT00000009903 // sense // intron // 8		miRNA-4_0	miRBase	0.41	-0.04	0.62	0.57	0.48	0.41
20500945	rno-miR-326-3p	0.65	0.65	-1	0.4263	0.9357	MIMAT0000560	1	+	MIMAT0000560_st	miRNA	Rattus norvegicus	21	CCUCUGGGCCCUUCCUCCAGU			miRNA-4_0	miRBase	0.65	0.38	0.65	0.65	0.65	0.65
20535719	rno-mir-181d	1.14	0.86	1.21	0.4264	0.9357	MI0006132	19	+	MI0006132_x_st	stem-loop	Rattus norvegicus	83	GGUCACAAUUAACAUUCAUUGUUGUCGGUGGGUUGUGAGGAGAAGACCAGACCCACCGGGGGAUGAAUGUCACUGUGGCUGGG	ENSRNOT00000064731 // sense // intron // 6	rno-mir-181c // 19:25667384-25667489 (+); rno-mir-181d // 19:25667567-25667649 (+)	miRNA-4_0	miRBase	1.31	1.13	0.98	1.29	0.82	0.9
20535425	rno-mir-378a	0.6	0.74	-1.11	0.4271	0.9357	MI0003719	18	-	MI0003719_st	stem-loop	Rattus norvegicus	65	GGGCUCCUGACUCCAGGUCCUGUGUGUUACCUCGAAAUAGCACUGGACUUGGAGUCAGAAGGCCU		rno-mir-378a // 18:57377805-57377869 (-); rno-mir-3557 // 18:57377783-57377895 (+)	miRNA-4_0	miRBase	0.59	0.61	0.19	0.94	0.25	0.76
20535000	rno-mir-138-2	0.35	0.57	-1.17	0.4296	0.9357	MI0000911	19	-	MI0000911_st	stem-loop	Rattus norvegicus	82	GUUGCUGCAGCUGGUGUUGUGAAUCAGGCCGACGAGCAACGCAUCCUCUUACCCGGCUAUUUCACGACACCAGGGUUGCACC	ENSRNOT00000025377 // sense // intron // 8		miRNA-4_0	miRBase	0.08	0.35	0.35	0.62	0.53	0.07
20535700	rno-mir-466b-1	0.69	0.86	-1.12	0.432	0.9357	MI0006112	17	-	MI0006112_x_st	stem-loop	Rattus norvegicus	86	CAUGUGUAUAUAUGUGUGUGUGUAUGUCCAUGUGUGUAUAUGAAUAUACAUACACACACACAUACACACACGUGCAAGCACACACA		rno-mir-466b-1 // 17:79291564-79291649 (-); rno-mir-466b-2 // 17:79288534-79288615 (-)	miRNA-4_0	miRBase	1.08	0.02	0.76	0.86	0.83	0.86
20535024	rno-mir-190a	0.72	0.49	1.18	0.4325	0.9357	MI0000933	8	-	MI0000933_x_st	stem-loop	Rattus norvegicus	85	UGCAGGCCUCUGUGUGAUAUGUUUGAUAUAUUAGGUUGUUAUUUAAUCCAACUAUAUAUCAAGCAUAUUCCUACAGUGUCUUGCC			miRNA-4_0	miRBase	0.45	0.99	0.73	0.45	0.07	0.97
20501334	rno-miR-10a-5p	0.68	0.87	-1.14	0.4334	0.9357	MIMAT0000782	10	+	MIMAT0000782_st	miRNA	Rattus norvegicus	23	UACCCUGUAGAUCCGAAUUUGUG	ENSRNOT00000014752 // sense // intron // 2		miRNA-4_0	miRBase	0.54	0.95	0.65	0.61	1.06	0.89
20500948	rno-let-7d-3p	0.61	0.7	-1.07	0.4341	0.9357	MIMAT0000563	17	+	MIMAT0000563_st	miRNA	Rattus norvegicus	22	CUAUACGACCUGCUGCCUUUCU	ENSRNOT00000074600 // sense // intron // 4	rno-let-7d // 17:22121894-22121991 (+); rno-let-7a-1 // 17:22119767-22119860 (+); rno-let-7f-1 // 17:22120135-22120223 (+); rno-mir-3596d // 17:22120131-22120227 (-); rno-mir-3596b // 17:22121895-22121989 (-)	miRNA-4_0	miRBase	0.59	0.33	0.65	0.67	1.15	0.33
20536376	rno-mir-218b	0.39	0.67	-1.22	0.4352	0.9357	MI0015428	14	+	MI0015428_st	stem-loop	Rattus norvegicus	114	UGUAGAAAGCUGCGUGACGUUCCAUGGUGCUUGACGGAACCAUGUUUUACUCAUACCUCGCAAGCACAUGGUUAGAUCAAGCACAACAGAAAAUCUCGCUACGUUAUCACUACA		rno-mir-218a-1 // 14:67642357-67642466 (-); rno-mir-218b // 14:67642357-67642470 (+)	miRNA-4_0	miRBase	0.22	0.36	0.69	0.69	0.35	0.65
20506547	rno-miR-672-5p	0.24	0.56	-1.25	0.4357	0.9357	MIMAT0005327	X	-	MIMAT0005327_st	miRNA	Rattus norvegicus	23	UGAGGUUGGUGUACUGUGUGUGA			miRNA-4_0	miRBase	0.21	0	0.82	1.08	0.51	0.21
20504242	rno-miR-376c-5p	0.45	0.67	-1.16	0.4358	0.9357	MIMAT0017219	6	+	MIMAT0017219_st	miRNA	Rattus norvegicus	21	GUGGAUAUUCCUUCUAUGUUU		rno-mir-300 // 6:134405237-134405315 (+); rno-mir-543 // 6:134397158-134397237 (+); rno-mir-539 // 6:134408917-134408992 (+); rno-mir-494 // 6:134394868-134394950 (+); rno-mir-376c // 6:134403524-134403607 (+); rno-mir-376b // 6:134404180-134404265 (+); rno-mir-376a // 6:134404690-134404771 (+); rno-mir-381 // 6:134407700-134407760 (+); rno-mir-487b // 6:134408209-134408290 (+); rno-mir-495 // 6:…	miRNA-4_0	miRBase	0.95	0.41	0.07	0.8	0.56	0.65
20535051	rno-mir-219a-1	0.68	0.65	1.02	0.4374	0.9357	MI0000959	20	+	MI0000959_st	stem-loop	Rattus norvegicus	110	CUGUCCCGGGCCGCGGCUCCUGAUUGUCCAAACGCAAUUCUCGAGUCUCUGGCUCCGGCCGAGAGUUGCGUCUGGACGUCCCGAGCCGCCGCCCCCAAACCUCGAGGGGG	ENSRNOT00000041348 // antisense // intron // 1		miRNA-4_0	miRBase	0.35	0.72	0.65	0.65	0.65	0.72
20504487	rno-miR-505-5p	0.8	0.67	1.09	0.4383	0.9357	MIMAT0017226	X	-	MIMAT0017226_st	miRNA	Rattus norvegicus	23	GGGAGCCAGGAAGUAUUGAUGUU		rno-mir-505 // X:145928998-145929064 (-); rno-mir-3589 // X:145928976-145929087 (+)	miRNA-4_0	miRBase	0.98	0.59	0.8	0.53	0.65	0.84
20501546	rno-miR-218a-5p	0.41	0.42	-1.01	0.4386	0.9357	MIMAT0000888	10	+	MIMAT0000888_st	miRNA	Rattus norvegicus	21	UUGUGCUUGAUCUAACCAUGU		rno-mir-218a-1 // 14:67642357-67642466 (-); rno-mir-218b // 14:67642357-67642470 (+)	miRNA-4_0	miRBase	0.15	0.42	0.65	0.42	0.42	0.83
20501513	rno-miR-195-3p	1.06	0.69	1.29	0.4388	0.9357	MIMAT0017149	10	+	MIMAT0017149_st	miRNA	Rattus norvegicus	23	CCAAUAUUGGCUGUGCUGCUCCA	ENSRNOT00000041493 // sense // 3UTR // 15	rno-mir-195 // 10:57074170-57074256 (+); rno-mir-497 // 10:57073846-57073914 (+)	miRNA-4_0	miRBase	1.06	0.23	1.06	0.65	0.73	0.29
20535707	rno-mir-877	0.3	0.26	1.03	0.4389	0.9357	MI0006119	20	+	MI0006119_st	stem-loop	Rattus norvegicus	85	GUAGAGGAGAUGGCGCAGGGGACACAAGGUAGGCCUUGCGGGUCUGUGGGCCCUUGGACAUGUGUCCUCUUCUCCCUCCUCCCAG			miRNA-4_0	miRBase	0.28	0.15	0.56	0.26	0.25	0.15
20535062	rno-mir-298	1.08	0.65	1.35	0.439	0.9357	MI0000969	3	-	MI0000969_st	stem-loop	Rattus norvegicus	82	CCAGGCCUUCGGCAGAGGAGGGCUGUUCUUCCCUUGGGUUUUAUGACUGGGAGGAACUAGCCUUCUCUCUGCUUAGGAGUGG		rno-mir-296 // 3:165193820-165193897 (-); rno-mir-298 // 3:165194273-165194354 (-)	miRNA-4_0	miRBase	0.46	1.05	1.19	0.65	0.58	0.91
20535702	rno-mir-466c	0.83	0.98	-1.11	0.4392	0.9357	MI0006114	17	-	MI0006114_st	stem-loop	Rattus norvegicus	79	CCUGUGUGUAUGUGAUGUGUGCAUGUACAUGUGUGUAUAUGGAGAAACAUAUACAUGCACACAUACACACACACAGGCA	ENSRNOT00000024872 // antisense // intron // 6	rno-mir-466c // 17:79270775-79270853 (-); rno-mir-466d // 17:79266511-79266603 (-)	miRNA-4_0	miRBase	0.84	0.98	0.35	0.68	0.98	0.99
20506570	rno-miR-488-3p	0.62	0.56	1.04	0.4407	0.9357	MIMAT0005341	13	+	MIMAT0005341_st	miRNA	Rattus norvegicus	21	UUGAAAGGCUGUUUCUUGGUC	ENSRNOT00000065944 // antisense // intron // 5		miRNA-4_0	miRBase	0.42	0.64	0.73	0.55	0.58	1.16
20501425	rno-miR-106b-3p	0.64	1.07	-1.35	0.4416	0.9357	MIMAT0004727	12	-	MIMAT0004727_st	miRNA	Rattus norvegicus	22	CCGCACUGUGGGUACUUGCUGC		rno-mir-25 // 12:17607970-17608053 (-); rno-mir-93 // 12:17608173-17608259 (-); rno-mir-106b // 12:17608382-17608463 (-)	miRNA-4_0	miRBase	0.76	0.35	0.65	0.17	1.07	1.32
20535237	rno-mir-412	0.59	0.59	-1	0.4417	0.9357	MI0003488	6	+	MI0003488_st	stem-loop	Rattus norvegicus	70	GGGACGGAUGGUCGACCAGCUGGAAAGUAAUUGUUUCUAAUGUACUUCACCUGGUCCACUAGCCGUCGGU		rno-mir-134 // 6:134415632-134415704 (+); rno-mir-154 // 6:134419671-134419754 (+); rno-mir-377 // 6:134421775-134421846 (+); rno-mir-412 // 6:134424656-134424725 (+); rno-mir-541 // 6:134423740-134423829 (+); rno-mir-382 // 6:134415263-134415342 (+); rno-mir-485 // 6:134416384-134416462 (+); rno-mir-409a // 6:134424504-134424580 (+); rno-mir-369 // 6:134424778-134424856 (+); rno-mir-410 // 6:134…	miRNA-4_0	miRBase	0.59	0.78	0.59	0.54	0.59	0.61
20502104	rno-miR-421-3p	0.08	0.34	-1.19	0.4417	0.9357	MIMAT0017175	X	-	MIMAT0017175_st	miRNA	Rattus norvegicus	20	AUCAACAGACAUUAAUUGGG		rno-mir-421 // X:91563416-91563494 (-); rno-mir-374 // X:91563572-91563639 (-)	miRNA-4_0	miRBase	0.36	0.1	0.07	0.28	-0.03	0.94
20535016	rno-mir-181b-1	0.41	0.41	-1	0.4418	0.9357	MI0000926	13	+	MI0000926_st	stem-loop	Rattus norvegicus	110	CCUGUGCAGAGAUGAUGUUUACAAAGGUCACAAUCAACAUUCAUUGCUGUCGGUGGGUUGAACUGUGUAGAAAAGCUCACUGAACAAUGAAUGCAACUGUGGCCCCGCUU		rno-mir-181b-1 // 13:51132678-51132787 (+); rno-mir-181a-1 // 13:51132517-51132616 (+); rno-mir-3570 // 13:51132498-51132614 (-)	miRNA-4_0	miRBase	0.36	-0.13	0.46	0.76	0.11	0.39
20535005	rno-mir-142	0.65	0.65	-1	0.4436	0.9357	MI0000915	10	+	MI0000915_st	stem-loop	Rattus norvegicus	87	GACAGUGCAGUCACCCAUAAAGUAGAAAGCACUACUAACAGCACUGGAGGGUGUAGUGUUUCCUACUUUAUGGAUGAGUGUACUGUG			miRNA-4_0	miRBase	0.41	0.65	0.65	0.65	0.65	0.65
20506558	rno-miR-743a-3p	0.35	0.35	1	0.4441	0.9357	MIMAT0005334	X	-	MIMAT0005334_st	miRNA	Rattus norvegicus	22	GAAAGACGCCAAACUGGGUAGA		rno-mir-743b // X:152822276-152822352 (-); rno-mir-883 // X:152829659-152829735 (-); rno-mir-742 // X:152829269-152829345 (-); rno-mir-743a // X:152821786-152821861 (-)	miRNA-4_0	miRBase	0.35	0.59	0.35	0.35	0.35	0.35
20502358	rno-miR-448-3p	0.43	0.6	-1.13	0.4445	0.9357	MIMAT0001534	X	-	MIMAT0001534_st	miRNA	Rattus norvegicus	21	UUGCAUAUGUAGGAUGUCCCA	ENSRNOT00000004426 // sense // intron // 7; ENSRNOT00000004443 // sense // intron // 7		miRNA-4_0	miRBase	0.69	0.22	0.41	0.86	0.31	0.62
20501523	rno-miR-200b-3p	1.04	0.68	1.28	0.4459	0.9357	MIMAT0000875	5	-	MIMAT0000875_st	miRNA	Rattus norvegicus	23	UAAUACUGCCUGGUAAUGAUGAC		rno-mir-200a // 5:172898220-172898308 (-); rno-mir-200b // 5:172898998-172899092 (-); rno-mir-429 // 5:172897185-172897269 (-); rno-mir-3548 // 5:172898207-172898326 (+)	miRNA-4_0	miRBase	1.3	0.63	1.08	1.29	0.63	0.37
20501465	rno-miR-139-3p	0.71	0.72	-1.01	0.4462	0.9357	MIMAT0004735	1	+	MIMAT0004735_st	miRNA	Rattus norvegicus	22	UGGAGACGCGGCCCUGUUGGAG			miRNA-4_0	miRBase	0.73	0.81	0.54	0.62	0.73	1.13
20504263	rno-miR-363-3p	0.63	0.41	1.16	0.4471	0.9357	MIMAT0003210	X	-	MIMAT0003210_st	miRNA	Rattus norvegicus	21	AAUUGCACGGUAUCCAUCUGU	ENSRNOT00000040122 // sense // intron // 4	rno-mir-19b-2 // X:139740932-139741027 (-); rno-mir-92a-2 // X:139740802-139740893 (-); rno-mir-363 // X:139740651-139740737 (-); rno-mir-20b // X:139741071-139741142 (-); rno-mir-17-2 // X:139741444-139741521 (-)	miRNA-4_0	miRBase	0.63	0.43	0.63	0.41	0.09	0.74
20517073	rno-miR-3551-5p	0.28	0.28	-1	0.4472	0.9357	MIMAT0017809	X	-	MIMAT0017809_st	miRNA	Rattus norvegicus	24	UCUUCACCAUGGUGUUUUUGACAU	ENSRNOT00000065935 // sense // intron // 3	rno-mir-880 // X:152850266-152850343 (-); rno-mir-463 // X:152844306-152844383 (-); rno-mir-471 // X:152840380-152840457 (-); rno-mir-3551 // X:152841101-152841182 (-); rno-mir-741 // X:152842633-152842728 (-)	miRNA-4_0	miRBase	0.07	0.28	0.28	0.28	0.29	0.28
20536393	rno-mir-3572	0.35	0.35	-1	0.4475	0.9357	MI0015442	1	-	MI0015442_st	stem-loop	Rattus norvegicus	108	UGCCACCAGUAAGUGGAGGCCAGUUUGGGGGACAGGGCAAGGUGGGCAGUAGCUGACAGCCUGUUUACACUUGCCCUUUUUUCCCCAGGCUAUAGUUCGGUUGUGGCA			miRNA-4_0	miRBase	0.35	0.35	0.35	0.1	0.35	0.35
20501442	rno-miR-128-3p	0.43	0.44	-1	0.4483	0.9357	MIMAT0000834	13	+	MIMAT0000834_st	miRNA	Rattus norvegicus	21	UCACAGUGAACCGGUCUCUUU	ENSRNOT00000003568 // antisense // intron // 3		miRNA-4_0	miRBase	0.29	0.43	0.43	0.43	0.57	0.38
20535238	rno-mir-1	0.92	0.63	1.21	0.4484	0.9357	MI0003489	18	-	MI0003489_st	stem-loop	Rattus norvegicus	87	UGCCUACUCAGAGCACAUACUUCUUUAUGUACCCAUAUGAACAUAGAAUGCUAUGGAAUGUAAAGAAGUGUGUAUUUUGGGUAGGUA		rno-mir-133a // 18:2189216-2189302 (-); rno-mir-1 // 18:2191671-2191757 (-); rno-mir-3571 // 18:2191660-2191770 (+); rno-mir-133c // 18:2189197-2189314 (+)	miRNA-4_0	miRBase	1.02	0.92	0.61	0.92	0.61	0.65
20501486	rno-miR-181c-5p	0.35	0.66	-1.24	0.4489	0.9357	MIMAT0000857	19	+	MIMAT0000857_st	miRNA	Rattus norvegicus	22	AACAUUCAACCUGUCGGUGAGU	ENSRNOT00000064731 // sense // intron // 6	rno-mir-181c // 19:25667384-25667489 (+); rno-mir-181d // 19:25667567-25667649 (+)	miRNA-4_0	miRBase	0.35	0.35	0.65	0.36	0.66	0.67
20500983	rno-miR-339-3p	0.93	0.99	-1.04	0.4516	0.9357	MIMAT0004648	12	+	MIMAT0004648_st	miRNA	Rattus norvegicus	23	UGAGCGCCUCGACGACAGAGCCA	ENSRNOT00000001479 // sense // intron // 3		miRNA-4_0	miRBase	0.73	1.57	0.92	0.65	1.01	0.97
20535711	rno-mir-881	0.38	0.64	-1.2	0.4519	0.9357	MI0006123	X	-	MI0006123_st	stem-loop	Rattus norvegicus	77	UGCAGUACAAUAUUCAGAGUGGUAGCAGUCACUUUAUUCUAAAGUAACUGUGGCAUUUCUGAAUAGAGUAAUGUUCA	ENSRNOT00000065935 // sense // intron // 1	rno-mir-871 // X:152856065-152856141 (-); rno-mir-878 // X:152851739-152851815 (-); rno-mir-880 // X:152850266-152850343 (-); rno-mir-881 // X:152852188-152852264 (-); rno-mir-463 // X:152844306-152844383 (-); rno-mir-741 // X:152842633-152842728 (-)	miRNA-4_0	miRBase	0.52	0.4	0.12	0.68	0.18	0.61
20517102	rno-miR-218b	0.29	0.61	-1.25	0.4526	0.9357	MIMAT0017838	14	+	MIMAT0017838_st	miRNA	Rattus norvegicus	20	CAUGGUUAGAUCAAGCACAA		rno-mir-218a-1 // 14:67642357-67642466 (-); rno-mir-218b // 14:67642357-67642470 (+)	miRNA-4_0	miRBase	0.24	0.65	0.32	0.6	0.62	0.35
20501566	rno-miR-298-5p	0.66	0.65	1.01	0.4529	0.9357	MIMAT0000900	3	-	MIMAT0000900_st	miRNA	Rattus norvegicus	23	GGCAGAGGAGGGCUGUUCUUCCC		rno-mir-296 // 3:165193820-165193897 (-); rno-mir-298 // 3:165194273-165194354 (-)	miRNA-4_0	miRBase	0.68	0.35	0.65	0.65	0.65	0.65
20501388	rno-miR-30d-3p	0.37	0.38	-1.01	0.4538	0.9357	MIMAT0004722	7	-	MIMAT0004722_st	miRNA	Rattus norvegicus	22	CUUUCAGUCAGAUGUUUGCUGC		rno-mir-30b // 7:105815917-105816003 (-); rno-mir-30d // 7:105819720-105819801 (-)	miRNA-4_0	miRBase	0.11	0.35	0.69	-0.14	0.38	0.38
20538468	spike_in-control-30	0.62	0.56	1.04	0.4539	0.9357	spike_in-control-30			spike_in-control-30_st	Spike-in controls	Homo sapiens	25	NNNNNNNNNNNNNNNNNNNNNNNNN			miRNA-4_0	Affymetrix Proprietary Database	0.75	0.45	0.63	0.56	0.61	0.39
20535706	rno-mir-874	0.59	0.35	1.18	0.4544	0.9357	MI0006118	17	+	MI0006118_st	stem-loop	Rattus norvegicus	76	UUAGCCCUGCGGCCCCACGCACCAGGGUAAGAGAGACUCGCUUCCUGCCCUGGCCCGAGGGACCGACUGGCUGGGC			miRNA-4_0	miRBase	0.63	0.16	0.96	0.57	0.29	0.35
20501483	rno-miR-153-3p	0.39	0.42	-1.02	0.455	0.9357	MIMAT0000855	6	+	MIMAT0000855_st	miRNA	Rattus norvegicus	22	UUGCAUAGUCACAAAAGUGAUC	ENSRNOT00000042973 // antisense // exon // 4		miRNA-4_0	miRBase	0.42	0.11	0.61	0.42	0.42	0.68
20501470	rno-miR-143-5p	0.56	0.35	1.16	0.4563	0.9357	MIMAT0017129	18	-	MIMAT0017129_st	miRNA	Rattus norvegicus	21	GGUGCAGUGCUGCAUCUCUGG	ENSRNOT00000065693 // sense // intron // 32	rno-mir-143 // 18:57625113-57625217 (-); rno-mir-145 // 18:57623747-57623834 (-)	miRNA-4_0	miRBase	0.44	0.65	0.57	0.35	0.66	0.35
20513715	rno-miR-202-5p	0.46	0.21	1.19	0.4581	0.9357	MIMAT0012822	1	-	MIMAT0012822_st	miRNA	Rattus norvegicus	19	UUCCUAUGCAUAUACUUCU	ENSRNOT00000016632 // antisense // intron // 1		miRNA-4_0	miRBase	0.21	0.45	0.51	0.21	0.45	0.21
20536371	rno-mir-3562	0.35	0.59	-1.19	0.4584	0.9357	MI0015424	10	-	MI0015424_st	stem-loop	Rattus norvegicus	112	UCUGGUAUAUCAGGCUUGCUGUGAUUUGGGGCAGUGGCUGGAUGGGAGGGGACUCACAGCCCUAUCUCUAGUGCAACCCCUGUCCCCACAGGUCUAGAGCCUGAGAUCCAGA	ENSRNOT00000054944 // antisense // intron // 14	rno-mir-3562 // 10:109478589-109478700 (-); rno-mir-3594 // 10:109476482-109476546 (-)	miRNA-4_0	miRBase	0.35	0.35	0.65	0.61	0.74	0.35
20506498	rno-miR-883-3p	0.21	0.19	1.01	0.4587	0.9357	MIMAT0005290	X	-	MIMAT0005290_st	miRNA	Rattus norvegicus	22	UAACUGCAACAUCUCUCAGUAU	ENSRNOT00000065935 // sense // intron // 4	rno-mir-743b // X:152822276-152822352 (-); rno-mir-883 // X:152829659-152829735 (-); rno-mir-742 // X:152829269-152829345 (-); rno-mir-743a // X:152821786-152821861 (-)	miRNA-4_0	miRBase	0.21	0.21	0.45	0.35	-0.02	0.21
20524320	rno-miR-1306-3p	0.63	0.43	1.14	0.4589	0.9357	MIMAT0024852	11	+	MIMAT0024852_st	miRNA	Rattus norvegicus	22	GACGUUGGCUCUGGUGGUGAUG			miRNA-4_0	miRBase	0.63	0.69	0.41	0.69	0.3	0.41
20535100	rno-mir-449a	0.5	0.5	-1	0.4596	0.9357	MI0001650	2	+	MI0001650_st	stem-loop	Rattus norvegicus	91	CUGUGUGCGAUGGGUUGGCAGUGUAUUGUUAGCUGGUUGAGUAUGUAAAAGGCACCAGCUAACAUGCAACUGCUCUCCUAUUGCACAUACA		rno-mir-449a // 2:44418273-44418363 (+); rno-mir-449c // 2:44416738-44416836 (+)	miRNA-4_0	miRBase	0.5	0.5	0.73	0.5	0.5	0.5
20504207	rno-miR-540-3p	0.35	0.35	-1	0.4596	0.9357	MIMAT0003174	6	+	MIMAT0003174_st	miRNA	Rattus norvegicus	22	AGGUCAGAGGUCGAUCCUGGGC	ENSRNOT00000005908 // antisense // intron // 10; ENSRNOT00000006054 // antisense // intron // 10	rno-mir-337 // 6:134176751-134176847 (+); rno-mir-127 // 6:134184312-134184408 (+); rno-mir-136 // 6:134186977-134187058 (+); rno-mir-431 // 6:134182307-134182420 (+); rno-mir-433 // 6:134183216-134183308 (+); rno-mir-540 // 6:134177033-134177116 (+); rno-mir-493 // 6:134170340-134170423 (+); rno-mir-434 // 6:134186260-134186340 (+); rno-mir-665 // 6:134177288-134177381 (+); rno-mir-3543 // 6:134…	miRNA-4_0	miRBase	0.35	0.35	0.35	0.58	0.35	0.35
20536349	rno-mir-3085	0.35	0.35	-1	0.4596	0.9357	MI0015403	1	+	MI0015403_st	stem-loop	Rattus norvegicus	89	GUCCCUACUCUGGGAAGGUGCCAUUCUGAAGGCCAGGAGUCUGAAUAUGAGUCACUCUGGCUGCUAUGGCCCCCUCCCAGGGCUUGGGC			miRNA-4_0	miRBase	0.35	0.35	0.58	0.35	0.35	0.35
20536059	rno-mir-632	0.65	0.65	-1	0.4596	0.9357	MI0012599	10	+	MI0012599_st	stem-loop	Rattus norvegicus	78	GGUGGCUGACGGGAGGUGGAGAUAGAACGAGGGUGUCGGCCAUUUUGUGUCUGUUUCCUGCCGGACGUGGUGGUGGCG			miRNA-4_0	miRBase	0.65	0.42	0.65	0.65	0.65	0.65
20535047	rno-mir-216a	0.24	0.68	-1.35	0.4606	0.9357	MI0000955	14	+	MI0000955_st	stem-loop	Rattus norvegicus	106	GUUAGCUAUGAGUUAGUUUAAUCUCAGCUGGCAACUGUGAGAUGUCCCUAUCAUUCCUCACAGUGGUCUCUGGGAUUAUGCUAAACAGAGCAAUUUCCUUGACCUC		rno-mir-216a // 14:109666081-109666186 (+); rno-mir-217 // 14:109673480-109673584 (+)	miRNA-4_0	miRBase	0.29	0.19	0.8	0.71	0.65	0.38
20500974	rno-miR-148b-5p	0.58	0.58	-1	0.4607	0.9357	MIMAT0004645	7	+	MIMAT0004645_st	miRNA	Rattus norvegicus	22	GAAGUUCUGUUAUACACUCAGG			miRNA-4_0	miRBase	0.58	0.58	0.81	0.58	0.58	0.58
20534964	rno-mir-96	0.36	0.36	-1	0.4607	0.9357	MI0000881	4	-	MI0000881_st	stem-loop	Rattus norvegicus	106	CCAGUACCAUCUGCUUGGCCGAUUUUGGCACUAGCACAUUUUUGCUUGUGUCUCUCCGCUCUGAGCAAUCAUGUGCAGUGCCAAUAUGGGAAAAGCGGGCUGCUGC		rno-mir-96 // 4:57074891-57074996 (-); rno-mir-183 // 4:57075094-57075203 (-); rno-mir-182 // 4:57071295-57071356 (-); rno-mir-3553 // 4:57075097-57075202 (+)	miRNA-4_0	miRBase	0.36	0.13	0.36	0.36	0.36	0.36
20536366	rno-mir-3558	0.65	0.65	-1	0.4607	0.9357	MI0015420	6	+	MI0015420_st	stem-loop	Rattus norvegicus	114	GCAGCUGGACCUUCACCCGGGCUGUCCAUAGAAGUCAUCCCACAGUGCCUUCAAGGAGGGCAUCGGCACUGUGGAGGGUUUCUAUGUCAGCCUGAGUGGUACAGAUCCAUGCUG			miRNA-4_0	miRBase	0.65	0.65	0.65	0.42	0.65	0.65
20535254	rno-mir-540	0.56	0.44	1.09	0.4611	0.9357	MI0003524	6	+	MI0003524_st	stem-loop	Rattus norvegicus	84	CCCUGGGGCUGGGCCAAGGGUCACCCUCUGACUCUGUGGCCAAGGGUAGACAGGUCAGAGGUCGAUCCUGGGCCUACUCUGGGG	ENSRNOT00000005908 // antisense // intron // 10; ENSRNOT00000006054 // antisense // intron // 10	rno-mir-337 // 6:134176751-134176847 (+); rno-mir-127 // 6:134184312-134184408 (+); rno-mir-136 // 6:134186977-134187058 (+); rno-mir-431 // 6:134182307-134182420 (+); rno-mir-433 // 6:134183216-134183308 (+); rno-mir-540 // 6:134177033-134177116 (+); rno-mir-493 // 6:134170340-134170423 (+); rno-mir-434 // 6:134186260-134186340 (+); rno-mir-665 // 6:134177288-134177381 (+); rno-mir-3543 // 6:134…	miRNA-4_0	miRBase	0.44	0.71	0.55	0.44	0.44	0.58
20501556	rno-miR-223-5p	0.47	0.54	-1.05	0.4623	0.9357	MIMAT0017165	X	+	MIMAT0017165_st	miRNA	Rattus norvegicus	23	CGUGUAUUUGACAAGCUGAGUUG			miRNA-4_0	miRBase	0.45	0.97	0.28	0.59	0.48	1.32
20535039	rno-mir-206	0.41	0.4	1.01	0.4624	0.9357	MI0000948	9	+	MI0000948_st	stem-loop	Rattus norvegicus	84	CUUCCCCAGGCCACAUGCUUCUUUAUAUCCUCAUAGAUAUCACUGCGCUAUGGAAUGUAAGGAAGUGUGUGGUUUUGGCAAGUG		rno-mir-206 // 9:19401985-19402068 (+); rno-mir-133b // 9:19405870-19405953 (+)	miRNA-4_0	miRBase	0.1	0.45	0.61	0.43	0.85	0.34
20517138	rno-miR-3583-3p	0.16	0.1	1.04	0.4626	0.9357	MIMAT0017874	5	-	MIMAT0017874_st	miRNA	Rattus norvegicus	22	CCUGACUUCUCUCUUCAUGCAG	ENSRNOT00000015831 // antisense // intron // 20		miRNA-4_0	miRBase	0.16	0.16	0.65	0.1	0.37	0.09
20506571	rno-miR-652-5p	0.6	0.67	-1.04	0.4639	0.9361	MIMAT0017321	X	-	MIMAT0017321_st	miRNA	Rattus norvegicus	23	ACAACCCUAGGAGGGGGUGCCAU			miRNA-4_0	miRBase	0.31	0.71	0.61	0.61	0.35	1.32
20501358	rno-miR-23b-3p	7.67	7.62	1.03	0.467	0.9361	MIMAT0000793	17	-	MIMAT0000793_st	miRNA	Rattus norvegicus	21	AUCACAUUGCCAGGGAUUACC		rno-mir-23b // 17:7351688-7351784 (-); rno-mir-24-1 // 17:7350971-7351038 (-); rno-mir-27b // 17:7351449-7351545 (-); rno-mir-3074 // 17:7350950-7351066 (+)	miRNA-4_0	miRBase	7.71	8.15	7.62	7.58	7.38	8
20536346	rno-mir-3546	0.36	0.98	-1.54	0.4678	0.9361	MI0015400	15	+	MI0015400_st	stem-loop	Rattus norvegicus	116	GGCUGAGAGACGAUAGCUCCUCUGACCAACAAGCUUUUUGCUCGUCUUAUACGUGAGAGUCAGGUAUAACCCGGGCCAAAAGCUCACCCGUCAAAGGAAGUAAGCAAGGGUCAGCC		rno-mir-208a // 15:33051957-33052039 (-); rno-mir-3546 // 15:33051941-33052056 (+)	miRNA-4_0	miRBase	0.92	0.31	0.4	0.28	0.92	1.05
20534972	rno-mir-106b	0.54	0.39	1.11	0.4691	0.9361	MI0000889	12	-	MI0000889_st	stem-loop	Rattus norvegicus	82	CCUGCUGGGACUAAAGUGCUGACAGUGCAGAUAGUGGUCCUCUCUGUGCUACCGCACUGUGGGUACUUGCUGCUCCAGCAGG		rno-mir-25 // 12:17607970-17608053 (-); rno-mir-93 // 12:17608173-17608259 (-); rno-mir-106b // 12:17608382-17608463 (-)	miRNA-4_0	miRBase	1.06	0.29	0.5	0.56	0.39	0.39
20536358	rno-mir-31b	0.44	0.5	-1.04	0.4692	0.9361	MI0015412	5	+	MI0015412_st	stem-loop	Rattus norvegicus	118	UGGCCAAGCUGCUGUCAGACAGGAAAGAUGGCAAUAUGUUGGCAUAGCAGGUUCUCAGUUCAACAGCUAUGCCAGCAUCUUGCCUCCUCUCCAGUUCCAAGUUUCAGGAGCAAUACCA		rno-mir-31a // 5:108497649-108497754 (-); rno-mir-31b // 5:108497643-108497760 (+)	miRNA-4_0	miRBase	1.13	0.38	0.5	0.5	0.5	0.52
20502442	rno-miR-433-5p	0.53	0.52	1.01	0.4693	0.9361	MIMAT0017192	6	+	MIMAT0017192_st	miRNA	Rattus norvegicus	22	UACGGUGAGCCUGUCAUUAUUC	ENSRNOT00000005908 // antisense // exon // 10; ENSRNOT00000006054 // antisense // exon // 10	rno-mir-337 // 6:134176751-134176847 (+); rno-mir-127 // 6:134184312-134184408 (+); rno-mir-136 // 6:134186977-134187058 (+); rno-mir-431 // 6:134182307-134182420 (+); rno-mir-433 // 6:134183216-134183308 (+); rno-mir-540 // 6:134177033-134177116 (+); rno-mir-434 // 6:134186260-134186340 (+); rno-mir-665 // 6:134177288-134177381 (+); rno-mir-3543 // 6:134186227-134186341 (-); rno-mir-3544 // 6:13…	miRNA-4_0	miRBase	0.51	0.55	1.09	0.24	0.88	0.48
20534958	rno-mir-34b	0.92	0.58	1.27	0.4704	0.9361	MI0000875	8	-	MI0000875_st	stem-loop	Rattus norvegicus	84	GUGCUCGGUUUGUAGGCAGUGUAAUUAGCUGAUUGUAGUGCGGUGCUGACAAUCACUAACUCCACUGCCAUCAAAACAAGGCAC		rno-mir-34b // 8:54422570-54422653 (-); rno-mir-34c // 8:54422052-54422128 (-)	miRNA-4_0	miRBase	0.91	0.33	0.93	0.57	0.56	0.62
20517071	rno-miR-3549	0.8	0.52	1.21	0.4708	0.9361	MIMAT0017807	10	-	MIMAT0017807_st	miRNA	Rattus norvegicus	19	AUCUUGCCCGCAAAGACCC	ENSRNOT00000013639 // antisense // exon // 9	rno-mir-193 // 10:65901048-65901133 (+); rno-mir-3549 // 10:65901037-65901148 (-)	miRNA-4_0	miRBase	0.47	1.19	0.78	0.21	1.09	0.47
20535050	rno-mir-218a-1	0.68	0.42	1.2	0.4725	0.9361	MI0000958	14	-	MI0000958_st	stem-loop	Rattus norvegicus	110	GUGAUAACGUAGCGAGAUUUUCUGUUGUGCUUGAUCUAACCAUGUGCUUGCGAGGUAUGAGUAAAACAUGGUUCCGUCAAGCACCAUGGAACGUCACGCAGCUUUCUACA		rno-mir-218a-1 // 14:67642357-67642466 (-); rno-mir-218b // 14:67642357-67642470 (+)	miRNA-4_0	miRBase	0.71	0.35	0.65	0.07	0.74	0.44
20501387	rno-miR-30d-5p	2.67	3.2	-1.44	0.4725	0.9361	MIMAT0000807	7	-	MIMAT0000807_st	miRNA	Rattus norvegicus	22	UGUAAACAUCCCCGACUGGAAG		rno-mir-30b // 7:105815917-105816003 (-); rno-mir-30d // 7:105819720-105819801 (-)	miRNA-4_0	miRBase	2.59	3.49	2.74	2.61	3.1	4.17
20502103	rno-miR-421-5p	0.39	0.22	1.13	0.4737	0.9361	MIMAT0001320	X	-	MIMAT0001320_st	miRNA	Rattus norvegicus	21	GGCCUCAUUAAAUGUUUGUUG		rno-mir-421 // X:91563416-91563494 (-); rno-mir-374 // X:91563572-91563639 (-)	miRNA-4_0	miRBase	0.4	0.47	0.2	-0.05	0.2	0.53
20517089	rno-miR-3558-5p	0.69	0.57	1.09	0.474	0.9361	MIMAT0017825	6	+	MIMAT0017825_st	miRNA	Rattus norvegicus	24	CCAUAGAAGUCAUCCCACAGUGCC			miRNA-4_0	miRBase	0.65	1.38	0.4	0.35	0.55	0.88
20506526	rno-miR-423-5p	1.05	0.88	1.12	0.474	0.9361	MIMAT0017305	10	+	MIMAT0017305_st	miRNA	Rattus norvegicus	24	UGAGGGGCAGAGAGCGAGACUUUU			miRNA-4_0	miRBase	0.73	1.08	1.21	0.65	0.9	1.07
20501413	rno-miR-99a-5p	3.51	3.28	1.17	0.4748	0.9361	MIMAT0000820	11	+	MIMAT0000820_st	miRNA	Rattus norvegicus	22	AACCCGUAGAUCCGAUCUUGUG		rno-let-7c-1 // 11:16398264-16398357 (+); rno-mir-99a // 11:16397544-16397624 (+)	miRNA-4_0	miRBase	2.3	3.83	3.5	3.31	3.24	4.15
20536431	rno-mir-3595	0.57	0.56	1.01	0.4753	0.9361	MI0015478	6	-	MI0015478_st	stem-loop	Rattus norvegicus	120	GUGGUUUCCCAAGCAGCAUUUGAUACUGAAAACGUGGAUUUUCCUCUACGAUUAGUCAUUAAUAUUGUACUCAUAGAAGGAGAAUCUACCUUUUAAAUAUCAAAGAACAACUCGAUCCAG		rno-mir-300 // 6:134405237-134405315 (+); rno-mir-543 // 6:134397158-134397237 (+); rno-mir-539 // 6:134408917-134408992 (+); rno-mir-494 // 6:134394868-134394950 (+); rno-mir-376c // 6:134403524-134403607 (+); rno-mir-376b // 6:134404180-134404265 (+); rno-mir-376a // 6:134404690-134404771 (+); rno-mir-381 // 6:134407700-134407760 (+); rno-mir-487b // 6:134408209-134408290 (+); rno-mir-495 // 6:…	miRNA-4_0	miRBase	0.53	1.04	0.29	0.22	0.59	0.53
20536383	rno-mir-344a-2	0.55	0.39	1.11	0.4754	0.9361	MI0015432	1	-	MI0015432_x_st	stem-loop	Rattus norvegicus	107	GCAGCCAGGGUUUUUACCAGUCAGGCUCCUGGCUAGAUUCCAGGUACCAACUGGUACCUGAUCUAGCCAAAGCCUGACUGUAAGCUGUAAAAACAAAGGAAGACUGC	ENSRNOT00000019498 // antisense // intron // 22		miRNA-4_0	miRBase	0.3	0.7	0.57	0.16	0.39	0.64
20535704	rno-mir-871	0.37	0.38	-1.01	0.4771	0.9361	MI0006116	X	-	MI0006116_st	stem-loop	Rattus norvegicus	77	UGCAGUGCCCUAUUCAGAUUGGUGCCGGUCACAUGAAGUACAUAUGACUGGCACCAUACUGGAUAAUGUAAUGCUCA		rno-mir-871 // X:152856065-152856141 (-); rno-mir-878 // X:152851739-152851815 (-); rno-mir-880 // X:152850266-152850343 (-); rno-mir-881 // X:152852188-152852264 (-)	miRNA-4_0	miRBase	0.37	0.04	0.37	0.15	0.37	0.65
20513759	rno-miR-761	0.27	0.56	-1.22	0.4771	0.9361	MIMAT0012853	5	+	MIMAT0012853_st	miRNA	Rattus norvegicus	22	GCAGCAGGGUGAAACUGACACA	ENSRNOT00000011408 // sense // intron // 3		miRNA-4_0	miRBase	0.27	0.27	0.29	0.07	0.58	0.55
20501423	rno-miR-103-1-5p	0.78	0.65	1.09	0.4775	0.9361	MIMAT0017114	10	+	MIMAT0017114_st	miRNA	Rattus norvegicus	24	GGCUUCUUUACAGUGCUGCCUUGU			miRNA-4_0	miRBase	0.5	0.96	0.81	0.65	0.65	0.65
20506545	rno-miR-598-3p	0.36	0.36	-1	0.4783	0.9361	MIMAT0005325	15	+	MIMAT0005325_st	miRNA	Rattus norvegicus	22	UACGUCAUCGUCGUCAUCGUUA			miRNA-4_0	miRBase	0.36	0.36	0.36	0.15	0.36	0.36
20536062	rno-mir-802	0.5	0.48	1.01	0.4795	0.9361	MI0012602	11	+	MI0012602_st	stem-loop	Rattus norvegicus	96	GUCCUAUUAUUUGCAGUCAGUAACAAAGAUUCAUCCUUGUGUCGAUCAUACAGCACGGAGAGUCUUUGUCACUCAGUGUAAUUAAUAGCCUUCACC			miRNA-4_0	miRBase	0.65	0.5	0.5	0.5	0.35	0.58
20501361	rno-miR-24-2-5p	2.01	1.51	1.42	0.4799	0.9361	MIMAT0005441	19	-	MIMAT0005441_st	miRNA	Rattus norvegicus	22	GUGCCUACUGAGCUGAAACAGU	ENSRNOT00000064731 // antisense // intron // 3	rno-mir-23a // 19:25638744-25638818 (-); rno-mir-24-2 // 19:25638430-25638537 (-); rno-mir-27a // 19:25638578-25638664 (-)	miRNA-4_0	miRBase	2.12	3.21	1.89	1.61	1.4	2.97
20517080	rno-miR-31b	0.38	0.61	-1.17	0.4807	0.9361	MIMAT0017816	5	+	MIMAT0017816_st	miRNA	Rattus norvegicus	19	CUAUGCCAGCAUCUUGCCU		rno-mir-31a // 5:108497649-108497754 (-); rno-mir-31b // 5:108497643-108497760 (+)	miRNA-4_0	miRBase	0.65	0.38	0.38	0.38	0.71	0.63
20536425	rno-mir-344b-1	0.29	0.29	1	0.4854	0.9361	MI0015472	1	-	MI0015472_x_st	stem-loop	Rattus norvegicus	98	AGAGACCUGAUCAGUCAGGCUGCUGGUUAUAUUCCAGGACUUCUCUGGUCCUGGAUAUAACCAAAGCCCGACUGUUAAAUAAAAGUAAGAAUGUGUCU	ENSRNOT00000016376 // antisense // intron // 13	rno-mir-344b-2 // 1:115328332-115328402 (-); rno-mir-344b-1 // 1:115319456-115319553 (-)	miRNA-4_0	miRBase	0.3	0.5	0.25	0.33	0.93	0.25
20506534	rno-miR-463-5p	0.64	0.6	1.03	0.4863	0.9361	MIMAT0017309	X	-	MIMAT0017309_st	miRNA	Rattus norvegicus	21	UACCUAAUUUGUUGUCCAUCA	ENSRNOT00000065935 // sense // intron // 2	rno-mir-878 // X:152851739-152851815 (-); rno-mir-880 // X:152850266-152850343 (-); rno-mir-881 // X:152852188-152852264 (-); rno-mir-463 // X:152844306-152844383 (-); rno-mir-471 // X:152840380-152840457 (-); rno-mir-3551 // X:152841101-152841182 (-); rno-mir-741 // X:152842633-152842728 (-)	miRNA-4_0	miRBase	0.64	0.36	0.94	0.6	0.35	0.6
20536357	rno-mir-3074	0.5	0.5	-1	0.4863	0.9361	MI0015411	17	+	MI0015411_st	stem-loop	Rattus norvegicus	117	GCUUUUUGCUCAAGGGCUCGACUCCUGUUCCUGCUGAACUGAGCCAGUGUGUGAAAUGAGAACUGAUAUCAGCUCAGUAGGCACCGGAGGGCGGGUCCAAUCACAGCUGGGCAGUGC		rno-mir-23b // 17:7351688-7351784 (-); rno-mir-24-1 // 17:7350971-7351038 (-); rno-mir-27b // 17:7351449-7351545 (-); rno-mir-3074 // 17:7350950-7351066 (+)	miRNA-4_0	miRBase	0.5	0.71	0.5	0.5	0.5	0.5
20524592	rno-miR-6315	0.36	0.36	-1	0.4863	0.9361	MIMAT0025050	1	-	MIMAT0025050_st	miRNA	Rattus norvegicus	23	UCUGGACAGGACAGGCCCUGAGC			miRNA-4_0	miRBase	0.36	0.15	0.36	0.36	0.36	0.36
20534903	rno-let-7e	0.5	0.5	-1	0.4863	0.9361	MI0000832	1	+	MI0000832_st	stem-loop	Rattus norvegicus	93	CGCGCCCCCCGGGCUGAGGUAGGAGGUUGUAUAGUUGAGGAAGACACCCGAGGAGAUCACUAUACGGCCUCCUAGCUUUCCCCAGGCUGCGCC		rno-let-7e // 1:56487134-56487226 (+); rno-mir-99b // 1:56486969-56487038 (+); rno-mir-125a // 1:56487580-56487664 (+); rno-mir-3596c // 1:56487125-56487241 (-)	miRNA-4_0	miRBase	0.5	0.5	0.71	0.5	0.5	0.5
20537311	rno-mir-6325	0.35	0.35	-1	0.4863	0.9361	MI0021849	11	+	MI0021849_st	stem-loop	Rattus norvegicus	141	GUAAUUGUGUUUCCUCUUGAACUUGCUGCUGACCUCCGCUGCUGCCAAGAGUCUCCGUCUGGCCUUUCAACUGAACUGAAAGUCAGACAGAGACUCUGCAGGGAGUUCCAGGCCUUCAUUGCUAGAUGGGGACUGCUGAGA			miRNA-4_0	miRBase	0.35	0.35	0.35	0.14	0.35	0.35
20504208	rno-miR-543-5p	0.43	0.43	-1	0.4863	0.9361	MIMAT0004787	6	+	MIMAT0004787_st	miRNA	Rattus norvegicus	21	AAGUUGCCCGCGUGUUUUUCG		rno-mir-323 // 6:134391697-134391782 (+); rno-mir-329 // 6:134392666-134392762 (+); rno-mir-299a // 6:134389822-134389884 (+); rno-mir-300 // 6:134405237-134405315 (+); rno-mir-543 // 6:134397158-134397237 (+); rno-mir-379 // 6:134388198-134388282 (+); rno-mir-494 // 6:134394868-134394950 (+); rno-mir-376c // 6:134403524-134403607 (+); rno-mir-376b // 6:134404180-134404265 (+); rno-mir-376a // 6:…	miRNA-4_0	miRBase	0.43	0.43	0.64	0.43	0.43	0.43
20535026	rno-mir-192	0.35	0.35	-1	0.4863	0.9361	MI0000935	1	+	MI0000935_st	stem-loop	Rattus norvegicus	110	GUCAAGAUGGAGUGCACAGGGCUCUGACCUAUGAAUUGACAGCCAGUACUCUGAUCUCGCCUCUGGCUGCCAGUUCCAUAGGUCACAGGUAUGUUCGCCUCAAUGCCAGC	ENSRNOT00000027999 // sense // intron // 6	rno-mir-192 // 1:209040256-209040365 (+); rno-mir-194-2 // 1:209040071-209040155 (+)	miRNA-4_0	miRBase	0.35	0.35	0.35	0.35	0.55	0.35
20535701	rno-mir-466b-2	0.59	0.58	1.01	0.4873	0.9361	MI0006113	17	-	MI0006113_x_st	stem-loop	Rattus norvegicus	82	CAUGUGUGUAUAUGUGUGUGUGUAUGUCCAUGUGUGUAUAUGAUUAUACAUAUACAUACACACAUACACAUAUACGCAAGCA		rno-mir-466b-1 // 17:79291564-79291649 (-); rno-mir-466b-2 // 17:79288534-79288615 (-)	miRNA-4_0	miRBase	0.59	0.59	1.06	0.34	0.55	0.9
20534963	rno-mir-93	0.98	0.65	1.25	0.4875	0.9361	MI0000880	12	-	MI0000880_st	stem-loop	Rattus norvegicus	87	AGUCAUGGGGGCUCCAAAGUGCUGUUCGUGCAGGUAGUGCAUUGCCUGACCUACUGCUGAGCUAGCACUUCCCGAGCCCCCAGGACA		rno-mir-25 // 12:17607970-17608053 (-); rno-mir-93 // 12:17608173-17608259 (-); rno-mir-106b // 12:17608382-17608463 (-)	miRNA-4_0	miRBase	0.98	0.66	0.97	0.98	0.66	0.64
20534992	rno-mir-130a	0.43	0.56	-1.09	0.4886	0.9367	MI0000903	3	-	MI0000903_st	stem-loop	Rattus norvegicus	88	UGCUGCUGGCCGGAGCUCUUUUCACAUUGUGCUACUGUCUACACGUGUACCGAGCAGUGCAAUGUUAAAAGGGCAUCGGCCUUGUAGU	ENSRNOT00000068018 // sense // intron // 4	rno-mir-130a // 3:67949594-67949681 (-); rno-mir-3590 // 3:67949601-67949674 (+)	miRNA-4_0	miRBase	0.45	0.81	0.02	0.46	0.54	0.77
20535015	rno-mir-181a-2	0.08	0.65	-1.49	0.4915	0.9368	MI0000925	3	+	MI0000925_st	stem-loop	Rattus norvegicus	117	AGAUGGGCAACCAAGGCAGCCUUAAGAGGACUCCAUGGAACAUUCAACGCUGUCGGUGAGUUUGGGAUUCAAAAACAAAAAAAACCACCAACCGUUGACUGUACCUUGGGAUUCUUA	ENSRNOT00000029600 // antisense // intron // 2	rno-mir-181a-2 // 3:18650904-18651020 (+); rno-mir-181b-2 // 3:18652007-18652094 (+)	miRNA-4_0	miRBase	0.06	0.1	0.4	-0.17	0.65	0.65
20535044	rno-mir-181a-1	0.64	0.65	-1.01	0.4919	0.9368	MI0000953	13	+	MI0000953_st	stem-loop	Rattus norvegicus	100	AGGUUGCUUCAGUGAACAUUCAACGCUGUCGGUGAGUUUGGAAUUCAAAUAAAAACCAUCGACCGUUGAUUGUACCCUAUAGCUAACCAUUAUCUACUCC		rno-mir-181b-1 // 13:51132678-51132787 (+); rno-mir-181a-1 // 13:51132517-51132616 (+); rno-mir-3570 // 13:51132498-51132614 (-)	miRNA-4_0	miRBase	0.65	0.41	0.85	0.65	0.94	0.65
20513750	rno-miR-294	0.44	0.27	1.12	0.4939	0.9368	MIMAT0012848	1	-	MIMAT0012848_st	miRNA	Rattus norvegicus	21	CUCAAAAUGGAGGCCCUAUCU		rno-mir-290 // 1:64274926-64275006 (-); rno-mir-291a // 1:64274628-64274709 (-); rno-mir-292 // 1:64274340-64274421 (-); rno-mir-293 // 1:64273328-64273399 (-); rno-mir-294 // 1:64272967-64273037 (-); rno-mir-295-1 // 1:64272844-64272924 (-); rno-mir-291b // 1:64274052-64274159 (-)	miRNA-4_0	miRBase	0.22	0.59	0.46	0.18	0.26	0.51
20517126	rno-miR-3576	0.39	0.45	-1.04	0.4941	0.9368	MIMAT0017862	6	-	MIMAT0017862_st	miRNA	Rattus norvegicus	22	ACACACCAAGGAUAAUUUCUCC		rno-mir-134 // 6:134415632-134415704 (+); rno-mir-300 // 6:134405237-134405315 (+); rno-mir-539 // 6:134408917-134408992 (+); rno-mir-376c // 6:134403524-134403607 (+); rno-mir-376b // 6:134404180-134404265 (+); rno-mir-376a // 6:134404690-134404771 (+); rno-mir-381 // 6:134407700-134407760 (+); rno-mir-487b // 6:134408209-134408290 (+); rno-mir-382 // 6:134415263-134415342 (+); rno-mir-485 // 6:…	miRNA-4_0	miRBase	0.65	0.43	-0.17	0.43	0.34	0.65
20501476	rno-miR-146a-5p	0.9	0.72	1.13	0.4942	0.9368	MIMAT0000852	10	-	MIMAT0000852_st	miRNA	Rattus norvegicus	22	UGAGAACUGAAUUCCAUGGGUU			miRNA-4_0	miRBase	0.82	0.3	1.7	0.87	0.55	3.03
20534722	rno-mir-342	0.62	0.8	-1.14	0.4943	0.9368	MI0000626	6	+	MI0000626_st	stem-loop	Rattus norvegicus	99	GAAAAUGGGCUCAAGGUGAGGGGUGCUAUCUGUGAUUGAGGGACAUGGUCAAUGGAAUUGUCUCACACAGAAAUCGCACCCGUCACCUUGGCCUGCUGA	ENSRNOT00000005082 // antisense // intron // 5		miRNA-4_0	miRBase	0.42	0.64	0.75	0.83	0.51	0.78
20538478	spike_in-control-49	0.51	0.5	1.01	0.4945	0.9368	spike_in-control-49			spike_in-control-49_st	Spike-in controls	Homo sapiens	25	NNNNNNNNNNNNNNNNNNNNNNNNN			miRNA-4_0	Affymetrix Proprietary Database	0.7	0.48	0.52	0.5	0.5	0.5
20501544	rno-miR-217-5p	0.66	0.35	1.25	0.4948	0.9368	MIMAT0000887	14	+	MIMAT0000887_st	miRNA	Rattus norvegicus	22	UACUGCAUCAGGAACUGACUGG		rno-mir-216a // 14:109666081-109666186 (+); rno-mir-217 // 14:109673480-109673584 (+)	miRNA-4_0	miRBase	0.67	0.34	0.66	0.35	0.66	0.34
20536060	rno-mir-653	0.63	0.39	1.17	0.4957	0.9368	MI0012600	4	-	MI0012600_st	stem-loop	Rattus norvegicus	97	AUUUUUCAUUCUUUCAGUGUUGAAACAUUCUCUACUGAACCAAGCUCCAAAACAAGUUCACUGGGGUUUGUUUCACUAUUGCAAGAAUUGCUAAGUA		rno-mir-489 // 4:28518260-28518365 (-); rno-mir-653 // 4:28517619-28517715 (-)	miRNA-4_0	miRBase	0.98	0.11	0.68	0.65	0.37	0.19
20534940	rno-mir-28	0.77	0.77	1	0.4961	0.9368	MI0000861	11	-	MI0000861_st	stem-loop	Rattus norvegicus	86	GGUCCCUACCCGCAAGGAGCUCACAGUCUAUUGAGUUCCUUUUCUGAUUCUCCCACUAGAUUGUGAGCUCCUGGAGGGCAGGCACU	ENSRNOT00000035049 // antisense // intron // 24		miRNA-4_0	miRBase	0.77	0.71	0.83	0.98	0.77	0.77
20535726	rno-mir-375	0.46	0.39	1.05	0.4977	0.9373	MI0006140	9	-	MI0006140_st	stem-loop	Rattus norvegicus	75	UCCGGCCCCGCGACGAGCCCCUCGCACAAACCGGACCUGAGCGUUUUGUUCGUUCGGCUCGCGUGAGGCAGGGGC			miRNA-4_0	miRBase	0.41	0.51	0.45	0.36	0.41	1.03
20536400	rno-mir-3577	0.59	0.4	1.14	0.4988	0.9373	MI0015449	10	+	MI0015449_st	stem-loop	Rattus norvegicus	113	ACGUGGUCCUUAGUGGAGGUUUGCUUGUUAUAGGGGCUAAGAGGGGCCAGGCGUGCCUGUCAUCAUCUGUCCCUCUUGGCCCUUAGGCUCGGCAUGCUACCUAUGGCAUCCGU	ENSRNOT00000003891 // sense // intron // 1		miRNA-4_0	miRBase	1.02	0.26	0.56	0.42	-0.1	0.85
20501327	rno-let-7f-2-3p	0.51	0.34	1.13	0.499	0.9373	MIMAT0017090	X	+	MIMAT0017090_st	miRNA	Rattus norvegicus	21	CUAUACAGUCUACUGUCUUUC		rno-let-7f-2 // X:41376943-41377025 (+); rno-mir-98 // X:41377546-41377653 (+)	miRNA-4_0	miRBase	0.42	0.52	0.57	0.05	0.3	0.76
20501343	rno-miR-17-1-3p	0.35	0.29	1.05	0.5006	0.9373	MIMAT0004710	15	+	MIMAT0004710_st	miRNA	Rattus norvegicus	22	ACUGCAGUGAAGGCACUUGUGG		rno-mir-20a // 15:99854190-99854274 (+); rno-mir-17-1 // 15:99853735-99853818 (+); rno-mir-18a // 15:99853871-99853966 (+); rno-mir-19b-1 // 15:99854320-99854406 (+); rno-mir-19a // 15:99854018-99854099 (+); rno-mir-92a-1 // 15:99854442-99854519 (+)	miRNA-4_0	miRBase	0.01	0.67	0.37	0.07	0.29	0.29
20535752	rno-mir-873	0.17	0.14	1.02	0.5018	0.9373	MI0006166	5	-	MI0006166_st	stem-loop	Rattus norvegicus	77	GUGUGCAUUUGCAGGAACUUGUGAGUCUCCUAUUGAAAAUGGACAGGAGACUGACAAGUUCCCGGGAACACCCACAA			miRNA-4_0	miRBase	0.17	-0.12	0.17	0	0.12	0.41
20534929	rno-mir-23a	0.57	0.62	-1.04	0.5035	0.9373	MI0000852	19	-	MI0000852_st	stem-loop	Rattus norvegicus	75	CGGCCGGCUGGGGUUCCUGGGGAUGGGAUUUGAUGCCAGUCACAAAUCACAUUGCCAGGGAUUUCCAACUGACCC	ENSRNOT00000064731 // antisense // intron // 3	rno-mir-23a // 19:25638744-25638818 (-); rno-mir-24-2 // 19:25638430-25638537 (-); rno-mir-27a // 19:25638578-25638664 (-)	miRNA-4_0	miRBase	0.65	0.35	0.58	0.58	0.35	1.14
20501356	rno-miR-23a-3p	7.49	7.29	1.15	0.5036	0.9373	MIMAT0000792	19	-	MIMAT0000792_st	miRNA	Rattus norvegicus	21	AUCACAUUGCCAGGGAUUUCC	ENSRNOT00000064731 // antisense // intron // 3	rno-mir-23a // 19:25638744-25638818 (-); rno-mir-24-2 // 19:25638430-25638537 (-); rno-mir-27a // 19:25638578-25638664 (-)	miRNA-4_0	miRBase	7.53	7.97	7.43	7.24	6.94	8.06
20504262	rno-miR-363-5p	0.33	0.49	-1.12	0.5044	0.9373	MIMAT0003209	X	-	MIMAT0003209_st	miRNA	Rattus norvegicus	22	CGGGUGGAUCACGAUGCAAUUU	ENSRNOT00000040122 // sense // intron // 4	rno-mir-19b-2 // X:139740932-139741027 (-); rno-mir-92a-2 // X:139740802-139740893 (-); rno-mir-363 // X:139740651-139740737 (-); rno-mir-20b // X:139741071-139741142 (-); rno-mir-17-2 // X:139741444-139741521 (-)	miRNA-4_0	miRBase	0.31	0.08	0.6	0.24	0.51	0.62
20535049	rno-mir-218a-2	0.35	0.33	1.02	0.5057	0.9373	MI0000957	10	+	MI0000957_st	stem-loop	Rattus norvegicus	110	GACCAGUUGCCGCGGGGCUUUCCUUUGUGCUUGAUCUAACCAUGUGGUGGAACGAUGGAAACGGAACAUGGUUCUGUCAAGCACCGCGGAAAGCAUCGCUCUCUCCUGCA			miRNA-4_0	miRBase	0	0.71	0.35	0.31	0.35	0.95
20535256	rno-mir-539	0.67	0.35	1.25	0.5059	0.9373	MI0003526	6	+	MI0003526_st	stem-loop	Rattus norvegicus	76	AUACUUGAGGAGAAAUUAUCCUUGGUGUGUUUGCUCUUUUGGAUGAAUCAUACAAGGGUAAUUUCUUUUCGAGUAU		rno-mir-134 // 6:134415632-134415704 (+); rno-mir-300 // 6:134405237-134405315 (+); rno-mir-539 // 6:134408917-134408992 (+); rno-mir-376c // 6:134403524-134403607 (+); rno-mir-376b // 6:134404180-134404265 (+); rno-mir-376a // 6:134404690-134404771 (+); rno-mir-381 // 6:134407700-134407760 (+); rno-mir-487b // 6:134408209-134408290 (+); rno-mir-382 // 6:134415263-134415342 (+); rno-mir-485 // 6:…	miRNA-4_0	miRBase	0.57	0.65	0.83	0.39	0.32	0.94
20536418	rno-mir-3588	0.35	0.41	-1.04	0.5065	0.9373	MI0015466	11	-	MI0015466_st	stem-loop	Rattus norvegicus	106	CUGCUGGUACCUCUCCGCCUAGGUCCCAAGAGCCUGACUUGUGAUGUUACUAAAAUACCUCACAAGUUAGGGUCUCAGGGACUAGGAAAAGUCUGGUUUGAUGCAG		rno-mir-125b-2 // 11:16443666-16443753 (+); rno-mir-3588 // 11:16443657-16443762 (-)	miRNA-4_0	miRBase	0.35	0.35	0.95	0.55	0.41	0.25
20535703	rno-mir-743b	0.35	0.34	1.01	0.5075	0.9373	MI0006115	X	-	MI0006115_st	stem-loop	Rattus norvegicus	77	UGCAGUGCUGUGUUCAGACUGGUGUCCAUCAUGUGAAAUAUUUGUGAAAGACACCAUACUGAAUAGAGUAAGGCUCA		rno-mir-743b // X:152822276-152822352 (-); rno-mir-883 // X:152829659-152829735 (-); rno-mir-742 // X:152829269-152829345 (-); rno-mir-743a // X:152821786-152821861 (-)	miRNA-4_0	miRBase	0.36	0.11	0.34	0.34	0.34	0.34
20517101	rno-miR-3564	0.6	0.66	-1.05	0.5085	0.9373	MIMAT0017837	19	+	MIMAT0017837_st	miRNA	Rattus norvegicus	21	UGGGAAAUGCAAAGAGGGAAG	ENSRNOT00000059147 // antisense // intron // 17		miRNA-4_0	miRBase	0.6	0.6	0.6	0.08	0.66	0.66
20534979	rno-mir-124-1	0.6	0.32	1.21	0.5106	0.9373	MI0000893	15	+	MI0000893_x_st	stem-loop	Rattus norvegicus	85	AGGCCUCUCUCUCCGUGUUCACAGCGGACCUUGAUUUAAAUGUCCAUACAAUUAAGGCACGCGGUGAAUGCCAAGAAUGGGGCUG	ENSRNOT00000011451 // antisense // intron // 26		miRNA-4_0	miRBase	0.59	0.39	0.61	0.66	0.34	0.3
20535728	rno-mir-384	0.5	0.73	-1.18	0.5108	0.9373	MI0006142	X	-	MI0006142_st	stem-loop	Rattus norvegicus	83	AAUCAGGAAUUGUAAACAAUUCCUAGGCAAUGUGUAUAAUGUUGGUAAGUCAUUCCUAGAAAUUGUUCACAAUGCCUGUAACA			miRNA-4_0	miRBase	0.91	0.5	0.5	0.73	0.65	0.82
20535052	rno-mir-219a-2	0.35	0.07	1.21	0.5109	0.9373	MI0000960	3	-	MI0000960_st	stem-loop	Rattus norvegicus	96	ACUCAGGGGCUUCACCACUGAUUGUCCAAACGCAAUUCUUGUACGAGUCUGCGGCCAACCGAGAAUUGUGGCUGGACAUCUGUGGUUGAGCUCCGG	ENSRNOT00000024352 // sense // intron // 1	rno-mir-219a-2 // 3:8833905-8834000 (-); rno-mir-219b // 3:8833902-8834001 (+)	miRNA-4_0	miRBase	0.35	0.35	0.07	0.35	0.07	0.07
20535723	rno-mir-196c	0.54	0.5	1.03	0.5111	0.9373	MI0006136	10	+	MI0006136_st	stem-loop	Rattus norvegicus	80	CUGAGUGAAGUAGGUAGUUUCGUGUUGUUGGGCCUGGCUUUCUGAACACAACAACACCAAACCACCUGAUUCACUGCAGU	ENSRNOT00000031045 // antisense // intron // 2		miRNA-4_0	miRBase	0.54	0.62	0.51	0.68	0.53	0.1
20517104	rno-miR-3065-3p	0.34	0.5	-1.11	0.5128	0.9373	MIMAT0017840	10	+	MIMAT0017840_st	miRNA	Rattus norvegicus	24	UCAGCACCAGGAUAUUGUUGGGGA	ENSRNOT00000054947 // antisense // intron // 10	rno-mir-338 // 10:109426992-109427057 (-); rno-mir-3065 // 10:109426975-109427077 (+)	miRNA-4_0	miRBase	0.34	0.35	0.61	0.35	0.48	0.81
20535040	rno-mir-208a	0.31	0.65	-1.26	0.5128	0.9373	MI0000949	15	-	MI0000949_st	stem-loop	Rattus norvegicus	83	UUCCUUUGACGGGUGAGCUUUUGGCCCGGGUUAUACCUGACUCUCACGUAUAAGACGAGCAAAAAGCUUGUUGGUCAGAGGAG		rno-mir-208a // 15:33051957-33052039 (-); rno-mir-3546 // 15:33051941-33052056 (+)	miRNA-4_0	miRBase	0.28	0.35	0.96	0.65	0.7	0.65
20517150	rno-miR-3596a	0.56	0.7	-1.11	0.5171	0.9373	MIMAT0017886	8	-	MIMAT0017886_st	miRNA	Rattus norvegicus	22	AACUAUACAACCUACUACCUCA		rno-let-7a-2 // 8:44525769-44525864 (+); rno-mir-100 // 8:44518670-44518749 (+); rno-mir-3596a // 8:44525759-44525872 (-)	miRNA-4_0	miRBase	0.45	0.58	1.12	0.72	0.69	0.27
20502380	rno-miR-365-5p	0.34	0.29	1.04	0.5173	0.9373	MIMAT0017184	10	+	MIMAT0017184_st	miRNA	Rattus norvegicus	17	GAGGGACUUUCAGGGGC			miRNA-4_0	miRBase	0.59	0.34	0.34	1.38	0.34	0.22
20501441	rno-miR-128-1-5p	0.27	0.2	1.05	0.5182	0.9373	MIMAT0017118	13	+	MIMAT0017118_st	miRNA	Rattus norvegicus	21	CGGGGCCGUAGCACUGUCUGA	ENSRNOT00000003568 // antisense // intron // 3		miRNA-4_0	miRBase	0.26	0.21	0.37	0.06	0.35	0.21
20535021	rno-mir-186	0.44	0.49	-1.03	0.5194	0.9373	MI0000931	2	+	MI0000931_st	stem-loop	Rattus norvegicus	86	UGCUUACAACUUUCCAAAGAAUUCUCCUUUUGGGCUUUCUCAUUUUAUUUUAAGCCCAAAGGUGAAUUUUUUGGGAAGUUUGAGCU			miRNA-4_0	miRBase	0.47	0.19	0.59	0.31	0.46	0.85
20538484	gi:555853	7.47	7.16	1.24	0.5194	0.9373	gi555853_copy2			gi555853_copy2_st	5.8s rRNA	Homo sapiens	157	CGACTCTTAGCGGTGGATCACTCGGCTCGTGCGTCGATGAAGAACGCAGCTAGCTGCGAGAATTAATGTGAATTGCAGGACACATTGATCATCGACACTTCGAACGCACTTGCGGCCCCGGGTTCCTCCCGGGGCTACGCCTGTCTGAGCGTCGCTT			miRNA-4_0	Affymetrix Proprietary Database	7.47	7.41	7.47	7.16	7.16	7.69
20536363	rno-mir-291b	0.51	0.79	-1.21	0.5195	0.9373	MI0015417	1	-	MI0015417_st	stem-loop	Rattus norvegicus	108	CGGAUCUUGGAAGUUGGAACACAGGGUCCAUCAAAGUGGAGGCCCUCUCCGUGGCUUGGCGGGAAAGUGCAUCCAUUUUGUUAGUCUCUGUGUCCCGCUGGACUCACC		rno-mir-290 // 1:64274926-64275006 (-); rno-mir-291a // 1:64274628-64274709 (-); rno-mir-292 // 1:64274340-64274421 (-); rno-mir-293 // 1:64273328-64273399 (-); rno-mir-294 // 1:64272967-64273037 (-); rno-mir-295-1 // 1:64272844-64272924 (-); rno-mir-291b // 1:64274052-64274159 (-)	miRNA-4_0	miRBase	1.04	0.53	-0.05	0.53	0.8	0.78
20524321	rno-miR-3473	6.3	5.46	1.79	0.52	0.9373	MIMAT0024853	13	+	MIMAT0024853_st	miRNA	Rattus norvegicus	22	UCUAGGGCUGGAGAGAUGGCUA	ENSRNOT00000042862 // antisense // intron // 19		miRNA-4_0	miRBase	6.2	6.42	4.61	5.45	5.3	5.48
20535065	rno-mir-300	0.79	0.57	1.16	0.521	0.9373	MI0000971	6	+	MI0000971_st	stem-loop	Rattus norvegicus	79	GCUACUUGAAGAGAGGUUAUCCUUUGUGUGUUUGCUUUACGCGAAAUGAAUAUGCAAGGGCAAGCUCUCUUCGAGGAGC		rno-mir-300 // 6:134405237-134405315 (+); rno-mir-543 // 6:134397158-134397237 (+); rno-mir-539 // 6:134408917-134408992 (+); rno-mir-376c // 6:134403524-134403607 (+); rno-mir-376b // 6:134404180-134404265 (+); rno-mir-376a // 6:134404690-134404771 (+); rno-mir-381 // 6:134407700-134407760 (+); rno-mir-487b // 6:134408209-134408290 (+); rno-mir-495 // 6:134399218-134399297 (+); rno-mir-544 // 6:…	miRNA-4_0	miRBase	0.4	0.96	0.81	0.54	0.35	0.87
20501341	rno-miR-16-3p	0.35	0.35	-1	0.5214	0.9373	MIMAT0017094	2	+	MIMAT0017094_st	miRNA	Rattus norvegicus	21	ACCAAUAUUAUUGUGCUGCUU	ENSRNOT00000014317 // antisense // intron // 3	rno-mir-15b // 2:158992234-158992331 (+); rno-mir-16 // 2:158992383-158992477 (+)	miRNA-4_0	miRBase	0.35	0.16	0.35	0.35	0.35	0.35
20536065	rno-mir-876	0.63	0.63	-1	0.5219	0.9373	MI0012605	5	-	MI0012605_st	stem-loop	Rattus norvegicus	79	AAGUGCUGUGGAUUUCUCUGUGAAUCACCAUAUCAAAUCUAAUGUGGUGGUGGUUUGCAAAGUAAUUCAUAGUGCUUCA			miRNA-4_0	miRBase	0.32	0.65	0.89	0.98	0.61	0.65
20501421	rno-miR-103-2-5p	0.08	0.35	-1.21	0.5219	0.9373	MIMAT0017113	3	+	MIMAT0017113_st	miRNA	Rattus norvegicus	17	AGCUUCUUUACAGUGCU	ENSRNOT00000048141 // sense // intron // 3		miRNA-4_0	miRBase	0.08	0.32	0.08	0.34	0.04	0.35
20506483	rno-miR-871-5p	0.44	0.52	-1.06	0.5219	0.9373	MIMAT0005281	X	-	MIMAT0005281_st	miRNA	Rattus norvegicus	24	UAUUCAGAUUGGUGCCGGUCACAU		rno-mir-871 // X:152856065-152856141 (-); rno-mir-878 // X:152851739-152851815 (-); rno-mir-880 // X:152850266-152850343 (-); rno-mir-881 // X:152852188-152852264 (-)	miRNA-4_0	miRBase	0.44	0.44	0.16	0.56	0.04	0.91
20536365	rno-mir-466d	0.46	0.39	1.05	0.5222	0.9373	MI0015419	17	-	MI0015419_st	stem-loop	Rattus norvegicus	93	UGUGCAUAUGACUAUAUGUGUGUGUAUGUUCUUUUGUGUAUAUGAAUAUACAUAUACAUAAACACAUACACACACAAACAAGAACACUCACAC	ENSRNOT00000024872 // antisense // intron // 4	rno-mir-466c // 17:79270775-79270853 (-); rno-mir-466d // 17:79266511-79266603 (-)	miRNA-4_0	miRBase	1.15	0.43	0.48	0.92	0.37	0.2
20501389	rno-miR-30a-5p	4.54	3.56	1.96	0.5228	0.9373	MIMAT0000808	9	+	MIMAT0000808_st	miRNA	Rattus norvegicus	22	UGUAAACAUCCUCGACUGGAAG			miRNA-4_0	miRBase	3.45	4.81	4.52	3.42	2.67	5.21
20538487	gi:555853	7.38	7.31	1.05	0.5238	0.9373	gi555853_copy5			gi555853_copy5_st	5.8s rRNA	Homo sapiens	157	CGACTCTTAGCGGTGGATCACTCGGCTCGTGCGTCGATGAAGAACGCAGCTAGCTGCGAGAATTAATGTGAATTGCAGGACACATTGATCATCGACACTTCGAACGCACTTGCGGCCCCGGGTTCCTCCCGGGGCTACGCCTGTCTGAGCGTCGCTT			miRNA-4_0	Affymetrix Proprietary Database	7.45	7.37	7.34	7.06	7.34	7.5
20502443	rno-miR-433-3p	0.32	-0.13	1.36	0.5242	0.9373	MIMAT0001628	6	+	MIMAT0001628_st	miRNA	Rattus norvegicus	22	AUCAUGAUGGGCUCCUCGGUGU	ENSRNOT00000005908 // antisense // exon // 10; ENSRNOT00000006054 // antisense // exon // 10	rno-mir-337 // 6:134176751-134176847 (+); rno-mir-127 // 6:134184312-134184408 (+); rno-mir-136 // 6:134186977-134187058 (+); rno-mir-431 // 6:134182307-134182420 (+); rno-mir-433 // 6:134183216-134183308 (+); rno-mir-540 // 6:134177033-134177116 (+); rno-mir-434 // 6:134186260-134186340 (+); rno-mir-665 // 6:134177288-134177381 (+); rno-mir-3543 // 6:134186227-134186341 (-); rno-mir-3544 // 6:13…	miRNA-4_0	miRBase	0.07	0.35	0.5	-0.09	0.65	-0.17
20501511	rno-miR-194-3p	0.28	0.22	1.04	0.5262	0.9373	MIMAT0017148	1	+	MIMAT0017148_st	miRNA	Rattus norvegicus	21	CCAGUGGGGCUGCUGUUAUCU	ENSRNOT00000027999 // sense // intron // 6	rno-mir-192 // 1:209040256-209040365 (+); rno-mir-194-2 // 1:209040071-209040155 (+)	miRNA-4_0	miRBase	0.28	0.28	0.28	0.23	0.21	0.69
20506486	rno-miR-872-3p	0.64	0.36	1.21	0.527	0.9373	MIMAT0005283	5	+	MIMAT0005283_st	miRNA	Rattus norvegicus	22	UGAACUAUUGCAGUAGCCUCCU			miRNA-4_0	miRBase	0.64	0.64	0.7	0.36	0.36	0.91
20501479	rno-miR-150-3p	0.35	0.33	1.01	0.5292	0.9373	MIMAT0017133	1	+	MIMAT0017133_st	miRNA	Rattus norvegicus	19	CUGGUACAGGCCUGGGGGA			miRNA-4_0	miRBase	0.63	0.35	0.35	0.07	0.35	0.58
20517094	rno-miR-3561-5p	0.35	0.58	-1.17	0.5298	0.9373	MIMAT0017830	7	-	MIMAT0017830_st	miRNA	Rattus norvegicus	21	ACUGUGUCAAUCCAGGGUAGA			miRNA-4_0	miRBase	0.07	0.65	0.35	0.27	0.58	0.58
20501418	rno-miR-100-3p	0.6	0.38	1.16	0.53	0.9373	MIMAT0017112	8	+	MIMAT0017112_st	miRNA	Rattus norvegicus	19	CAAGCUUGUGUCUAUAGGU		rno-let-7a-2 // 8:44525769-44525864 (+); rno-mir-100 // 8:44518670-44518749 (+); rno-mir-3596a // 8:44525759-44525872 (-)	miRNA-4_0	miRBase	0.61	0.29	0.59	0.57	0.29	0.37
20501345	rno-miR-18a-3p	0.68	0.35	1.26	0.5302	0.9373	MIMAT0017095	15	+	MIMAT0017095_st	miRNA	Rattus norvegicus	21	ACUGCCCUAAGUGCUCCUUCU		rno-mir-20a // 15:99854190-99854274 (+); rno-mir-17-1 // 15:99853735-99853818 (+); rno-mir-18a // 15:99853871-99853966 (+); rno-mir-19b-1 // 15:99854320-99854406 (+); rno-mir-19a // 15:99854018-99854099 (+); rno-mir-92a-1 // 15:99854442-99854519 (+)	miRNA-4_0	miRBase	0.69	0.68	0.21	-0.13	0.37	0.79
20538485	gi:555853	7.31	7.03	1.21	0.5315	0.9373	gi555853_copy3			gi555853_copy3_st	5.8s rRNA	Homo sapiens	157	CGACTCTTAGCGGTGGATCACTCGGCTCGTGCGTCGATGAAGAACGCAGCTAGCTGCGAGAATTAATGTGAATTGCAGGACACATTGATCATCGACACTTCGAACGCACTTGCGGCCCCGGGTTCCTCCCGGGGCTACGCCTGTCTGAGCGTCGCTT			miRNA-4_0	Affymetrix Proprietary Database	7.35	7.3	7.11	7.03	7.04	7.41
20501367	rno-miR-26b-3p	0.07	0.37	-1.23	0.5317	0.9373	MIMAT0004714	9	+	MIMAT0004714_st	miRNA	Rattus norvegicus	22	CCUGUUCUCCAUUACUUGGCUC			miRNA-4_0	miRBase	0.07	0.07	0.65	0.65	0.35	0.21
20501534	rno-miR-210-3p	1.53	1.05	1.4	0.5321	0.9373	MIMAT0000881	1	-	MIMAT0000881_st	miRNA	Rattus norvegicus	22	CUGUGCGUGUGACAGCGGCUGA		rno-mir-210 // 1:201415656-201415765 (-); rno-mir-3574 // 1:201415650-201415767 (+)	miRNA-4_0	miRBase	1.56	1.7	1.25	0.67	1.01	2.07
20501428	rno-miR-122-5p	0.38	0.11	1.21	0.5326	0.9373	MIMAT0000827	18	+	MIMAT0000827_st	miRNA	Rattus norvegicus	22	UGGAGUGUGACAAUGGUGUUUG		rno-mir-122 // 18:61512747-61512831 (+); rno-mir-3591 // 18:61512734-61512842 (-)	miRNA-4_0	miRBase	0.11	0.38	0.64	0.11	0.54	0.11
20501365	rno-miR-26a-3p	0.16	0.37	-1.16	0.5343	0.9373	MIMAT0017100	8	+	MIMAT0017100_st	miRNA	Rattus norvegicus	21	CCUAUUCUUGGUUACUUGCAC			miRNA-4_0	miRBase	0.4	-0.05	0.14	0.42	0.65	-0.12
20536432	rno-mir-328b	1.13	0.56	1.48	0.5347	0.9373	MI0015479	14	+	MI0015479_st	stem-loop	Rattus norvegicus	118	GGAGGAGGGGGAGGGAGGGAAGGGGCGAGGGAGGGGCUAGAAGGUAGUCGGCAGAUGCAACCAUUAGGCUGGCUGGCCCUCUCUGCCCUACCCCCCACCUCACUAACCCGUGGCCUCC			miRNA-4_0	miRBase	1.14	0.51	1.13	0.61	0.51	1.15
20517165	rno-miR-741-5p	0.5	0.5	-1	0.536	0.9373	MIMAT0017901	X	-	MIMAT0017901_st	miRNA	Rattus norvegicus	21	UACAUAGAUUGGUACCUAUCA	ENSRNOT00000065935 // sense // intron // 2	rno-mir-878 // X:152851739-152851815 (-); rno-mir-880 // X:152850266-152850343 (-); rno-mir-881 // X:152852188-152852264 (-); rno-mir-463 // X:152844306-152844383 (-); rno-mir-471 // X:152840380-152840457 (-); rno-mir-3551 // X:152841101-152841182 (-); rno-mir-741 // X:152842633-152842728 (-)	miRNA-4_0	miRBase	0.5	0.5	0.22	-0.23	0.5	0.5
20535427	rno-mir-505	0.33	0.2	1.09	0.5364	0.9373	MI0003720	X	-	MI0003720_st	stem-loop	Rattus norvegicus	67	AGUGGGGGAGCCAGGAAGUAUUGAUGUUUCUGCCAGGUUAGCGUCAACACUUGCUGGUUUCCUCUCU		rno-mir-505 // X:145928998-145929064 (-); rno-mir-3589 // X:145928976-145929087 (+)	miRNA-4_0	miRBase	0.82	0.35	0.31	0.2	0.2	0.67
20534934	rno-mir-24-2	0.82	0.73	1.06	0.5373	0.9373	MI0000855	19	-	MI0000855_x_st	stem-loop	Rattus norvegicus	108	GCCUCUCCCUGGGCUCCGCCUCCUGUGCCUACUGAGCUGAAACAGUUGAUUCCAGUGCACUGGCUCAGUUCAGCAGGAACAGGAGUCCAGCCCCCAUAGGAGCUGGCA	ENSRNOT00000064731 // antisense // intron // 3	rno-mir-23a // 19:25638744-25638818 (-); rno-mir-24-2 // 19:25638430-25638537 (-); rno-mir-27a // 19:25638578-25638664 (-)	miRNA-4_0	miRBase	0.82	1.14	0.5	0.5	0.75	0.84
20501455	rno-miR-135a-5p	0.32	0.35	-1.02	0.5374	0.9373	MIMAT0000841	7	-	MIMAT0000841_st	miRNA	Rattus norvegicus	23	UAUGGCUUUUUAUUCCUAUGUGA	ENSRNOT00000006946 // antisense // intron // 1		miRNA-4_0	miRBase	0.28	0.35	0.65	0.35	0.35	0.35
20501433	rno-miR-125a-3p	0.64	0.66	-1.02	0.5388	0.9373	MIMAT0004729	1	+	MIMAT0004729_st	miRNA	Rattus norvegicus	22	ACAGGUGAGGUUCUUGGGAGCC		rno-let-7e // 1:56487134-56487226 (+); rno-mir-99b // 1:56486969-56487038 (+); rno-mir-125a // 1:56487580-56487664 (+); rno-mir-3596c // 1:56487125-56487241 (-)	miRNA-4_0	miRBase	0.63	0.65	0.38	0.38	0.96	0.65
20524614	rno-miR-679	0.58	0.2	1.3	0.5389	0.9373	MIMAT0025072	6	+	MIMAT0025072_st	miRNA	Rattus norvegicus	21	CAAGGUCUUCCUCACAGUAGC		rno-mir-323 // 6:134391697-134391782 (+); rno-mir-329 // 6:134392666-134392762 (+); rno-mir-299a // 6:134389822-134389884 (+); rno-mir-543 // 6:134397158-134397237 (+); rno-mir-379 // 6:134388198-134388282 (+); rno-mir-494 // 6:134394868-134394950 (+); rno-mir-376c // 6:134403524-134403607 (+); rno-mir-376b // 6:134404180-134404265 (+); rno-mir-376a // 6:134404690-134404771 (+); rno-mir-380 // 6:…	miRNA-4_0	miRBase	0.62	0.05	0.54	0.57	0.05	0.18
20534954	rno-mir-30c-2	0.76	0.88	-1.09	0.5397	0.9373	MI0000871	9	+	MI0000871_st	stem-loop	Rattus norvegicus	84	GAGUGACAGAUACUGUAAACAUCCUACACUCUCAGCUGUGAAAAGUAAGAAAGCUGGGAGAAGGCUGUUUACUCUCUCUGCCUU	ENSRNOT00000071724 // sense // intron // 1		miRNA-4_0	miRBase	1.26	0.73	0.3	0.88	1.01	0.88
20501539	rno-miR-181a-1-3p	0.4	0.43	-1.02	0.5397	0.9373	MIMAT0000884	13	+	MIMAT0000884_st	miRNA	Rattus norvegicus	22	ACCAUCGACCGUUGAUUGUACC		rno-mir-181b-1 // 13:51132678-51132787 (+); rno-mir-181a-1 // 13:51132517-51132616 (+); rno-mir-3570 // 13:51132498-51132614 (-)	miRNA-4_0	miRBase	0.51	0.24	0.41	0	0.41	0.45
20501489	rno-miR-181a-2-3p	0.65	0.35	1.24	0.5409	0.9373	MIMAT0017138	3	+	MIMAT0017138_st	miRNA	Rattus norvegicus	19	ACCACCAACCGUUGACUGU	ENSRNOT00000029600 // antisense // intron // 2	rno-mir-181a-2 // 3:18650904-18651020 (+); rno-mir-181b-2 // 3:18652007-18652094 (+)	miRNA-4_0	miRBase	0.65	1.15	0.15	0.35	0.35	0.73
20506505	rno-miR-181d-5p	0.74	1.33	-1.51	0.5411	0.9373	MIMAT0005299	19	+	MIMAT0005299_st	miRNA	Rattus norvegicus	23	AACAUUCAUUGUUGUCGGUGGGU	ENSRNOT00000064731 // sense // intron // 6	rno-mir-181c // 19:25667384-25667489 (+); rno-mir-181d // 19:25667567-25667649 (+)	miRNA-4_0	miRBase	1.39	0.76	0.71	1.41	0.42	1.82
20501029	rno-miR-151-5p	4.17	3.82	1.28	0.5413	0.9373	MIMAT0000613	7	-	MIMAT0000613_st	miRNA	Rattus norvegicus	21	UCGAGGAGCUCACAGUCUAGU		rno-mir-151 // 7:110979296-110979392 (-); rno-mir-3586 // 7:110979296-110979415 (+)	miRNA-4_0	miRBase	3.85	4.45	4.2	2.91	3.75	4.86
20536069	rno-mir-293	0.82	0.51	1.24	0.5437	0.9373	MI0012609	1	-	MI0012609_st	stem-loop	Rattus norvegicus	72	CUGUGAUACUCAAACUGUGUGACACUUUGUUUCUUUUGGAAGAAGUGCCGCAAAGUUUGCAGUGUUACCGAU		rno-mir-290 // 1:64274926-64275006 (-); rno-mir-291a // 1:64274628-64274709 (-); rno-mir-292 // 1:64274340-64274421 (-); rno-mir-293 // 1:64273328-64273399 (-); rno-mir-294 // 1:64272967-64273037 (-); rno-mir-295-1 // 1:64272844-64272924 (-); rno-mir-291b // 1:64274052-64274159 (-)	miRNA-4_0	miRBase	0.83	0.5	0.81	0.83	0.52	0.5
20517077	rno-miR-3552	0.5	0.39	1.08	0.5455	0.9373	MIMAT0017813	X	-	MIMAT0017813_st	miRNA	Rattus norvegicus	21	AGGCUGCAGGCCCACUUCCCU	ENSRNOT00000004426 // sense // intron // 2; ENSRNOT00000004443 // sense // intron // 2	rno-mir-764 // X:31207234-31207341 (-); rno-mir-3552 // X:31209114-31209218 (-); rno-mir-1912 // X:31199363-31199450 (-)	miRNA-4_0	miRBase	0.72	0.48	0.32	0.65	0.14	0.39
20534933	rno-mir-24-2	0.86	0.89	-1.02	0.5456	0.9373	MI0000855	19	-	MI0000855_st	stem-loop	Rattus norvegicus	108	GCCUCUCCCUGGGCUCCGCCUCCUGUGCCUACUGAGCUGAAACAGUUGAUUCCAGUGCACUGGCUCAGUUCAGCAGGAACAGGAGUCCAGCCCCCAUAGGAGCUGGCA	ENSRNOT00000064731 // antisense // intron // 3	rno-mir-23a // 19:25638744-25638818 (-); rno-mir-24-2 // 19:25638430-25638537 (-); rno-mir-27a // 19:25638578-25638664 (-)	miRNA-4_0	miRBase	0.86	1.21	0.52	0.35	0.89	0.89
20528289	rno-miR-7578	0.33	0.36	-1.02	0.5473	0.9373	MIMAT0029579	3	-	MIMAT0029579_st	miRNA	Rattus norvegicus	23	CGUGGCUCGUCUUCUGCCUCAGA			miRNA-4_0	miRBase	0.36	0.3	0.65	0.36	0.3	0.42
20501572	rno-miR-320-5p	0.13	0.13	-1	0.5475	0.9373	MIMAT0017168	15	+	MIMAT0017168_st	miRNA	Rattus norvegicus	22	GCCUUCUCUUCCCGGUUCUUCC	ENSRNOT00000015540 // sense // intron // 1		miRNA-4_0	miRBase	0.44	0.13	0.13	0.13	0.13	0.91
20506557	rno-miR-743a-5p	0.81	0.64	1.13	0.548	0.9373	MIMAT0017315	X	-	MIMAT0017315_st	miRNA	Rattus norvegicus	22	UAUUCAGAUUGGUGCCUGUCAU		rno-mir-743b // X:152822276-152822352 (-); rno-mir-883 // X:152829659-152829735 (-); rno-mir-742 // X:152829269-152829345 (-); rno-mir-743a // X:152821786-152821861 (-)	miRNA-4_0	miRBase	0.8	0.85	0.57	0.65	0.9	0.35
20513762	rno-miR-666-5p	0.88	0.76	1.08	0.5496	0.9373	MIMAT0012855	6	+	MIMAT0012855_st	miRNA	Rattus norvegicus	20	AGCGGGCACGGCUGUGAGAG		rno-mir-323 // 6:134391697-134391782 (+); rno-mir-329 // 6:134392666-134392762 (+); rno-mir-299a // 6:134389822-134389884 (+); rno-mir-300 // 6:134405237-134405315 (+); rno-mir-543 // 6:134397158-134397237 (+); rno-mir-379 // 6:134388198-134388282 (+); rno-mir-494 // 6:134394868-134394950 (+); rno-mir-376c // 6:134403524-134403607 (+); rno-mir-376b // 6:134404180-134404265 (+); rno-mir-376a // 6:…	miRNA-4_0	miRBase	0.48	1.48	0.82	0.76	0.76	0.76
20501346	rno-miR-19b-1-5p	0.52	0.25	1.21	0.5498	0.9373	MIMAT0017096	15	+	MIMAT0017096_st	miRNA	Rattus norvegicus	22	AGUUUUGCAGGUUUGCAUCCAG		rno-mir-20a // 15:99854190-99854274 (+); rno-mir-17-1 // 15:99853735-99853818 (+); rno-mir-18a // 15:99853871-99853966 (+); rno-mir-19b-1 // 15:99854320-99854406 (+); rno-mir-19a // 15:99854018-99854099 (+); rno-mir-92a-1 // 15:99854442-99854519 (+)	miRNA-4_0	miRBase	0.51	0.43	0.74	0.23	0.81	0.26
20504134	rno-miR-383-5p	0.65	0.65	-1	0.5506	0.9373	MIMAT0003114	16	+	MIMAT0003114_st	miRNA	Rattus norvegicus	21	CAGAUCAGAAGGUGACUGUGG			miRNA-4_0	miRBase	0.5	0.81	0.65	0.65	0.65	0.42
20535720	rno-mir-182	0.57	0.59	-1.01	0.5509	0.9373	MI0006133	4	-	MI0006133_st	stem-loop	Rattus norvegicus	62	ACGCGGGUCUAGCUGCCGGAGGCCUCCCACCGUUUUUGGCAAUGGUAGAACUCACACCGGUA		rno-mir-96 // 4:57074891-57074996 (-); rno-mir-183 // 4:57075094-57075203 (-); rno-mir-182 // 4:57071295-57071356 (-); rno-mir-3553 // 4:57075097-57075202 (+)	miRNA-4_0	miRBase	0.72	0.46	0.56	0.59	0.77	0.59
20537314	rno-mir-6328	0.23	0.49	-1.2	0.5511	0.9373	MI0021852	20	+	MI0021852_st	stem-loop	Rattus norvegicus	97	GAGUGCUCUGGUGGGAGGGGGGAGGGCCCAGAGCAGCGGUUCUGCUGGGCUCUCAGAGGCCUGCUCUGAGCCCCCGCCUCCUCCUUCUCAGCCUCCC			miRNA-4_0	miRBase	0.24	0.52	0.17	0.52	0.46	0.21
20506520	rno-miR-384-5p	0.69	0.67	1.02	0.5525	0.9373	MIMAT0005309	X	-	MIMAT0005309_st	miRNA	Rattus norvegicus	23	UGUAAACAAUUCCUAGGCAAUGU			miRNA-4_0	miRBase	0.22	0.72	0.67	0.35	0.65	1.05
20517090	rno-miR-3558-3p	0.33	0.22	1.08	0.5528	0.9373	MIMAT0017826	6	+	MIMAT0017826_st	miRNA	Rattus norvegicus	20	ACUGUGGAGGGUUUCUAUGU			miRNA-4_0	miRBase	0.02	0.36	0.5	0.22	0.22	0.86
20536417	rno-mir-3596a	0.3	0.28	1.01	0.5532	0.9373	MI0015465	8	-	MI0015465_st	stem-loop	Rattus norvegicus	114	GUUGCUUUGUGCAAGUCCCAAGGAAAGCUAGGAGGCUGUACAGUUAUCUCCCUUGUUGUAACUCUAAACUAUACAACCUACUACCUCAGCCUGGGAGCAUGCCGUCACAGUGGC		rno-let-7a-2 // 8:44525769-44525864 (+); rno-mir-100 // 8:44518670-44518749 (+); rno-mir-3596a // 8:44525759-44525872 (-)	miRNA-4_0	miRBase	0.51	0.28	0.14	0.14	0.28	0.28
20501335	rno-miR-10a-3p	0.16	0.26	-1.07	0.5534	0.9373	MIMAT0004709	10	+	MIMAT0004709_st	miRNA	Rattus norvegicus	22	CAAAUUCGUAUCUAGGGGAAUA	ENSRNOT00000014752 // sense // intron // 2		miRNA-4_0	miRBase	0.45	-0.13	0.17	0.25	0.17	0.39
20500970	rno-miR-337-5p	0.23	0.15	1.06	0.5537	0.9373	MIMAT0017035	6	+	MIMAT0017035_st	miRNA	Rattus norvegicus	21	CGGCGUCAUGCAGGAGUUGAU	ENSRNOT00000005908 // antisense // intron // 10; ENSRNOT00000006054 // antisense // intron // 10	rno-mir-337 // 6:134176751-134176847 (+); rno-mir-127 // 6:134184312-134184408 (+); rno-mir-431 // 6:134182307-134182420 (+); rno-mir-433 // 6:134183216-134183308 (+); rno-mir-540 // 6:134177033-134177116 (+); rno-mir-493 // 6:134170340-134170423 (+); rno-mir-434 // 6:134186260-134186340 (+); rno-mir-665 // 6:134177288-134177381 (+); rno-mir-3543 // 6:134186227-134186341 (-); rno-mir-3544 // 6:13…	miRNA-4_0	miRBase	-0.01	0.21	0.49	0.07	0.21	0.9
20517136	rno-miR-133c	0.42	0.42	1	0.5543	0.9373	MIMAT0017872	18	+	MIMAT0017872_st	miRNA	Rattus norvegicus	21	CAGCUGGUUGAAGGGGACCAA		rno-mir-133a // 18:2189216-2189302 (-); rno-mir-1 // 18:2191671-2191757 (-); rno-mir-3571 // 18:2191660-2191770 (+); rno-mir-133c // 18:2189197-2189314 (+)	miRNA-4_0	miRBase	0.42	0.65	0.42	0.58	0.27	0.42
20534999	rno-mir-137	0.28	0.28	-1	0.5546	0.9373	MI0000910	2	+	MI0000910_st	stem-loop	Rattus norvegicus	102	GGCCCUCUGACUCUCUUCGGUGACGGGUAUUCUUGGGUGGAUAAUACGGAUUACGUUGUUAUUGCUUAAGAAUACGCGUAGUCGAGGAGAGUACCAGCGGCA	ENSRNOT00000056461 // antisense // intron // 3; ENSRNOT00000068767 // antisense // intron // 3; ENSRNOT00000073413 // antisense // intron // 4; ENSRNOT00000074310 // antisense // intron // 3		miRNA-4_0	miRBase	0.15	0.28	0.4	0.07	0.28	0.28
20536423	rno-mir-3591	0.36	0.36	-1	0.5553	0.9373	MI0015471	18	-	MI0015471_st	stem-loop	Rattus norvegicus	109	GUAGACGGAUAGCCUAGCAGUAGCUGUUUAGUGUGAUGAUGGCGUUUGAUGUUUUGGACACAAACACCAUUGUCACACUCCAGAGCUCUGCUAAGGAGAGUCUGUAGGC		rno-mir-122 // 18:61512747-61512831 (+); rno-mir-3591 // 18:61512734-61512842 (-)	miRNA-4_0	miRBase	0.35	0.37	0.21	0.28	0.35	0.48
20501350	rno-miR-19a-3p	0.57	0.34	1.17	0.5564	0.9373	MIMAT0000789	15	+	MIMAT0000789_st	miRNA	Rattus norvegicus	23	UGUGCAAAUCUAUGCAAAACUGA		rno-mir-20a // 15:99854190-99854274 (+); rno-mir-17-1 // 15:99853735-99853818 (+); rno-mir-18a // 15:99853871-99853966 (+); rno-mir-19b-1 // 15:99854320-99854406 (+); rno-mir-19a // 15:99854018-99854099 (+); rno-mir-92a-1 // 15:99854442-99854519 (+)	miRNA-4_0	miRBase	0.65	0.57	0.36	0.34	0.65	0.34
20502357	rno-miR-448-5p	0.33	0.35	-1.01	0.5568	0.9373	MIMAT0017177	X	-	MIMAT0017177_st	miRNA	Rattus norvegicus	22	AACAUCCUGCAUAGUGCUGCCA	ENSRNOT00000004426 // sense // intron // 7; ENSRNOT00000004443 // sense // intron // 7		miRNA-4_0	miRBase	0.02	0.35	0.63	0.35	0.35	0.65
20501414	rno-miR-99a-3p	0.2	0.28	-1.06	0.5574	0.9373	MIMAT0004724	11	+	MIMAT0004724_st	miRNA	Rattus norvegicus	22	CAAGCUCGUUUCUAUGGGUCUG		rno-let-7c-1 // 11:16398264-16398357 (+); rno-mir-99a // 11:16397544-16397624 (+)	miRNA-4_0	miRBase	1.2	0.09	0.28	0.44	0.28	0.28
20536380	rno-mir-3566	0.36	0.36	-1	0.5578	0.9373	MI0015431	17	+	MI0015431_st	stem-loop	Rattus norvegicus	109	AGCCGCUGCGCGGGGCCUGCUGGGAAAUGUAGUUCAAAGUUCGGCACGAGCUGCAGGUCUCUGCCUAACAAUGAACUACCACUCCCAGUAGUCAACGCUGCUCAGGGCU			miRNA-4_0	miRBase	0.36	0.64	0.36	0.44	0.36	0.36
20517106	rno-miR-344a	0.36	0.29	1.05	0.5579	0.9373	MIMAT0017842	1	-	MIMAT0017842_st	miRNA	Rattus norvegicus	19	UCAGGCUCCUGGCUAGAUU	ENSRNOT00000019498 // antisense // intron // 22		miRNA-4_0	miRBase	0.31	0.07	0.96	0.04	0.31	0.51
20535281	rno-mir-381	0.74	0.71	1.01	0.5586	0.9373	MI0003546	6	+	MI0003546_st	stem-loop	Rattus norvegicus	61	AGCGAGGUUGCCCUUUGUAUAUUCGGUUUAUUGACAUGGGAUAUACAAGGGCAAGCUCUCU		rno-mir-134 // 6:134415632-134415704 (+); rno-mir-300 // 6:134405237-134405315 (+); rno-mir-539 // 6:134408917-134408992 (+); rno-mir-376c // 6:134403524-134403607 (+); rno-mir-376b // 6:134404180-134404265 (+); rno-mir-376a // 6:134404690-134404771 (+); rno-mir-381 // 6:134407700-134407760 (+); rno-mir-487b // 6:134408209-134408290 (+); rno-mir-382 // 6:134415263-134415342 (+); rno-mir-485 // 6:…	miRNA-4_0	miRBase	1.3	0.14	0.75	0.14	0.68	0.75
20501573	rno-miR-320-3p	4.94	4.35	1.5	0.5607	0.9395	MIMAT0000903	15	+	MIMAT0000903_st	miRNA	Rattus norvegicus	22	AAAAGCUGGGUUGAGAGGGCGA	ENSRNOT00000015540 // sense // intron // 1		miRNA-4_0	miRBase	4.22	4.94	4.93	4.38	4.9	4.32
20501395	rno-miR-32-3p	0.44	0.16	1.22	0.5616	0.9398	MIMAT0017103	5	-	MIMAT0017103_st	miRNA	Rattus norvegicus	22	GCAAUUUAGUGUGUGUGAUAUU			miRNA-4_0	miRBase	0.18	0.69	0.45	1.98	0.14	0.18
20535754	rno-mir-488	0.35	0.35	-1	0.5643	0.943	MI0006168	13	+	MI0006168_st	stem-loop	Rattus norvegicus	79	AAUCCUCUCUCCCAGAUAAUGGCACUCUCAAACAAGUUUCUACAUUGUUUGAAAGGCUGUUUCUUGGUCAGAAGACUCU	ENSRNOT00000065944 // antisense // intron // 5		miRNA-4_0	miRBase	0.35	0.23	0.35	0.35	0	0.35
20501553	rno-miR-221-3p	1.17	0.94	1.18	0.5684	0.9481	MIMAT0000890	X	+	MIMAT0000890_st	miRNA	Rattus norvegicus	23	AGCUACAUUGUCUGCUGGGUUUC	ENSRNOT00000045753 // antisense // intron // 9	rno-mir-221 // X:14935617-14935725 (+); rno-mir-222 // X:14935056-14935158 (+)	miRNA-4_0	miRBase	1.16	1.51	0.86	0.9	1.66	0.3
20501447	rno-miR-130b-5p	0.47	0.26	1.16	0.5688	0.9481	MIMAT0017122	11	+	MIMAT0017122_st	miRNA	Rattus norvegicus	22	ACUCUUUCCCUGUUGCACUACU	ENSRNOT00000035945 // antisense // intron // 2	rno-mir-130b // 11:85885595-85885676 (+); rno-mir-301b // 11:85885248-85885325 (+)	miRNA-4_0	miRBase	0.51	-0.02	0.71	0.07	0.24	0.49
20501454	rno-miR-134-3p	0.46	0.56	-1.07	0.5701	0.9488	MIMAT0017125	6	+	MIMAT0017125_st	miRNA	Rattus norvegicus	22	CUGUGGGCCACCUAGUCACCAA		rno-mir-134 // 6:134415632-134415704 (+); rno-mir-154 // 6:134419671-134419754 (+); rno-mir-377 // 6:134421775-134421846 (+); rno-mir-412 // 6:134424656-134424725 (+); rno-mir-539 // 6:134408917-134408992 (+); rno-mir-541 // 6:134423740-134423829 (+); rno-mir-381 // 6:134407700-134407760 (+); rno-mir-487b // 6:134408209-134408290 (+); rno-mir-382 // 6:134415263-134415342 (+); rno-mir-485 // 6:134…	miRNA-4_0	miRBase	0.77	0.05	0.5	0.57	0.6	0.5
20501019	rno-miR-7a-1-3p	0.52	0.59	-1.05	0.5715	0.949	MIMAT0000607	17	+	MIMAT0000607_st	miRNA	Rattus norvegicus	22	ACAACAAAUCACAGUCUGCCAU	ENSRNOT00000022703 // sense // intron // 6		miRNA-4_0	miRBase	0.11	0.78	0.56	0.55	0.32	1.04
20537297	rno-mir-6315	0.36	0.36	-1	0.573	0.949	MI0021835	1	-	MI0021835_st	stem-loop	Rattus norvegicus	101	CACCAAGCUAGCAGGUAGGCUCUGGACAGGACAGGCCCUGAGCCAGCCACCGAGCUCUGCAGCUCACGUGCCCUUCCUGUCCUCUAGGGGUCCAUGCACUA			miRNA-4_0	miRBase	0.36	0.36	0.88	0.57	0.36	0.36
20535743	rno-mir-672	0.94	0.59	1.28	0.5741	0.949	MI0006157	X	-	MI0006157_st	stem-loop	Rattus norvegicus	80	CCUUUAGUUUUGAGGUUGGUGUACUGUGUGUGAGUAUACAUAUUUAUCACACACAGUCGCCAUCUUCGAAAGUGAGGGUG			miRNA-4_0	miRBase	0.27	1	0.89	0.55	0.65	0.58
20534978	rno-mir-124-1	0.73	0.47	1.2	0.5762	0.949	MI0000893	15	+	MI0000893_st	stem-loop	Rattus norvegicus	85	AGGCCUCUCUCUCCGUGUUCACAGCGGACCUUGAUUUAAAUGUCCAUACAAUUAAGGCACGCGGUGAAUGCCAAGAAUGGGGCUG	ENSRNOT00000011451 // antisense // intron // 26		miRNA-4_0	miRBase	0.76	0.71	0.47	0.91	0.43	0.26
20501397	rno-miR-33-3p	0.36	0.34	1.01	0.5765	0.949	MIMAT0017104	7	+	MIMAT0017104_st	miRNA	Rattus norvegicus	21	CAAUGUUUCCACAGUGCAUCA			miRNA-4_0	miRBase	0.06	0.36	0.64	0.07	0.34	0.35
20504260	rno-miR-374-5p	0.73	0.58	1.11	0.5768	0.949	MIMAT0003208	X	-	MIMAT0003208_st	miRNA	Rattus norvegicus	22	AUAUAAUACAACCUGCUAAGUG		rno-mir-421 // X:91563416-91563494 (-); rno-mir-374 // X:91563572-91563639 (-)	miRNA-4_0	miRBase	0.72	0.38	0.75	0.58	0.45	0.58
20534897	rno-let-7a-2	0.63	0.58	1.03	0.5768	0.949	MI0000828	8	+	MI0000828_st	stem-loop	Rattus norvegicus	96	CGGCAUGCUCCCAGGCUGAGGUAGUAGGUUGUAUAGUUUAGAGUUACAACAAGGGAGAUAACUGUACAGCCUCCUAGCUUUCCUUGGGACUUGCAC		rno-let-7a-2 // 8:44525769-44525864 (+); rno-mir-100 // 8:44518670-44518749 (+); rno-mir-3596a // 8:44525759-44525872 (-)	miRNA-4_0	miRBase	0.83	0.5	0.61	0.58	0.58	0.58
20504146	rno-miR-483-5p	1.38	2.03	-1.57	0.5778	0.949	MIMAT0017201	1	-	MIMAT0017201_st	miRNA	Rattus norvegicus	22	AAGACGGGAGAAGAGAAGGGAG			miRNA-4_0	miRBase	1.32	0.9	2.02	0.91	1.97	2.1
20506518	rno-miR-380-5p	0.33	0.43	-1.07	0.5787	0.949	MIMAT0005308	6	+	MIMAT0005308_st	miRNA	Rattus norvegicus	22	AUGGUUGACCAUAGAACAUGCG		rno-mir-323 // 6:134391697-134391782 (+); rno-mir-329 // 6:134392666-134392762 (+); rno-mir-299a // 6:134389822-134389884 (+); rno-mir-543 // 6:134397158-134397237 (+); rno-mir-379 // 6:134388198-134388282 (+); rno-mir-494 // 6:134394868-134394950 (+); rno-mir-380 // 6:134390988-134391064 (+); rno-mir-411 // 6:134389347-134389422 (+); rno-mir-495 // 6:134399218-134399297 (+); rno-mir-758 // 6:134…	miRNA-4_0	miRBase	0.32	0.65	0.35	0.44	0.41	0.71
20534994	rno-mir-132	0.32	0.37	-1.04	0.5791	0.949	MI0000905	10	+	MI0000905_st	stem-loop	Rattus norvegicus	101	CCGCCCCCGCGUCUCCAGGGCAACCGUGGCUUUCGAUUGUUACUGUGGGAACCGGAGGUAACAGUCUACAGCCAUGGUCGCCCCGCAGCACGCCCACGCUC	ENSRNOT00000019410 // antisense // intron // 1	rno-mir-132 // 10:62480727-62480827 (+); rno-mir-212 // 10:62480434-62480544 (+)	miRNA-4_0	miRBase	0.27	0.33	0.6	0.73	0.4	0.35
20535046	rno-mir-214	0.75	0.67	1.05	0.5817	0.949	MI0000954	13	+	MI0000954_st	stem-loop	Rattus norvegicus	110	GUCCUGGAUGGACAGAGUUGUCAUGUGUCUGCCUGUCUACACUUGCUGUGCAGAACAUCCGCUCACCUGUACAGCAGGCACAGACAGGCAGUCACAUGACAACCCAGCCU	ENSRNOT00000000049 // antisense // intron // 3	rno-mir-199a // 13:77910767-77910876 (+); rno-mir-214 // 13:77916185-77916294 (+); rno-mir-3120 // 13:77916189-77916305 (-)	miRNA-4_0	miRBase	0.73	0.46	0.76	0.36	0.69	0.66
20536079	rno-mir-678	0.51	0.47	1.03	0.5818	0.949	MI0012619	20	+	MI0012619_st	stem-loop	Rattus norvegicus	83	GUGGACUGUGGCUUGCCGAGCCGUGCUCCGGUAUGAGAGAUGGCCGAGCACCCGUGUCUCGGGGCAAGGACUGGAGGUGGCAG			miRNA-4_0	miRBase	0.47	0.22	0.92	0.35	0.47	0.47
20517063	rno-miR-203b-5p	0.31	0.36	-1.03	0.5821	0.949	MIMAT0017799	6	-	MIMAT0017799_st	miRNA	Rattus norvegicus	20	AGUGGUCCUAAACAUUUCAC		rno-mir-203a // 6:136932089-136932185 (+); rno-mir-203b // 6:136932075-136932189 (-)	miRNA-4_0	miRBase	0.27	0.31	0.31	0.07	0.31	0.9
20537240	rno-mir-1199	0.71	0.59	1.08	0.5839	0.949	MI0020343	19	+	MI0020343_st	stem-loop	Rattus norvegicus	120	AGCCUGCGCCGGAGCCGCGGUCUGAGUCCGGGUCGCGCGGGAGAGGAACUCAUCGAGUUGCGGGUGCGGCCGGUGCUCAGCCGGCCAGGUUCCGGUAUCCCGCUGCCGCGCGCCCUGGAG			miRNA-4_0	miRBase	0.69	1.02	0.44	0.58	0.6	0.69
20501390	rno-miR-30a-3p	1.12	0.78	1.27	0.585	0.949	MIMAT0000809	9	+	MIMAT0000809_st	miRNA	Rattus norvegicus	22	CUUUCAGUCGGAUGUUUGCAGC			miRNA-4_0	miRBase	0.96	1.13	1.23	0.74	0.81	2.76
20501383	rno-miR-30e-5p	1.25	1.27	-1.01	0.5851	0.949	MIMAT0000805	5	-	MIMAT0000805_st	miRNA	Rattus norvegicus	22	UGUAAACAUCCUUGACUGGAAG		rno-mir-30c-1 // 5:141362120-141362208 (-); rno-mir-30e // 5:141365115-141365206 (-)	miRNA-4_0	miRBase	1.24	1.77	1.26	1.36	1.15	2.38
20537294	rno-mir-3099	0.5	0.57	-1.05	0.5851	0.949	MI0021833	1	-	MI0021833_st	stem-loop	Rattus norvegicus	129	AAACCUCAAGCCUGCUGAGCGAUCGAUCCCCAUCCCAGCUUCCUUCCAGCCCUUGAUGUUUCAGUAUGCACAUAGGCUAGAAAGAGGUUGGGGAUGGGGAAAGAUGAGAGCAUCGGAUGCAGGAUUGAG	ENSRNOT00000041681 // antisense // intron // 2; ENSRNOT00000044053 // antisense // intron // 1; ENSRNOT00000059526 // antisense // intron // 3; ENSRNOT00000071440 // antisense // intron // 3		miRNA-4_0	miRBase	0.64	0.36	0.51	0.43	0.71	0.58
20506481	rno-miR-743b-5p	0.35	0.44	-1.06	0.5853	0.949	MIMAT0017288	X	-	MIMAT0017288_st	miRNA	Rattus norvegicus	22	UGUUCAGACUGGUGUCCAUCAU		rno-mir-743b // X:152822276-152822352 (-); rno-mir-883 // X:152829659-152829735 (-); rno-mir-742 // X:152829269-152829345 (-); rno-mir-743a // X:152821786-152821861 (-)	miRNA-4_0	miRBase	0.35	0.23	0.5	0.19	0.76	0.42
20534906	rno-let-7f-2	0.52	0.41	1.08	0.5858	0.949	MI0000834	X	+	MI0000834_st	stem-loop	Rattus norvegicus	83	UGUGGGAUGAGGUAGUAGAUUGUAUAGUUUUAGGGUCAUACCCCAUCUUGGAGAUAACUAUACAGUCUACUGUCUUUCCCACG		rno-let-7f-2 // X:41376943-41377025 (+); rno-mir-98 // X:41377546-41377653 (+)	miRNA-4_0	miRBase	0.96	0.47	0.21	0.21	0.64	0.4
20534976	rno-mir-124-3	0.74	0.8	-1.04	0.5859	0.949	MI0000892	3	+	MI0000892_x_st	stem-loop	Rattus norvegicus	87	UGAGGGCCCCUCUGCGUGUUCACAGCGGACCUUGAUUUAAUGUCUAUACAAUUAAGGCACGCGGUGAAUGCCAAGAGAGGCGCCUCC	ENSRNOT00000055127 // antisense // intron // 1		miRNA-4_0	miRBase	0.49	0.94	0.76	0.21	0.76	0.85
20513724	rno-miR-511-3p	0.58	0.45	1.1	0.5861	0.949	MIMAT0017358	17	+	MIMAT0017358_st	miRNA	Rattus norvegicus	21	AAUGUGUAGCAAAAGACAGGA			miRNA-4_0	miRBase	0.61	0.58	0.46	0.11	0.76	0.46
20534986	rno-mir-126a	0.73	0.53	1.15	0.5872	0.9495	MI0000898	3	+	MI0000898_st	stem-loop	Rattus norvegicus	73	UGACAGCACAUUAUUACUUUUGGUACGCGCUGUGACACUUCAAACUCGUACCGUGAGUAAUAAUGCGUGGUCA		rno-mir-126a // 3:4768117-4768189 (+); rno-mir-126b // 3:4768093-4768210 (-)	miRNA-4_0	miRBase	0.54	0.96	0.71	0.54	0.93	0.44
20534945	rno-mir-29b-1	0.55	0.24	1.24	0.5896	0.9521	MI0000864	4	-	MI0000864_x_st	stem-loop	Rattus norvegicus	81	CUUCAGGAAGCUGGUUUCAUAUGGUGGUUUAGAUUUAAAUAGUGAUUGUCUAGCACCAUUUGAAAUCAGUGUUCUUGGUGG		rno-mir-29a // 4:58107760-58107847 (-); rno-mir-29b-1 // 4:58108139-58108219 (-); rno-mir-3556a // 4:58107748-58107865 (+); rno-mir-3587 // 4:58108112-58108174 (+)	miRNA-4_0	miRBase	0.55	0.18	0.55	0.56	0.25	0.18
20500938	rno-miR-325-5p	0.64	0.63	1.01	0.5903	0.9521	MIMAT0000557	X	-	MIMAT0000557_st	miRNA	Rattus norvegicus	23	CCUAGUAGGUGCUCAGUAAGUGU			miRNA-4_0	miRBase	0.35	0.9	0.65	0.35	0.65	0.6
20506487	rno-miR-874-5p	0.74	0.96	-1.17	0.5934	0.9558	MIMAT0017290	17	+	MIMAT0017290_st	miRNA	Rattus norvegicus	21	CGGCCCCACGCACCAGGGUAA			miRNA-4_0	miRBase	0.74	0.74	1.05	1.05	0.97	0.74
20536350	rno-mir-3548	0.59	0.59	1	0.5952	0.9558	MI0015404	5	+	MI0015404_st	stem-loop	Rattus norvegicus	120	CUUCGGCGAGUGUUGGGUCACCUUUGAACAUCGUUACCAGACAGUGUUAGAGUCAAGCCAAGAAAUCCAGCACUGUCCGGUAAGAUGCCCACAGAGGCCCAGGUAUGCUUUGGUAGGAAG		rno-mir-200a // 5:172898220-172898308 (-); rno-mir-200b // 5:172898998-172899092 (-); rno-mir-429 // 5:172897185-172897269 (-); rno-mir-3548 // 5:172898207-172898326 (+)	miRNA-4_0	miRBase	0.35	0.61	0.8	0.61	0.31	0.58
20536080	rno-mir-711	0.54	0.5	1.03	0.5952	0.9558	MI0012621	8	+	MI0012621_st	stem-loop	Rattus norvegicus	68	CCUAACUUUGAAUCUCUUCGUAGGGUGCUUCAGGGAAAGCUGGGGACCCUGGGAGAGAUGUAAGUCAA	ENSRNOT00000038160 // antisense // intron // 2		miRNA-4_0	miRBase	0.5	0.26	0.98	0.5	0.41	0.5
20534997	rno-mir-135a	0.79	0.58	1.16	0.5956	0.9558	MI0000908	7	-	MI0000908_st	stem-loop	Rattus norvegicus	100	AGAUAAAUUCACUCUAGUGCUUUAUGGCUUUUUAUUCCUAUGUGAUCGUAAUAAAGUCUCAUGUAGGGAUGGAAGCCAUGAAAUACAUUGUGAAAAUUCA	ENSRNOT00000006946 // antisense // intron // 1		miRNA-4_0	miRBase	1.13	0.26	0.85	0.58	0.54	0.73
20524316	rno-miR-1843-3p	0.62	0.42	1.14	0.5979	0.9575	MIMAT0024848	6	-	MIMAT0024848_st	miRNA	Rattus norvegicus	22	UCUGAUCGUUCACCUCCAUACA			miRNA-4_0	miRBase	0.75	0.64	0.42	0.42	0.42	0.73
20504149	rno-miR-370-3p	0.36	0.35	1.01	0.5983	0.9575	MIMAT0003122	6	+	MIMAT0003122_st	miRNA	Rattus norvegicus	22	GCCUGCUGGGGUGGAACCUGGU	ENSRNOT00000005908 // antisense // intron // 3; ENSRNOT00000006054 // antisense // intron // 3; ENSRNOT00000071267 // antisense // intron // 3	rno-mir-341 // 6:134203518-134203613 (+); rno-mir-370 // 6:134210194-134210272 (+); rno-mir-1188 // 6:134203856-134203937 (+)	miRNA-4_0	miRBase	0.36	0.36	0.67	0.09	0.33	0.67
20501352	rno-miR-21-3p	0.5	0.6	-1.07	0.5997	0.9586	MIMAT0004711	10	-	MIMAT0004711_st	miRNA	Rattus norvegicus	22	CAACAGCAGUCGAUGGGCUGUC			miRNA-4_0	miRBase	0.36	0.5	0.5	0.64	0.19	0.83
20535282	rno-mir-487b	0.35	0.34	1.01	0.6012	0.9587	MI0003547	6	+	MI0003547_st	stem-loop	Rattus norvegicus	82	UGGUACUUGGAGAGUGGUUAUCCCUGUCCUCUUCGCUUCACUUAUGCCGAAUCGUACAGGGUCAUCCACUUUUUCAGUAUCA		rno-mir-134 // 6:134415632-134415704 (+); rno-mir-300 // 6:134405237-134405315 (+); rno-mir-539 // 6:134408917-134408992 (+); rno-mir-376c // 6:134403524-134403607 (+); rno-mir-376b // 6:134404180-134404265 (+); rno-mir-376a // 6:134404690-134404771 (+); rno-mir-381 // 6:134407700-134407760 (+); rno-mir-487b // 6:134408209-134408290 (+); rno-mir-382 // 6:134415263-134415342 (+); rno-mir-485 // 6:…	miRNA-4_0	miRBase	0.35	0.35	0.58	0.35	0.91	0.33
20536428	rno-mir-3594	0.65	0.61	1.03	0.6013	0.9587	MI0015475	10	-	MI0015475_st	stem-loop	Rattus norvegicus	65	GGCAGAGCCCAGGGCAGAGCAGUGUGAACAGCGCUUGUCUUCACACCGCCUCUGCCCGCUAGUGU	ENSRNOT00000054944 // antisense // intron // 12	rno-mir-3562 // 10:109478589-109478700 (-); rno-mir-3594 // 10:109476482-109476546 (-)	miRNA-4_0	miRBase	0.65	0.65	0.41	0.54	0.6	0.76
20504150	rno-miR-377-5p	0.34	0.49	-1.11	0.6048	0.9595	MIMAT0017203	6	+	MIMAT0017203_st	miRNA	Rattus norvegicus	22	AGAGGUUGCCCUUGGUGAAUUC		rno-mir-134 // 6:134415632-134415704 (+); rno-mir-154 // 6:134419671-134419754 (+); rno-mir-377 // 6:134421775-134421846 (+); rno-mir-412 // 6:134424656-134424725 (+); rno-mir-541 // 6:134423740-134423829 (+); rno-mir-382 // 6:134415263-134415342 (+); rno-mir-485 // 6:134416384-134416462 (+); rno-mir-409a // 6:134424504-134424580 (+); rno-mir-369 // 6:134424778-134424856 (+); rno-mir-410 // 6:134…	miRNA-4_0	miRBase	0.31	0.35	0.34	0.52	0.07	0.69
20538472	spike_in-control-37	0.47	0.31	1.12	0.6052	0.9595	spike_in-control-37			spike_in-control-37_st	Spike-in controls	Homo sapiens	21	NNNNNNNNNNNNNNNNNNNNN			miRNA-4_0	Affymetrix Proprietary Database	0.48	0.18	0.72	0.51	0.29	0.32
20538475	spike_in-control-44	0.58	0.38	1.14	0.6067	0.9595	spike_in-control-44			spike_in-control-44_st	Spike-in controls	Homo sapiens	25	NNNNNNNNNNNNNNNNNNNNNNNNN			miRNA-4_0	Affymetrix Proprietary Database	0.7	0.56	0.51	0.41	0.32	0.8
20513767	rno-miR-496-5p	0.33	0.31	1.01	0.6082	0.9595	MIMAT0017372	6	+	MIMAT0017372_st	miRNA	Rattus norvegicus	20	AGGUUGUCCAUGGUGUGUUC		rno-mir-134 // 6:134415632-134415704 (+); rno-mir-154 // 6:134419671-134419754 (+); rno-mir-377 // 6:134421775-134421846 (+); rno-mir-412 // 6:134424656-134424725 (+); rno-mir-541 // 6:134423740-134423829 (+); rno-mir-382 // 6:134415263-134415342 (+); rno-mir-485 // 6:134416384-134416462 (+); rno-mir-409a // 6:134424504-134424580 (+); rno-mir-369 // 6:134424778-134424856 (+); rno-mir-410 // 6:134…	miRNA-4_0	miRBase	0.35	0.31	0.9	0.31	0.31	0.61
20524315	rno-miR-1843-5p	0.38	0.38	-1	0.6083	0.9595	MIMAT0024847	6	-	MIMAT0024847_st	miRNA	Rattus norvegicus	21	UAUGGAGGUCUCUGUCUGACU			miRNA-4_0	miRBase	0.65	0.38	0.1	0.38	0.38	0.65
20535430	rno-mir-664-2	0.62	0.39	1.18	0.6087	0.9595	MI0003723	13	+	MI0003723_x_st	stem-loop	Rattus norvegicus	59	CUGGCUGGGGAAAAUGAUUGGAUAGAAAACAUUAUUCUAUUCAUUUACUCCCCAGCCUA			miRNA-4_0	miRBase	-0.05	0.99	0.69	0.07	0.41	0.65
20535732	rno-mir-425	0.81	0.63	1.13	0.6103	0.9595	MI0006146	8	+	MI0006146_st	stem-loop	Rattus norvegicus	83	AGUGCUUUGGAAUGACACGAUCACUCCCGUUGAGUGGGCACCCAAGAAGCCAUCGGGAAUAUCGUGUCCGCCCAGUGCUCUUU		rno-mir-191a // 8:113614360-113614450 (+); rno-mir-425 // 8:113614817-113614899 (+); rno-mir-191b // 8:113614344-113614463 (-)	miRNA-4_0	miRBase	0.81	0.81	0.81	0.65	0.58	0.98
20534927	rno-mir-21	0.53	0.34	1.14	0.6103	0.9595	MI0000850	10	-	MI0000850_st	stem-loop	Rattus norvegicus	92	UGUACCACCUUGUCGGGUAGCUUAUCAGACUGAUGUUGACUGUUGAAUCUCAUGGCAACAGCAGUCGAUGGGCUGUCUGACAUUUUGGUAUC			miRNA-4_0	miRBase	0.66	0.35	0.54	0.65	0.34	0.33
20536396	rno-mir-1193	0.64	0.47	1.12	0.6105	0.9595	MI0015445	6	+	MI0015445_st	stem-loop	Rattus norvegicus	120	GGUGCUUACUGCUCUCAGGGUAGCUGUGAGGAUGGUAAACCGGUGACGUGCACUUCAUUUAUGCUGUAGGUCACCCGUUUUACUAUCCGCCAGCACCCAGACCGUCUGUGGGAUGAUACC		rno-mir-323 // 6:134391697-134391782 (+); rno-mir-329 // 6:134392666-134392762 (+); rno-mir-299a // 6:134389822-134389884 (+); rno-mir-300 // 6:134405237-134405315 (+); rno-mir-543 // 6:134397158-134397237 (+); rno-mir-379 // 6:134388198-134388282 (+); rno-mir-494 // 6:134394868-134394950 (+); rno-mir-376c // 6:134403524-134403607 (+); rno-mir-376b // 6:134404180-134404265 (+); rno-mir-376a // 6:…	miRNA-4_0	miRBase	0.65	0.25	0.79	0.49	0.26	0.65
20517107	rno-miR-126b	0.31	0.56	-1.19	0.6119	0.9595	MIMAT0017843	3	-	MIMAT0017843_st	miRNA	Rattus norvegicus	22	UACCAAAAGUAAUAAUGUGCUG		rno-mir-126a // 3:4768117-4768189 (+); rno-mir-126b // 3:4768093-4768210 (-)	miRNA-4_0	miRBase	0.13	0.71	0.28	0.28	0.56	0.56
20535230	rno-mir-361	1.57	1.87	-1.23	0.6122	0.9595	MI0003481	X	-	MI0003481_st	stem-loop	Rattus norvegicus	70	GAAGCUUAUCAGAAUCUCCAGGGGUACUUAUUAUUUGAAAAGUCCCCCAGGUGUGAUUCUGAUUCGUUUC			miRNA-4_0	miRBase	1.89	1.55	1.6	1.52	1.86	1.89
20537303	rno-mir-6319	0.38	0.5	-1.09	0.6129	0.9595	MI0021841	17	+	MI0021841_st	stem-loop	Rattus norvegicus	127	UCAGAAAUACUCAGCAGUGUUAGAGGAGCUGGAUUCACAGGGCAGUGGAGAUGCCGAGAGGAAUGAGCCUUUCAUUCUCGCUGCUCUGGAGUCCUGCUCUUCAGUUUCUUCAUCGGCAGAGUGAACA			miRNA-4_0	miRBase	0.35	0.17	0.73	0.5	0.5	0.5
20517120	rno-miR-3573-5p	0.65	0.42	1.17	0.6129	0.9595	MIMAT0017856	X	+	MIMAT0017856_st	miRNA	Rattus norvegicus	22	UGAGGGGCAGUGAUAGAAAGGA			miRNA-4_0	miRBase	0.65	0.65	0.33	0.63	0.42	0.36
20504211	rno-miR-539-3p	0.34	0.27	1.05	0.6131	0.9595	MIMAT0017212	6	+	MIMAT0017212_st	miRNA	Rattus norvegicus	22	CAUACAAGGGUAAUUUCUUUUC		rno-mir-134 // 6:134415632-134415704 (+); rno-mir-300 // 6:134405237-134405315 (+); rno-mir-539 // 6:134408917-134408992 (+); rno-mir-376c // 6:134403524-134403607 (+); rno-mir-376b // 6:134404180-134404265 (+); rno-mir-376a // 6:134404690-134404771 (+); rno-mir-381 // 6:134407700-134407760 (+); rno-mir-487b // 6:134408209-134408290 (+); rno-mir-382 // 6:134415263-134415342 (+); rno-mir-485 // 6:…	miRNA-4_0	miRBase	0.58	0.14	0.33	0.41	0.12	0.28
20513717	rno-miR-490-5p	0.58	0.58	-1	0.6133	0.9595	MIMAT0017356	4	+	MIMAT0017356_st	miRNA	Rattus norvegicus	20	CCAUGGAUCUCCAGGUGGGU	ENSRNOT00000015863 // sense // intron // 1		miRNA-4_0	miRBase	0.58	0.58	0.07	0.35	0.58	0.58
20501555	rno-miR-222-3p	0.42	0.55	-1.1	0.6145	0.9602	MIMAT0000891	X	+	MIMAT0000891_st	miRNA	Rattus norvegicus	21	AGCUACAUCUGGCUACUGGGU	ENSRNOT00000045753 // antisense // intron // 9	rno-mir-221 // X:14935617-14935725 (+); rno-mir-222 // X:14935056-14935158 (+)	miRNA-4_0	miRBase	0.44	0.15	0.62	0.98	0.07	0.58
20501002	rno-miR-345-5p	2.61	2.49	1.09	0.6159	0.9611	MIMAT0000594	6	+	MIMAT0000594_st	miRNA	Rattus norvegicus	21	UGCUGACCCCUAGUCCAGUGC	ENSRNOT00000005167 // sense // intron // 13		miRNA-4_0	miRBase	2.64	2.84	2.31	2.41	2.65	2.48
20513763	rno-miR-666-3p	0.35	0.35	-1	0.6177	0.9628	MIMAT0017371	6	+	MIMAT0017371_st	miRNA	Rattus norvegicus	23	GGCUGCAGCGUGAUCGCCUGCUC		rno-mir-323 // 6:134391697-134391782 (+); rno-mir-329 // 6:134392666-134392762 (+); rno-mir-299a // 6:134389822-134389884 (+); rno-mir-300 // 6:134405237-134405315 (+); rno-mir-543 // 6:134397158-134397237 (+); rno-mir-379 // 6:134388198-134388282 (+); rno-mir-494 // 6:134394868-134394950 (+); rno-mir-376c // 6:134403524-134403607 (+); rno-mir-376b // 6:134404180-134404265 (+); rno-mir-376a // 6:…	miRNA-4_0	miRBase	0.35	0.35	0.55	0.35	0.35	0.8
20517166	rno-miR-741-3p	0.36	0.12	1.18	0.6218	0.9679	MIMAT0017902	X	-	MIMAT0017902_st	miRNA	Rattus norvegicus	22	AAAGAUGCCACGCUAUGUAGAU	ENSRNOT00000065935 // sense // intron // 2	rno-mir-878 // X:152851739-152851815 (-); rno-mir-880 // X:152850266-152850343 (-); rno-mir-881 // X:152852188-152852264 (-); rno-mir-463 // X:152844306-152844383 (-); rno-mir-471 // X:152840380-152840457 (-); rno-mir-3551 // X:152841101-152841182 (-); rno-mir-741 // X:152842633-152842728 (-)	miRNA-4_0	miRBase	0.1	0.38	0.56	0.65	0.1	-0.07
20534910	rno-mir-7b	0.68	0.95	-1.21	0.623	0.9685	MI0000837			MI0000837_st	stem-loop	Rattus norvegicus	110	AGGCCAGAACACAUGAGCCAAUGCUAUGUGGAAGACUUGUGAUUUUGUUGUUCUGAUAUGAUAUGACAACAAGUCACAGCCAGCCUCAUAGAGUGGACUCCCAUCACCUU			miRNA-4_0	miRBase	0.58	0.66	0.89	1.21	0.32	0.98
20534925	rno-mir-19b-2	0.38	0.37	1.01	0.6246	0.969	MI0000848	X	-	MI0000848_st	stem-loop	Rattus norvegicus	96	ACAUUGCUACUUACGGUUAGUUUUGCAGAUUUGCAGUUCAGCGUAUAUGUGGAUAUAUGGCUGUGCAAAUCCAUGCAAAACUGAUUGUGAUGAUGU	ENSRNOT00000040122 // sense // intron // 4	rno-mir-19b-2 // X:139740932-139741027 (-); rno-mir-92a-2 // X:139740802-139740893 (-); rno-mir-363 // X:139740651-139740737 (-); rno-mir-20b // X:139741071-139741142 (-); rno-mir-17-2 // X:139741444-139741521 (-)	miRNA-4_0	miRBase	0.7	0.07	0.38	0.12	0.36	0.38
20537300	rno-mir-6316	0.36	0.36	-1	0.6252	0.969	MI0021838	1	+	MI0021838_st	stem-loop	Rattus norvegicus	101	ACAUCCACAUGUCUGUCUCUGUGGCACACAGGUGCAUGCAUGUGUGCUCUGACUUUCACAUGUCUGUCUCUGUGGCACACAGAUGCAUGCACGUGCACACA	ENSRNOT00000054748 // sense // intron // 8		miRNA-4_0	miRBase	0.36	0.28	0.36	0.36	0.13	0.36
20501014	rno-miR-20a-3p	0.25	0.2	1.03	0.6265	0.969	MIMAT0000603	15	+	MIMAT0000603_st	miRNA	Rattus norvegicus	21	ACUGCAUUACGAGCACUUACA		rno-mir-20a // 15:99854190-99854274 (+); rno-mir-17-1 // 15:99853735-99853818 (+); rno-mir-18a // 15:99853871-99853966 (+); rno-mir-19b-1 // 15:99854320-99854406 (+); rno-mir-19a // 15:99854018-99854099 (+); rno-mir-92a-1 // 15:99854442-99854519 (+)	miRNA-4_0	miRBase	0.48	0.24	0.15	-0.09	0.48	0.21
20501364	rno-miR-26a-5p	8.21	8.05	1.12	0.6265	0.969	MIMAT0000796	8	+	MIMAT0000796_st	miRNA	Rattus norvegicus	22	UUCAAGUAAUCCAGGAUAGGCU			miRNA-4_0	miRBase	8.16	8.75	8.26	8.05	7.82	8.82
20504244	rno-miR-376b-5p	0.21	0.21	-1	0.6273	0.969	MIMAT0003195	6	+	MIMAT0003195_st	miRNA	Rattus norvegicus	22	GUGGAUAUUCCUUCUAUGGUUA		rno-mir-300 // 6:134405237-134405315 (+); rno-mir-543 // 6:134397158-134397237 (+); rno-mir-539 // 6:134408917-134408992 (+); rno-mir-494 // 6:134394868-134394950 (+); rno-mir-376c // 6:134403524-134403607 (+); rno-mir-376b // 6:134404180-134404265 (+); rno-mir-376a // 6:134404690-134404771 (+); rno-mir-381 // 6:134407700-134407760 (+); rno-mir-487b // 6:134408209-134408290 (+); rno-mir-495 // 6:…	miRNA-4_0	miRBase	0.21	0.21	0.78	0.21	0.21	0.48
20537316	rno-mir-6330	0.65	0.64	1.01	0.6279	0.969	MI0021854	8	-	MI0021854_st	stem-loop	Rattus norvegicus	139	GAUGGAGUGCAGUGUGACAUUUCAUGUGCAUGUGUGUAAUAACCAGAUCUGGGUCAUUUCAGUACAUGUACACAGUGUAUAAUGACCAGAUCUGGGUCAACACAUGUGUAACAAUCAGAUCCAGGUCAUCGGCAGACCC			miRNA-4_0	miRBase	0.65	0.32	0.65	0.32	0.65	0.95
20504249	rno-miR-381-3p	0.19	0.22	-1.02	0.6326	0.975	MIMAT0003199	6	+	MIMAT0003199_st	miRNA	Rattus norvegicus	18	UAUACAAGGGCAAGCUCU		rno-mir-134 // 6:134415632-134415704 (+); rno-mir-300 // 6:134405237-134405315 (+); rno-mir-539 // 6:134408917-134408992 (+); rno-mir-376c // 6:134403524-134403607 (+); rno-mir-376b // 6:134404180-134404265 (+); rno-mir-376a // 6:134404690-134404771 (+); rno-mir-381 // 6:134407700-134407760 (+); rno-mir-487b // 6:134408209-134408290 (+); rno-mir-382 // 6:134415263-134415342 (+); rno-mir-485 // 6:…	miRNA-4_0	miRBase	0.65	0.19	0.2	0.07	0.2	0.5
20534949	rno-mir-30e	0.59	0.58	1.01	0.6337	0.9755	MI0000867	5	-	MI0000867_x_st	stem-loop	Rattus norvegicus	92	GGGCAGUCUUUGCUACUGUAAACAUCCUUGACUGGAAGCUGUAAGGUGUUGAGAGGAGCUUUCAGUCGGAUGUUUACAGCGGCAGGCUGCCA		rno-mir-30c-1 // 5:141362120-141362208 (-); rno-mir-30e // 5:141365115-141365206 (-)	miRNA-4_0	miRBase	0.27	0.58	0.94	0.58	0.58	0.36
20501402	rno-miR-34a-5p	0.66	0.68	-1.01	0.6356	0.9763	MIMAT0000815	5	+	MIMAT0000815_st	miRNA	Rattus norvegicus	22	UGGCAGUGUCUUAGCUGGUUGU			miRNA-4_0	miRBase	0.82	0.52	0.65	0.65	0.49	1.14
20524322	rno-miR-6215	4.35	4.17	1.13	0.6358	0.9763	MIMAT0024854	5	-	MIMAT0024854_st	miRNA	Rattus norvegicus	20	UUUAGGGUUGCAGAGCCAGG	ENSRNOT00000015776 // antisense // intron // 8		miRNA-4_0	miRBase	4.54	4.18	2.4	4.26	2.74	5.41
20504137	rno-miR-501-5p	0.37	0.63	-1.19	0.637	0.9767	MIMAT0003116	X	+	MIMAT0003116_st	miRNA	Rattus norvegicus	20	AAUCCUUUGUCCCUGGGUGA		rno-mir-501 // X:27331151-27331234 (+); rno-mir-188 // X:27323547-27323626 (+); rno-mir-500 // X:27334609-27334688 (+); rno-mir-532 // X:27323147-27323225 (+); rno-mir-362 // X:27330447-27330511 (+); rno-mir-3560 // X:27331140-27331251 (-)	miRNA-4_0	miRBase	0.98	0.35	0.13	0.34	0.65	0.85
20534952	rno-mir-30a	0.99	0.57	1.34	0.6382	0.9767	MI0000870	9	+	MI0000870_st	stem-loop	Rattus norvegicus	71	GCAACUGUAAACAUCCUCGACUGGAAGCUGUGAAGCCACAAAUGGGCUUUCAGUCGGAUGUUUGCAGCUGC			miRNA-4_0	miRBase	1.03	0.11	0.95	0.57	0.57	0.57
20536056	rno-mir-592	0.38	0.35	1.02	0.6384	0.9767	MI0012596	4	-	MI0012596_st	stem-loop	Rattus norvegicus	96	UGAUAUUAUGCCAUGGCAUUGUGUCAAUAUGCGAUGAUGUGUUGUGAUGGCACAGCGUCAUCACGUGGUGACGCAACAUCAUGACGUAAGACAUCA	ENSRNOT00000031714 // sense // intron // 3		miRNA-4_0	miRBase	0.18	0.74	0.35	0.35	0.35	0.35
20535288	rno-mir-363	0.58	0.58	-1	0.6395	0.9769	MI0003553	X	-	MI0003553_st	stem-loop	Rattus norvegicus	87	UUUUGCUGUUAUCGGGUGGAUCACGAUGCAAUUUUGAUUAGAGUAAUGGGAGAGAAAUUGCACGGUAUCCAUCUGUAAACCGCAGGA	ENSRNOT00000040122 // sense // intron // 4	rno-mir-19b-2 // X:139740932-139741027 (-); rno-mir-92a-2 // X:139740802-139740893 (-); rno-mir-363 // X:139740651-139740737 (-); rno-mir-20b // X:139741071-139741142 (-); rno-mir-17-2 // X:139741444-139741521 (-)	miRNA-4_0	miRBase	0.58	0.58	0.49	0.58	0.58	0.35
20534973	rno-mir-107	0.37	0.36	1.01	0.6401	0.9769	MI0000890	1	-	MI0000890_st	stem-loop	Rattus norvegicus	87	UUCUCUCUGCUUUAAGCUUCUUUACAGUGUUGCCUUGUGGCAUGGAGUUCAAGCAGCAUUGUACAGGGCUAUCAAAGCACAGAGAGC			miRNA-4_0	miRBase	1.05	0.12	0.35	0.64	0.12	0.35
20506536	rno-miR-471-5p	0.34	0.66	-1.25	0.6419	0.9785	MIMAT0005318	X	-	MIMAT0005318_st	miRNA	Rattus norvegicus	22	UACGUAGUAUAGUGCUUUUCAC	ENSRNOT00000065935 // sense // intron // 3	rno-mir-880 // X:152850266-152850343 (-); rno-mir-463 // X:152844306-152844383 (-); rno-mir-471 // X:152840380-152840457 (-); rno-mir-3551 // X:152841101-152841182 (-); rno-mir-741 // X:152842633-152842728 (-)	miRNA-4_0	miRBase	0.7	0.31	0.03	0.08	0.61	0.72
20504485	rno-miR-378a-5p	1.34	1.03	1.24	0.6427	0.9785	MIMAT0003378	18	-	MIMAT0003378_st	miRNA	Rattus norvegicus	22	CUCCUGACUCCAGGUCCUGUGU		rno-mir-378a // 18:57377805-57377869 (-); rno-mir-3557 // 18:57377783-57377895 (+)	miRNA-4_0	miRBase	1.44	2.11	0.35	0.65	0.98	1.54
20501420	rno-miR-101a-3p	0.55	0.52	1.02	0.6443	0.9798	MIMAT0000823	5	-	MIMAT0000823_st	miRNA	Rattus norvegicus	21	UACAGUACUGUGAUAACUGAA			miRNA-4_0	miRBase	0.55	0.2	0.55	0.24	0.83	0.5
20534697	rno-mir-327	0.58	0.58	-1	0.6453	0.9801	MI0000600			MI0000600_st	stem-loop	Rattus norvegicus	94	GUCUGAUGCCCUCAUCCUUGAGGGGCAUGAGGGUAGUCAGUAGCCUGAUGUCCCUCUUGAUGGCACUUCGGACAUGUUGGAAUGGCUUGUGAGG			miRNA-4_0	miRBase	0.58	0.79	0.58	0.58	0.65	0.58
20534741	rno-mir-352	0.51	0.51	1	0.6461	0.9801	MI0000644			MI0000644_st	stem-loop	Rattus norvegicus	96	GUACAUAUGUUGAAGAUUAUUAAUAUAUAGAGUGGGUGUUGUGGUGGUAGUAUGAUAUGUAGAGUAGUAGGUUGCAUAGUACGAUGUAGUGUAUGA			miRNA-4_0	miRBase	0.27	0.49	0.8	0.51	0.78	0.51
20502371	rno-miR-449a-3p	0.47	0.25	1.16	0.6492	0.9836	MIMAT0017181	2	+	MIMAT0017181_st	miRNA	Rattus norvegicus	22	CAGCUAACAUGCAACUGCUCUC		rno-mir-449a // 2:44418273-44418363 (+); rno-mir-449c // 2:44416738-44416836 (+)	miRNA-4_0	miRBase	0.48	0.66	0.24	0.08	0.76	0.24
20536387	rno-mir-3568	0.67	0.73	-1.04	0.6515	0.9844	MI0015436	10	-	MI0015436_st	stem-loop	Rattus norvegicus	101	UGCACCAAACACCAGUGGGCUUGUUCUUCCCGUGCAGAAGCAGCAGAGAUAUCAGGCUGGUUGGGCCCUGGAAGAACUAGCCACUUGGUGUGACUGGGCAG			miRNA-4_0	miRBase	0.66	0.51	0.87	0.73	0.66	0.81
20513725	rno-miR-504	0.37	0.62	-1.19	0.6541	0.9844	MIMAT0012830	X	-	MIMAT0012830_st	miRNA	Rattus norvegicus	22	AGACCCUGGUCUGCACUCUGUC			miRNA-4_0	miRBase	0.37	0.37	0.92	0.62	0.11	0.62
20534926	rno-mir-19a	0.74	0.74	-1	0.6548	0.9844	MI0000849	15	+	MI0000849_st	stem-loop	Rattus norvegicus	82	GCAGCCCUCUGUUCGUUUUGCAUAGUUGCACUACAAGAAGAAUGUAGUUGUGCAAAUCUAUGCAAAACUGAUGGUGGCCUGC		rno-mir-20a // 15:99854190-99854274 (+); rno-mir-17-1 // 15:99853735-99853818 (+); rno-mir-18a // 15:99853871-99853966 (+); rno-mir-19b-1 // 15:99854320-99854406 (+); rno-mir-19a // 15:99854018-99854099 (+); rno-mir-92a-1 // 15:99854442-99854519 (+)	miRNA-4_0	miRBase	0.57	0.74	0.74	0.9	0.74	0.57
20535275	rno-mir-379	0.49	0.49	-1.01	0.655	0.9844	MI0003541	6	+	MI0003541_st	stem-loop	Rattus norvegicus	85	UGGUUCCUGCAGAGGUGGUAGACUAUGGAACGUAGGCGUUAUGUUUCUGACCUAUGUAACAUGGUCCACUAACUCUCAGUAUCCA		rno-mir-323 // 6:134391697-134391782 (+); rno-mir-329 // 6:134392666-134392762 (+); rno-mir-299a // 6:134389822-134389884 (+); rno-mir-543 // 6:134397158-134397237 (+); rno-mir-379 // 6:134388198-134388282 (+); rno-mir-494 // 6:134394868-134394950 (+); rno-mir-380 // 6:134390988-134391064 (+); rno-mir-411 // 6:134389347-134389422 (+); rno-mir-758 // 6:134391996-134392073 (+); rno-mir-666 // 6:134…	miRNA-4_0	miRBase	0.49	0.21	0.49	0.5	0.36	0.49
20534991	rno-mir-129-1	0.58	0.59	-1	0.6562	0.9844	MI0000902	4	+	MI0000902_x_st	stem-loop	Rattus norvegicus	72	UGGGUCUUUUUGCGGUCUGGGCUUGCUGUUCUCUCCACAGUAGUCAGGAAGCCCUUACCCCAAAAAGUAUCU	ENSRNOT00000047698 // sense // intron // 16; ENSRNOT00000048252 // sense // intron // 21		miRNA-4_0	miRBase	0.84	0.31	0.6	0.59	0.59	0.34
20535730	rno-mir-411	0.55	0.47	1.06	0.6565	0.9844	MI0006144	6	+	MI0006144_st	stem-loop	Rattus norvegicus	76	CUUGGAGAGAUAGUAGACCGUAUAGCGUACGCUUUAUCUGUGACGUAUGUAACACGGUCCACUAACCCUCAGUAUC		rno-mir-323 // 6:134391697-134391782 (+); rno-mir-329 // 6:134392666-134392762 (+); rno-mir-299a // 6:134389822-134389884 (+); rno-mir-543 // 6:134397158-134397237 (+); rno-mir-379 // 6:134388198-134388282 (+); rno-mir-494 // 6:134394868-134394950 (+); rno-mir-380 // 6:134390988-134391064 (+); rno-mir-411 // 6:134389347-134389422 (+); rno-mir-495 // 6:134399218-134399297 (+); rno-mir-758 // 6:134…	miRNA-4_0	miRBase	0.9	0.22	0.53	0.47	0.47	0.47
20538477	spike_in-control-48	0.64	0.73	-1.06	0.6569	0.9844	spike_in-control-48			spike_in-control-48_st	Spike-in controls	Homo sapiens	21	NNNNNNNNNNNNNNNNNNNNN			miRNA-4_0	Affymetrix Proprietary Database	0.83	0.64	0.43	0.17	0.68	0.78
20504148	rno-miR-370-5p	0.43	0.43	-1	0.657	0.9844	MIMAT0017202	6	+	MIMAT0017202_st	miRNA	Rattus norvegicus	24	CAGGUCACGUCUCUGCAGUUACAC	ENSRNOT00000005908 // antisense // intron // 3; ENSRNOT00000006054 // antisense // intron // 3; ENSRNOT00000071267 // antisense // intron // 3	rno-mir-341 // 6:134203518-134203613 (+); rno-mir-370 // 6:134210194-134210272 (+); rno-mir-1188 // 6:134203856-134203937 (+)	miRNA-4_0	miRBase	0.59	0.43	0.26	0.43	0.59	0.43
20501438	rno-miR-126a-3p	6.4	6.06	1.27	0.6577	0.9844	MIMAT0000832	3	+	MIMAT0000832_st	miRNA	Rattus norvegicus	22	UCGUACCGUGAGUAAUAAUGCG		rno-mir-126a // 3:4768117-4768189 (+); rno-mir-126b // 3:4768093-4768210 (-)	miRNA-4_0	miRBase	6.49	7.4	6.3	6.04	5.55	7.71
20535740	rno-mir-532	0.82	0.85	-1.02	0.6584	0.9844	MI0006154	X	+	MI0006154_st	stem-loop	Rattus norvegicus	79	UUUUCUCUUCCAUGCCUUGAGUGUAGGACUGUUGACAUCUUAAUUACCCUCCCACACCCAAGGCUUGCAGGAGAGCAAG		rno-mir-501 // X:27331151-27331234 (+); rno-mir-188 // X:27323547-27323626 (+); rno-mir-532 // X:27323147-27323225 (+); rno-mir-362 // X:27330447-27330511 (+); rno-mir-3560 // X:27331140-27331251 (-)	miRNA-4_0	miRBase	0.72	0.83	0.89	0.58	0.83	0.87
20504246	rno-miR-376a-5p	0.45	0.38	1.05	0.6586	0.9844	MIMAT0003197	6	+	MIMAT0003197_st	miRNA	Rattus norvegicus	21	GGUAGAUUCUCCUUCUAUGAG		rno-mir-300 // 6:134405237-134405315 (+); rno-mir-543 // 6:134397158-134397237 (+); rno-mir-539 // 6:134408917-134408992 (+); rno-mir-494 // 6:134394868-134394950 (+); rno-mir-376c // 6:134403524-134403607 (+); rno-mir-376b // 6:134404180-134404265 (+); rno-mir-376a // 6:134404690-134404771 (+); rno-mir-381 // 6:134407700-134407760 (+); rno-mir-487b // 6:134408209-134408290 (+); rno-mir-495 // 6:…	miRNA-4_0	miRBase	0.35	0.43	0.66	0.65	0.35	0.21
20534985	rno-mir-125b-2	0.85	0.77	1.05	0.6591	0.9844	MI0000897	11	+	MI0000897_st	stem-loop	Rattus norvegicus	88	ACCAGACUUUUCCUAGUCCCUGAGACCCUAACUUGUGAGGUAUUUUAGUAACAUCACAAGUCAGGCUCUUGGGACCUAGGCGGAGAGG		rno-mir-125b-2 // 11:16443666-16443753 (+); rno-mir-3588 // 11:16443657-16443762 (-)	miRNA-4_0	miRBase	0.46	1.21	0.86	0.79	0.59	0.86
20536394	rno-mir-1188	0.95	0.74	1.16	0.6604	0.9844	MI0015443	6	+	MI0015443_st	stem-loop	Rattus norvegicus	82	GUCUCUCAGCUGGUGUGAGGUUGGGCCAGGAUGAAACCCAAGGCUCUCCGAGGCUCCCCACCACACCCUGCUGCUGAAGACU	ENSRNOT00000005908 // antisense // intron // 3; ENSRNOT00000006054 // antisense // intron // 3; ENSRNOT00000071267 // antisense // intron // 3	rno-mir-341 // 6:134203518-134203613 (+); rno-mir-370 // 6:134210194-134210272 (+); rno-mir-1188 // 6:134203856-134203937 (+)	miRNA-4_0	miRBase	0.96	0.36	0.94	0.74	0.74	1.07
20506482	rno-miR-743b-3p	0.59	0.51	1.06	0.6608	0.9844	MIMAT0005280	X	-	MIMAT0005280_st	miRNA	Rattus norvegicus	22	GAAAGACACCAUACUGAAUAGA		rno-mir-743b // X:152822276-152822352 (-); rno-mir-883 // X:152829659-152829735 (-); rno-mir-742 // X:152829269-152829345 (-); rno-mir-743a // X:152821786-152821861 (-)	miRNA-4_0	miRBase	0.24	0.53	1.12	0.53	0.14	0.82
20534941	rno-mir-29b-2	0.42	0.37	1.03	0.6617	0.9847	MI0000862	13	+	MI0000862_st	stem-loop	Rattus norvegicus	81	CUUCUGGAAGCUGGUUUCACAUGGUGGCUUAGAUUUUUCCAUCUUUGUAUCUAGCACCAUUUGAAAUCAGUGUUUUAGGAG		rno-mir-29b-2 // 13:110967520-110967600 (+); rno-mir-29c // 13:110968048-110968135 (+); rno-mir-3556b // 13:110968040-110968146 (-)	miRNA-4_0	miRBase	0.4	0.64	0.26	0.53	0.15	0.4
20501398	rno-miR-34b-5p	0.39	0.67	-1.21	0.6638	0.9857	MIMAT0000813	8	-	MIMAT0000813_st	miRNA	Rattus norvegicus	23	AGGCAGUGUAAUUAGCUGAUUGU		rno-mir-34b // 8:54422570-54422653 (-); rno-mir-34c // 8:54422052-54422128 (-)	miRNA-4_0	miRBase	0.39	0.39	0.39	0.64	0.7	0.09
20536390	rno-mir-9b-2	0.84	0.5	1.27	0.6651	0.9857	MI0015439	2	+	MI0015439_st	stem-loop	Rattus norvegicus	118	AGCACUCCUCGGUGAUCUUGAAGGAGUUUUUACUUUCGGUUAUCUAGCUUUAUGAAGACCAAUACACUCAUACAGCUAGAUAACCAAAGAUAACAACUCGCUUCCCUCACAAGGCUGU		rno-mir-9a-2 // 2:12259506-12259592 (-); rno-mir-9b-2 // 2:12259488-12259605 (+)	miRNA-4_0	miRBase	0.81	0.12	0.88	0.5	0.64	0.36
20535741	rno-mir-598	0.23	0.37	-1.1	0.6652	0.9857	MI0006155	15	+	MI0006155_st	stem-loop	Rattus norvegicus	79	GCUGAUGCUGGCGGUGAUGCCGAUGGUGCGAGCUGAAAAUGGGCUGCUACGUCAUCGUCGUCAUCGUUAUCAUCAUCAU			miRNA-4_0	miRBase	0.23	0.48	0.23	0.37	0.23	0.51
20517084	rno-miR-3557-3p	0.35	0.35	1	0.6655	0.9857	MIMAT0017820	18	+	MIMAT0017820_st	miRNA	Rattus norvegicus	22	ACACAGGACCUGGAGUCAGGAG		rno-mir-378a // 18:57377805-57377869 (-); rno-mir-3557 // 18:57377783-57377895 (+)	miRNA-4_0	miRBase	0.35	0.35	0.5	0.19	0.5	0.35
20501330	rno-miR-7a-2-3p	0.68	0.68	-1	0.6672	0.9864	MIMAT0017091	1	+	MIMAT0017091_st	miRNA	Rattus norvegicus	22	CAACAAGUCCCAGUCUGCCACA			miRNA-4_0	miRBase	0.59	0.66	0.82	1.15	0.51	0.66
20534736	rno-mir-350	0.57	0.84	-1.2	0.6676	0.9864	MI0000639	13	-	MI0000639_st	stem-loop	Rattus norvegicus	99	AGAUGCCUUGCUCCUACAAGAGUAAAGUGCACGUGCUUUGGGACAGUGAGGAAAAUAAUGUUCACAAAGCCCAUACACUUUCACCCUUUAGGAGAGUUG			miRNA-4_0	miRBase	0.55	0.59	1.09	1.09	0.59	0.83
20501366	rno-miR-26b-5p	0.48	0.59	-1.08	0.6718	0.9894	MIMAT0000797	9	+	MIMAT0000797_st	miRNA	Rattus norvegicus	21	UUCAAGUAAUUCAGGAUAGGU			miRNA-4_0	miRBase	0.44	0.21	0.86	0.6	0.44	0.72
20536341	rno-mir-3541	0.54	0.6	-1.04	0.6722	0.9894	MI0015395	2	+	MI0015395_st	stem-loop	Rattus norvegicus	104	GCUCAGGACUGCCCAGUGUGCAGUGGUGUGAGGAGGGGGCGUAUCCUAGGCAUCACACUACCUCUCCCUCCCCCUCACUGCACAGAGUUGGGCUGGUCACAGCC			miRNA-4_0	miRBase	0.98	0.58	0.5	0.38	0.86	0.58
20500975	rno-miR-148b-3p	0.33	0.26	1.05	0.6736	0.9894	MIMAT0000579	7	+	MIMAT0000579_st	miRNA	Rattus norvegicus	22	UCAGUGCAUCACAGAACUUUGU			miRNA-4_0	miRBase	0.31	0.21	0.52	0.09	0.23	0.52
20536409	rno-mir-3584	0.43	0.39	1.03	0.6748	0.9894	MI0015458	1	-	MI0015458_st	stem-loop	Rattus norvegicus	81	GUAGAGCUGGGCGGGAGGAGUCCAGGAGGCGGGAGCUGCCGCGGUCUGGUAGCCCGCAUCUCUGGAUCCCCGCAGCCUGCA			miRNA-4_0	miRBase	0.62	0.27	0.41	0.53	0.41	0.17
20501323	rno-let-7e-5p	7.07	6.83	1.19	0.6767	0.9894	MIMAT0000777	1	+	MIMAT0000777_st	miRNA	Rattus norvegicus	22	UGAGGUAGGAGGUUGUAUAGUU		rno-let-7e // 1:56487134-56487226 (+); rno-mir-99b // 1:56486969-56487038 (+); rno-mir-125a // 1:56487580-56487664 (+); rno-mir-3596c // 1:56487125-56487241 (-)	miRNA-4_0	miRBase	6.53	7.09	7.27	6.8	7.15	6.62
20535006	rno-mir-143	0.35	0.35	-1	0.6782	0.9894	MI0000916	18	-	MI0000916_st	stem-loop	Rattus norvegicus	105	GCGGAGCGCCUGUCUCCCAGCCUGAGGUGCAGUGCUGCAUCUCUGGUCAGUUGGGAGUCUGAGAUGAAGCACUGUAGCUCAGGAAGGGAGAAGAUGUUCUGCAGC	ENSRNOT00000065693 // sense // intron // 32	rno-mir-143 // 18:57625113-57625217 (-); rno-mir-145 // 18:57623747-57623834 (-)	miRNA-4_0	miRBase	0.35	0.65	0.35	0.35	0.35	0.5
20534900	rno-let-7c-1	0.36	0.37	-1.01	0.68	0.9894	MI0000830	11	+	MI0000830_st	stem-loop	Rattus norvegicus	94	UGUGUGCAUCCGGGUUGAGGUAGUAGGUUGUAUGGUUUAGAGUUACACCCUGGGAGUUAACUGUACAACCUUCUAGCUUUCCUUGGAGCACACU		rno-let-7c-1 // 11:16398264-16398357 (+); rno-mir-99a // 11:16397544-16397624 (+)	miRNA-4_0	miRBase	0.53	0.18	0.37	0.37	0.18	0.37
20501333	rno-miR-9a-3p	0.4	0.63	-1.17	0.68	0.9894	MIMAT0004708	1	+	MIMAT0004708_st	miRNA	Rattus norvegicus	22	AUAAAGCUAGAUAACCGAAAGU		rno-mir-9a-1 // 2:180293009-180293097 (+); rno-mir-9b-1 // 2:180293000-180293107 (-); rno-mir-9a-3 // 1:135254133-135254222 (+); rno-mir-9b-3 // 1:135254122-135254236 (-); rno-mir-9a-2 // 2:12259506-12259592 (-); rno-mir-9b-2 // 2:12259488-12259605 (+)	miRNA-4_0	miRBase	0.4	0.4	1.17	0.4	0.64	0.62
20501508	rno-miR-193-5p	0.27	0.53	-1.2	0.6804	0.9894	MIMAT0004736	10	+	MIMAT0004736_st	miRNA	Rattus norvegicus	22	UGGGUCUUUGCGGGCAAGAUGA	ENSRNOT00000013639 // sense // exon // 9	rno-mir-193 // 10:65901048-65901133 (+); rno-mir-3549 // 10:65901037-65901148 (-)	miRNA-4_0	miRBase	1.18	0.29	0.25	0.55	0.52	0.29
20501448	rno-miR-130b-3p	0.5	0.61	-1.08	0.6819	0.9894	MIMAT0000837	11	+	MIMAT0000837_st	miRNA	Rattus norvegicus	22	CAGUGCAAUGAUGAAAGGGCAU	ENSRNOT00000035945 // antisense // intron // 2	rno-mir-130b // 11:85885595-85885676 (+); rno-mir-301b // 11:85885248-85885325 (+)	miRNA-4_0	miRBase	0.35	0.51	0.56	0.64	0.35	0.59
20506527	rno-miR-423-3p	0.66	0.92	-1.2	0.682	0.9894	MIMAT0005313	10	+	MIMAT0005313_st	miRNA	Rattus norvegicus	23	AGCUCGGUCUGAGGCCCCUCAGU			miRNA-4_0	miRBase	0.35	0.65	0.67	0.98	0.86	0.15
20537308	rno-mir-6322	0.58	0.57	1.01	0.6841	0.9894	MI0021846	12	-	MI0021846_st	stem-loop	Rattus norvegicus	119	CAGGGCUCUGUGUGCCUACGGUCCACUUGUGCUGUGGGGAAAAGUGCAGGUCUGUACGCAUCUUUCCUGUCUGUACCACAUGGCACGGUGGAACACAGGUCUCUGUCUUCCUCCUCCUG	ENSRNOT00000059530 // antisense // intron // 1		miRNA-4_0	miRBase	0.34	0.84	0.57	0.57	0.57	0.42
20501548	rno-miR-218a-1-3p	0.21	0.32	-1.07	0.6845	0.9894	MIMAT0017162	14	-	MIMAT0017162_st	miRNA	Rattus norvegicus	21	AAACAUGGUUCCGUCAAGCAC		rno-mir-218a-1 // 14:67642357-67642466 (-); rno-mir-218b // 14:67642357-67642470 (+)	miRNA-4_0	miRBase	-0.08	0.22	0.5	0.02	0.35	0.53
20500950	rno-miR-328a-3p	0.63	0.93	-1.23	0.6845	0.9894	MIMAT0000564	19	-	MIMAT0000564_st	miRNA	Rattus norvegicus	22	CUGGCCCUCUCUGCCCUUCCGU	ENSRNOT00000004621 // antisense // intron // 1	rno-mir-328a // 19:35122554-35122637 (-); rno-mir-6318 // 19:35121980-35122088 (-)	miRNA-4_0	miRBase	0.32	0.64	0.93	0.97	0.33	0.88
20535110	rno-mir-433	0.62	0.61	1.01	0.6881	0.9894	MI0001724	6	+	MI0001724_st	stem-loop	Rattus norvegicus	93	CCGGGGAGAAGUACGGUGAGCCUGUCAUUAUUCAGAGAGGCUAGAUCCUCUGUGUUGAGAAGGAUCAUGAUGGGCUCCUCGGUGUUCUCCAGG	ENSRNOT00000005908 // antisense // exon // 10; ENSRNOT00000006054 // antisense // exon // 10	rno-mir-337 // 6:134176751-134176847 (+); rno-mir-127 // 6:134184312-134184408 (+); rno-mir-136 // 6:134186977-134187058 (+); rno-mir-431 // 6:134182307-134182420 (+); rno-mir-433 // 6:134183216-134183308 (+); rno-mir-540 // 6:134177033-134177116 (+); rno-mir-434 // 6:134186260-134186340 (+); rno-mir-665 // 6:134177288-134177381 (+); rno-mir-3543 // 6:134186227-134186341 (-); rno-mir-3544 // 6:13…	miRNA-4_0	miRBase	0.62	0.7	0.6	0.61	0.61	0.6
20534724	rno-mir-343	0.22	0.4	-1.13	0.6883	0.9894	MI0000628	1	+	MI0000628_st	stem-loop	Rattus norvegicus	93	GCACCUUCAUGGACCUGGAGUAGAGUGGGUGUGGCGGGGGGAGCAGGGCCCAGGGCAACCUCUCCCUCCGUGUGCCCAGAUCCUGCAUGCCAA			miRNA-4_0	miRBase	0.39	0.08	0.2	0.39	0.06	0.41
20501495	rno-miR-184	0.61	0.63	-1.01	0.6885	0.9894	MIMAT0000861	8	-	MIMAT0000861_st	miRNA	Rattus norvegicus	22	UGGACGGAGAACUGAUAAGGGU			miRNA-4_0	miRBase	0.62	0.91	0.6	0.62	0.35	0.93
20535041	rno-mir-210	0.65	0.65	1.01	0.6888	0.9894	MI0000950	1	-	MI0000950_st	stem-loop	Rattus norvegicus	110	CCGGGGCAGUCCCUCCAGGCUCAGGACAGCCACUGCCCACAGCACACUGCGUUGCUCCGGACCCACUGUGCGUGUGACAGCGGCUGAUCUGUCCCUGGGCAGCGCGAACC		rno-mir-210 // 1:201415656-201415765 (-); rno-mir-3574 // 1:201415650-201415767 (+)	miRNA-4_0	miRBase	0.65	0.42	0.65	0.38	0.9	0.65
20501031	rno-miR-101b-5p	0.29	0.16	1.09	0.6903	0.9894	MIMAT0017045	1	+	MIMAT0017045_st	miRNA	Rattus norvegicus	22	UCGGUUAUCAUGGUACCGAUGC	ENSRNOT00000027502 // antisense // intron // 1; ENSRNOT00000072584 // antisense // intron // 1		miRNA-4_0	miRBase	0.02	0.25	0.64	0.94	0.16	0.16
20501373	rno-miR-28-3p	1.31	1.39	-1.06	0.6906	0.9894	MIMAT0004716	11	-	MIMAT0004716_st	miRNA	Rattus norvegicus	22	CACUAGAUUGUGAGCUCCUGGA	ENSRNOT00000035049 // antisense // intron // 24		miRNA-4_0	miRBase	0.77	1.28	1.35	0.74	1.6	1.4
20534936	rno-mir-26a	0.36	0.38	-1.01	0.6921	0.9894	MI0000857	8	+	MI0000857_st	stem-loop	Rattus norvegicus	90	AAGGCCGUGGCCUUGUUCAAGUAAUCCAGGAUAGGCUGUGCAGGUCCCAAGGGGCCUAUUCUUGGUUACUUGCACGGGGACGCGGGCCUG			miRNA-4_0	miRBase	0.36	0.36	0.66	0.08	0.38	0.69
20535229	rno-mir-501	0.41	0.39	1.01	0.6927	0.9894	MI0003480	X	+	MI0003480_st	stem-loop	Rattus norvegicus	84	GCUCGUCCUCUCUAAUCCUUUGUCCCUGGGUGAAAAUGCUAUUUGUAUGCAAUGCACCCGGGCAAGGAUUUGGGGAAGGUAAGC		rno-mir-501 // X:27331151-27331234 (+); rno-mir-188 // X:27323547-27323626 (+); rno-mir-500 // X:27334609-27334688 (+); rno-mir-532 // X:27323147-27323225 (+); rno-mir-362 // X:27330447-27330511 (+); rno-mir-3560 // X:27331140-27331251 (-)	miRNA-4_0	miRBase	0.64	0.42	0.39	0.36	0.42	0.88
20535276	rno-mir-494	0.62	0.66	-1.03	0.6927	0.9894	MI0003542	6	+	MI0003542_st	stem-loop	Rattus norvegicus	83	UGAUACUUGAAGGAGAGGUUGUCCGUGUUGUCUUCUCUUUAUUUAUGAUGAAACAUACACGGGAAACCUCUUUUUUAGUAUCA		rno-mir-323 // 6:134391697-134391782 (+); rno-mir-329 // 6:134392666-134392762 (+); rno-mir-299a // 6:134389822-134389884 (+); rno-mir-543 // 6:134397158-134397237 (+); rno-mir-379 // 6:134388198-134388282 (+); rno-mir-494 // 6:134394868-134394950 (+); rno-mir-376c // 6:134403524-134403607 (+); rno-mir-376b // 6:134404180-134404265 (+); rno-mir-376a // 6:134404690-134404771 (+); rno-mir-380 // 6:…	miRNA-4_0	miRBase	0.36	0.63	0.87	0.97	0.49	0.63
20517156	rno-miR-1249	1.34	1.45	-1.08	0.6929	0.9894	MIMAT0017892	7	-	MIMAT0017892_st	miRNA	Rattus norvegicus	22	ACGCCCUUCCCCCCCUUCUUCA			miRNA-4_0	miRBase	1.32	1.04	1.71	1.46	1.71	1.17
20500993	rno-miR-342-5p	0.46	0.43	1.02	0.6935	0.9894	MIMAT0004652	6	+	MIMAT0004652_st	miRNA	Rattus norvegicus	22	AGGGGUGCUAUCUGUGAUUGAG	ENSRNOT00000005082 // antisense // intron // 5		miRNA-4_0	miRBase	0.44	0.24	0.75	0.55	0.22	0.45
20524593	rno-miR-3102	0.91	0.98	-1.05	0.6945	0.9894	MIMAT0025051	1	-	MIMAT0025051_st	miRNA	Rattus norvegicus	21	CUCUACUCCCUGCCCCAGCCA			miRNA-4_0	miRBase	1.48	0.84	0.96	0.98	0.98	1.08
20524600	rno-miR-6320	0.35	0.33	1.01	0.6968	0.9894	MIMAT0025058	15	-	MIMAT0025058_st	miRNA	Rattus norvegicus	23	UGAACAUGCUUGUAAUCUCAGCA	ENSRNOT00000012035 // antisense // intron // 2		miRNA-4_0	miRBase	0.35	0.35	0.65	0.07	1.36	0.35
20538483	gi:555853	7.4	7.33	1.05	0.6968	0.9894	gi555853_copy1			gi555853_copy1_st	5.8s rRNA	Homo sapiens	157	CGACTCTTAGCGGTGGATCACTCGGCTCGTGCGTCGATGAAGAACGCAGCTAGCTGCGAGAATTAATGTGAATTGCAGGACACATTGATCATCGACACTTCGAACGCACTTGCGGCCCCGGGTTCCTCCCGGGGCTACGCCTGTCTGAGCGTCGCTT			miRNA-4_0	Affymetrix Proprietary Database	7.4	7.39	7.3	7.33	7.31	7.36
20504210	rno-miR-539-5p	0.8	0.84	-1.02	0.6974	0.9894	MIMAT0003176	6	+	MIMAT0003176_st	miRNA	Rattus norvegicus	22	GGAGAAAUUAUCCUUGGUGUGU		rno-mir-134 // 6:134415632-134415704 (+); rno-mir-300 // 6:134405237-134405315 (+); rno-mir-539 // 6:134408917-134408992 (+); rno-mir-376c // 6:134403524-134403607 (+); rno-mir-376b // 6:134404180-134404265 (+); rno-mir-376a // 6:134404690-134404771 (+); rno-mir-381 // 6:134407700-134407760 (+); rno-mir-487b // 6:134408209-134408290 (+); rno-mir-382 // 6:134415263-134415342 (+); rno-mir-485 // 6:…	miRNA-4_0	miRBase	0.89	0.82	0.63	0.86	0.5	0.82
20534698	rno-let-7d	0.66	0.49	1.12	0.6976	0.9894	MI0000601	17	+	MI0000601_st	stem-loop	Rattus norvegicus	98	UGGGCUCCUAGGAAGAGGUAGUAGGUUGCAUAGUUUUAGGGCAGAGAUUUUGCCCACAAGGAGUUAACUAUACGACCUGCUGCCUUUCUUAGGGCCUU	ENSRNOT00000074600 // sense // intron // 4	rno-let-7d // 17:22121894-22121991 (+); rno-let-7a-1 // 17:22119767-22119860 (+); rno-let-7f-1 // 17:22120135-22120223 (+); rno-mir-3596d // 17:22120131-22120227 (-); rno-mir-3596b // 17:22121895-22121989 (-)	miRNA-4_0	miRBase	0.67	0.59	0.65	0.36	0.55	1.32
20534916	rno-mir-10a	0.42	0.54	-1.09	0.701	0.9894	MI0000841	10	+	MI0000841_st	stem-loop	Rattus norvegicus	110	GACCUGUCUGUCUUCUGUAUAUACCCUGUAGAUCCGAAUUUGUGUAAGGAAUUUUGUGGUCACAAAUUCGUAUCUAGGGGAAUAUGUAGUUGACAUAAACACUCCGCUCA	ENSRNOT00000014752 // sense // intron // 2		miRNA-4_0	miRBase	0.38	0.04	0.86	0.56	0.65	0.35
20517124	rno-miR-3574	0.65	0.66	-1	0.7013	0.9894	MIMAT0017860	1	+	MIMAT0017860_st	miRNA	Rattus norvegicus	22	UCAGCCGCUGUCACACGCACAG		rno-mir-210 // 1:201415656-201415765 (-); rno-mir-3574 // 1:201415650-201415767 (+)	miRNA-4_0	miRBase	0.37	0.96	0.64	0.64	0.7	0.41
20501319	rno-let-7b-3p	0.88	0.69	1.15	0.7018	0.9894	MIMAT0004705	7	+	MIMAT0004705_st	miRNA	Rattus norvegicus	22	CUAUACAACCUACUGCCUUCCC	ENSRNOT00000012699 // antisense // intron // 1	rno-let-7b // 7:123701205-123701289 (+); rno-let-7c-2 // 7:123700790-123700884 (+)	miRNA-4_0	miRBase	0.89	1.06	0.7	1.32	0.37	0.64
20535030	rno-mir-195	0.69	0.41	1.21	0.7032	0.9894	MI0000939	10	+	MI0000939_st	stem-loop	Rattus norvegicus	87	AACUCUCCUGGCUCUAGCAGCACAGAAAUAUUGGCACGGGUAAGUGAGUCUGCCAAUAUUGGCUGUGCUGCUCCAGGCAGGGUGGUG	ENSRNOT00000041493 // sense // 3UTR // 15	rno-mir-195 // 10:57074170-57074256 (+); rno-mir-497 // 10:57073846-57073914 (+)	miRNA-4_0	miRBase	0.65	0.07	0.73	0.35	0.42	0.46
20534732	rno-mir-347	0.53	0.53	-1	0.7051	0.9894	MI0000635			MI0000635_st	stem-loop	Rattus norvegicus	92	GAGCCCCUGCUGGUGGGCGCGGGGCGGGGGUUUCAGGUGGUCUCGCGGUGGCCGCCCGACUGUCCCUCUGGGUCGCCCAGCUGGGGAGUUCC			miRNA-4_0	miRBase	0.53	0.62	0.53	0.53	0.53	0.53
20537915	rno-mir-7578	0.48	0.53	-1.03	0.7055	0.9894	MI0024715	3	-	MI0024715_st	stem-loop	Rattus norvegicus	82	GUCUUUAGUGAAGGAGAAAGGGGCUAGGUGGUGAGACACAUACCCGAGACUCAACGCUACGUGGCUCGUCUUCUGCCUCAGA			miRNA-4_0	miRBase	0.16	0.5	0.76	0.81	0.35	0.5
20502381	rno-miR-365-3p	0.64	0.79	-1.1	0.7067	0.9894	MIMAT0001549	10	+	MIMAT0001549_st	miRNA	Rattus norvegicus	22	UAAUGCCCCUAAAAAUCCUUAU			miRNA-4_0	miRBase	0.64	0.64	1.12	0.98	0.82	0.35
20535816	rno-mir-551b	0.35	0.65	-1.23	0.7067	0.9894	MI0006343	2	+	MI0006343_st	stem-loop	Rattus norvegicus	98	GUGCUCUUGUGGCCCAUGAAAUCAAGCUUGGGUGAGACCUGGUACAGAACAGGAAGGCGACCCAUACUUGGUUUCAGUGGCUGCAAGAAUGGCUCUAU			miRNA-4_0	miRBase	0.35	0.35	0.96	0.35	0.94	0.65
20501547	rno-miR-218a-2-3p	0.42	0.33	1.06	0.708	0.9894	MIMAT0004740	10	+	MIMAT0004740_st	miRNA	Rattus norvegicus	22	CAUGGUUCUGUCAAGCACCGCG			miRNA-4_0	miRBase	0.65	0.42	0.36	0.34	0.25	0.67
20506567	rno-miR-92b-5p	0.49	0.35	1.1	0.7084	0.9894	MIMAT0017319	2	-	MIMAT0017319_st	miRNA	Rattus norvegicus	24	AGGGACGGGACGCGGUGCAGUGUU			miRNA-4_0	miRBase	0.5	0.19	0.48	0.35	0.35	0.35
20517145	rno-miR-3586-3p	0.46	0.51	-1.04	0.7088	0.9894	MIMAT0017881	7	+	MIMAT0017881_st	miRNA	Rattus norvegicus	23	AUACUAGACUGUGAGCUCCUCGA		rno-mir-151 // 7:110979296-110979392 (-); rno-mir-3586 // 7:110979296-110979415 (+)	miRNA-4_0	miRBase	0.53	0.06	0.44	0.2	0.53	0.49
20538474	spike_in-control-3	0.22	0.19	1.02	0.7092	0.9894	spike_in-control-3			spike_in-control-3_st	Spike-in controls	Homo sapiens	25	NNNNNNNNNNNNNNNNNNNNNNNNN			miRNA-4_0	Affymetrix Proprietary Database	0.21	0.16	0.35	-0.01	0.37	0.2
20500987	rno-miR-340-3p	0.53	0.57	-1.03	0.7095	0.9894	MIMAT0000585			MIMAT0000585_st	miRNA	Rattus norvegicus	23	UCCGUCUCAGUUACUUUAUAGCC			miRNA-4_0	miRBase	0.57	0.06	0.81	0.31	0.57	0.83
20504490	rno-miR-499-3p	0.53	0.79	-1.19	0.7102	0.9894	MIMAT0017227	3	+	MIMAT0017227_st	miRNA	Rattus norvegicus	22	AACAUCACAGCAAGUCUGUGCU	ENSRNOT00000012683 // sense // intron // 8		miRNA-4_0	miRBase	0.57	0.15	0.82	0.74	0.84	0.24
20536379	rno-mir-9b-1	0.58	0.64	-1.04	0.7104	0.9894	MI0015430	2	-	MI0015430_x_st	stem-loop	Rattus norvegicus	108	GCGCAGUGUAUGGGGUUAUUUUUACUUUCGGUUAUCUAGCUUUAUGAAGACUCCACACCACUCAUACAGCUAGAUAACCAAAGAUAACAACCAACCCCGCCUCCUGGC		rno-mir-9a-1 // 2:180293009-180293097 (+); rno-mir-9b-1 // 2:180293000-180293107 (-)	miRNA-4_0	miRBase	0.59	0.31	0.68	0.15	1.04	0.68
20501359	rno-miR-24-1-5p	0.32	0.36	-1.03	0.7106	0.9894	MIMAT0003153	17	-	MIMAT0003153_st	miRNA	Rattus norvegicus	22	GUGCCUACUGAGCUGAUAUCAG		rno-mir-23b // 17:7351688-7351784 (-); rno-mir-24-1 // 17:7350971-7351038 (-); rno-mir-27b // 17:7351449-7351545 (-); rno-mir-3074 // 17:7350950-7351066 (+)	miRNA-4_0	miRBase	0.3	0.19	0.59	0.77	0.19	0.34
20501379	rno-miR-29c-5p	0.44	0.43	1.01	0.7113	0.9894	MIMAT0003154	13	+	MIMAT0003154_st	miRNA	Rattus norvegicus	22	UGACCGAUUUCUCCUGGUGUUC		rno-mir-29b-2 // 13:110967520-110967600 (+); rno-mir-29c // 13:110968048-110968135 (+); rno-mir-3556b // 13:110968040-110968146 (-)	miRNA-4_0	miRBase	0.77	0.21	0.41	0.35	0.42	0.43
20501386	rno-miR-30b-3p	0.36	0.65	-1.22	0.7116	0.9894	MIMAT0004721	7	-	MIMAT0004721_st	miRNA	Rattus norvegicus	22	CUGGGAUGUGGAUGUUUACGUC		rno-mir-30b // 7:105815917-105816003 (-); rno-mir-30d // 7:105819720-105819801 (-)	miRNA-4_0	miRBase	0.09	0.33	0.7	0.09	0.61	0.7
20501329	rno-let-7i-3p	0.14	0.07	1.05	0.7122	0.9894	MIMAT0004707	7	-	MIMAT0004707_st	miRNA	Rattus norvegicus	22	CUGCGCAAGCUACUGCCUUGCU			miRNA-4_0	miRBase	0.14	0.35	0.14	0.07	0.07	0.72
20501347	rno-miR-19b-3p	1.22	1.07	1.11	0.7128	0.9894	MIMAT0000788	15	+	MIMAT0000788_st	miRNA	Rattus norvegicus	23	UGUGCAAAUCCAUGCAAAACUGA	ENSRNOT00000040122 // sense // intron // 4	rno-mir-20a // 15:99854190-99854274 (+); rno-mir-17-1 // 15:99853735-99853818 (+); rno-mir-18a // 15:99853871-99853966 (+); rno-mir-19b-1 // 15:99854320-99854406 (+); rno-mir-19a // 15:99854018-99854099 (+); rno-mir-92a-1 // 15:99854442-99854519 (+); rno-mir-19b-2 // X:139740932-139741027 (-); rno-mir-92a-2 // X:139740802-139740893 (-); rno-mir-363 // X:139740651-139740737 (-); rno-mir-20b // X:1…	miRNA-4_0	miRBase	0.53	1.83	1.25	1.38	0.74	1.07
20504261	rno-miR-374-3p	0.42	0.37	1.04	0.7132	0.9894	MIMAT0017223	X	-	MIMAT0017223_st	miRNA	Rattus norvegicus	22	CUUAGCACGUUGUAUUAUUAUU		rno-mir-421 // X:91563416-91563494 (-); rno-mir-374 // X:91563572-91563639 (-)	miRNA-4_0	miRBase	0.45	0.07	0.72	0.35	0.08	1.21
20501006	rno-miR-346	0.67	0.71	-1.03	0.7146	0.9894	MIMAT0000596	16	+	MIMAT0000596_st	miRNA	Rattus norvegicus	23	UGUCUGCCUGAGUGCCUGCCUCU			miRNA-4_0	miRBase	0.82	0.54	0.67	0.44	0.75	0.69
20501460	rno-miR-137-3p	0.75	0.75	-1	0.7148	0.9894	MIMAT0000843	2	+	MIMAT0000843_st	miRNA	Rattus norvegicus	23	UUAUUGCUUAAGAAUACGCGUAG	ENSRNOT00000056461 // antisense // intron // 3; ENSRNOT00000068767 // antisense // intron // 3; ENSRNOT00000073413 // antisense // intron // 4; ENSRNOT00000074310 // antisense // intron // 3		miRNA-4_0	miRBase	0.76	0.54	0.75	0.75	1.09	0.43
20536047	rno-mir-490	0.66	0.61	1.04	0.7156	0.9894	MI0012585	4	+	MI0012585_st	stem-loop	Rattus norvegicus	84	UGGAAAGUUCAUUGUUCGACACCAUGGAUCUCCAGGUGGGUCACGUUUAGAUAUACACCAACCUGGAGGACUCCAUGCUGUUGA	ENSRNOT00000015863 // sense // intron // 1		miRNA-4_0	miRBase	1.17	0.63	0.42	0.77	0.59	0.62
20517119	rno-miR-1188-3p	1.19	0.86	1.26	0.7166	0.9894	MIMAT0017855	6	+	MIMAT0017855_st	miRNA	Rattus norvegicus	17	CGAGGCUCCCCACCACA	ENSRNOT00000005908 // antisense // intron // 3; ENSRNOT00000006054 // antisense // intron // 3; ENSRNOT00000071267 // antisense // intron // 3	rno-mir-341 // 6:134203518-134203613 (+); rno-mir-370 // 6:134210194-134210272 (+); rno-mir-1188 // 6:134203856-134203937 (+)	miRNA-4_0	miRBase	1.24	1.54	0.7	1.44	0.81	0.91
20501332	rno-miR-9a-5p	0.31	0.35	-1.03	0.7171	0.9894	MIMAT0000781	1	+	MIMAT0000781_st	miRNA	Rattus norvegicus	23	UCUUUGGUUAUCUAGCUGUAUGA		rno-mir-9a-1 // 2:180293009-180293097 (+); rno-mir-9b-1 // 2:180293000-180293107 (-); rno-mir-9a-3 // 1:135254133-135254222 (+); rno-mir-9b-3 // 1:135254122-135254236 (-); rno-mir-9a-2 // 2:12259506-12259592 (-); rno-mir-9b-2 // 2:12259488-12259605 (+)	miRNA-4_0	miRBase	0.55	-0.05	0.35	0.35	0.35	0.35
20524313	rno-miR-3068-5p	0.58	0.58	1	0.7175	0.9894	MIMAT0024845	6	-	MIMAT0024845_st	miRNA	Rattus norvegicus	25	UUGGAGUUCAUGCAAGUUCUAACCA			miRNA-4_0	miRBase	0.43	0.58	0.76	0.38	0.55	1.06
20538473	spike_in-control-38	0.16	0.35	-1.14	0.7177	0.9894	spike_in-control-38			spike_in-control-38_st	Spike-in controls	Homo sapiens	21	NNNNNNNNNNNNNNNNNNNNN			miRNA-4_0	Affymetrix Proprietary Database	0.18	0.13	0.68	0.15	0.32	0.78
20517070	rno-miR-3548	0.37	0.35	1.02	0.7189	0.9894	MIMAT0017806	5	+	MIMAT0017806_st	miRNA	Rattus norvegicus	22	CAGCACUGUCCGGUAAGAUGCC		rno-mir-200a // 5:172898220-172898308 (-); rno-mir-200b // 5:172898998-172899092 (-); rno-mir-429 // 5:172897185-172897269 (-); rno-mir-3548 // 5:172898207-172898326 (+)	miRNA-4_0	miRBase	0.62	0.35	0.22	0.35	0.22	0.47
20501353	rno-miR-22-5p	0.37	0.22	1.11	0.7197	0.9894	MIMAT0003152	10	+	MIMAT0003152_st	miRNA	Rattus norvegicus	22	AGUUCUUCAGUGGCAAGCUUUA	ENSRNOT00000030805 // sense // intron // 22; ENSRNOT00000031618 // sense // intron // 17	rno-mir-22 // 10:62782723-62782817 (+); rno-mir-6326 // 10:62782470-62782580 (+)	miRNA-4_0	miRBase	0.62	0.35	0.22	0.1	0.22	0.65
20536382	rno-mir-344a-2	0.57	0.51	1.04	0.7199	0.9894	MI0015432	1	-	MI0015432_st	stem-loop	Rattus norvegicus	107	GCAGCCAGGGUUUUUACCAGUCAGGCUCCUGGCUAGAUUCCAGGUACCAACUGGUACCUGAUCUAGCCAAAGCCUGACUGUAAGCUGUAAAAACAAAGGAAGACUGC	ENSRNOT00000019498 // antisense // intron // 22		miRNA-4_0	miRBase	0.35	0.65	0.58	0.51	0.51	0.44
20517076	rno-miR-344b-2-3p	0.4	0.5	-1.07	0.7209	0.9894	MIMAT0017812	1	-	MIMAT0017812_st	miRNA	Rattus norvegicus	22	GGUAUAACCAAAGCCCGACUGU	ENSRNOT00000016376 // antisense // intron // 18	rno-mir-344b-2 // 1:115328332-115328402 (-); rno-mir-344b-1 // 1:115319456-115319553 (-)	miRNA-4_0	miRBase	0.42	0.76	0.33	0.5	0.66	0.5
20517158	rno-miR-344b-1-3p	0.85	0.89	-1.03	0.7231	0.9894	MIMAT0017894	1	-	MIMAT0017894_st	miRNA	Rattus norvegicus	22	GAUAUAACCAAAGCCCGACUGU	ENSRNOT00000016376 // antisense // intron // 13	rno-mir-344b-2 // 1:115328332-115328402 (-); rno-mir-344b-1 // 1:115319456-115319553 (-)	miRNA-4_0	miRBase	1.16	0.6	0.83	0.61	0.89	0.9
20517112	rno-miR-3568	0.64	0.79	-1.11	0.7233	0.9894	MIMAT0017848	10	-	MIMAT0017848_st	miRNA	Rattus norvegicus	22	UGUUCUUCCCGUGCAGAAGCAG			miRNA-4_0	miRBase	0.72	0.52	0.65	0.79	0.79	0.06
20513732	rno-miR-615	0.54	0.4	1.1	0.7243	0.9894	MIMAT0012835	7	+	MIMAT0012835_st	miRNA	Rattus norvegicus	22	GGGGGUCCCCGGUGCUCGGAUC			miRNA-4_0	miRBase	0.65	0.35	0.56	0.45	0.35	0.98
20517123	rno-miR-1193-3p	0.96	0.9	1.05	0.7248	0.9894	MIMAT0017859	6	+	MIMAT0017859_st	miRNA	Rattus norvegicus	22	UAGGUCACCCGUUUUACUAUCC		rno-mir-323 // 6:134391697-134391782 (+); rno-mir-329 // 6:134392666-134392762 (+); rno-mir-299a // 6:134389822-134389884 (+); rno-mir-300 // 6:134405237-134405315 (+); rno-mir-543 // 6:134397158-134397237 (+); rno-mir-379 // 6:134388198-134388282 (+); rno-mir-494 // 6:134394868-134394950 (+); rno-mir-376c // 6:134403524-134403607 (+); rno-mir-376b // 6:134404180-134404265 (+); rno-mir-376a // 6:…	miRNA-4_0	miRBase	1.32	0.49	1	0.91	0.99	0.65
20534998	rno-mir-136	0.41	0.46	-1.04	0.7273	0.9894	MI0000909	6	+	MI0000909_st	stem-loop	Rattus norvegicus	82	UGAGCCCUCGGAGGACUCCAUUUGUUUUGAUGAUGGAUUCUUAAGCUCCAUCAUCGUCUCAAAUGAGUCUUCAGAGGGUUCU	ENSRNOT00000005908 // antisense // intron // 6; ENSRNOT00000006054 // antisense // intron // 6; ENSRNOT00000071267 // antisense // intron // 6	rno-mir-127 // 6:134184312-134184408 (+); rno-mir-136 // 6:134186977-134187058 (+); rno-mir-431 // 6:134182307-134182420 (+); rno-mir-433 // 6:134183216-134183308 (+); rno-mir-540 // 6:134177033-134177116 (+); rno-mir-434 // 6:134186260-134186340 (+); rno-mir-665 // 6:134177288-134177381 (+); rno-mir-3543 // 6:134186227-134186341 (-)	miRNA-4_0	miRBase	0.15	0.42	0.64	0.42	0.18	0.84
20504138	rno-miR-501-3p	0.51	0.48	1.02	0.7274	0.9894	MIMAT0017198	X	+	MIMAT0017198_st	miRNA	Rattus norvegicus	23	AAUGCACCCGGGCAAGGAUUUGG		rno-mir-501 // X:27331151-27331234 (+); rno-mir-188 // X:27323547-27323626 (+); rno-mir-500 // X:27334609-27334688 (+); rno-mir-532 // X:27323147-27323225 (+); rno-mir-362 // X:27330447-27330511 (+); rno-mir-3560 // X:27331140-27331251 (-)	miRNA-4_0	miRBase	0.52	0.22	0.51	0.73	0.5	0.21
20504258	rno-miR-369-5p	0.54	0.64	-1.07	0.7277	0.9894	MIMAT0003206	6	+	MIMAT0003206_st	miRNA	Rattus norvegicus	22	AGAUCGACCGUGUUAUAUUCGC		rno-mir-134 // 6:134415632-134415704 (+); rno-mir-154 // 6:134419671-134419754 (+); rno-mir-377 // 6:134421775-134421846 (+); rno-mir-412 // 6:134424656-134424725 (+); rno-mir-541 // 6:134423740-134423829 (+); rno-mir-382 // 6:134415263-134415342 (+); rno-mir-485 // 6:134416384-134416462 (+); rno-mir-409a // 6:134424504-134424580 (+); rno-mir-369 // 6:134424778-134424856 (+); rno-mir-410 // 6:134…	miRNA-4_0	miRBase	0.35	0.59	0.54	0.65	0.35	0.63
20535290	rno-mir-503	0.4	0.48	-1.05	0.7278	0.9894	MI0003555	X	-	MI0003555_st	stem-loop	Rattus norvegicus	71	UGCCCUAGCAGCGGGAACAGUACUGCAGUGAGUGUUUGGUGCCCUGGAGUAUUGUUUCCGCUGCCUGGGUA		rno-mir-322 // X:140000161-140000255 (-); rno-mir-351 // X:139999130-139999210 (-); rno-mir-450a // X:139994947-139995037 (-); rno-mir-542 // X:139996190-139996268 (-); rno-mir-503 // X:139999870-139999940 (-)	miRNA-4_0	miRBase	0.44	0.36	0.81	0.5	0.25	0.67
20535020	rno-mir-185	0.67	0.65	1.02	0.7282	0.9894	MI0000930	11	+	MI0000930_st	stem-loop	Rattus norvegicus	80	GGGGGUGAGGGAUUGGAGAGAAAGGCAGUUCCUGAUGGUCCCCUCCCAGGGGCUGGCUUUCCUCUGGUCCUUCUCUCCCA			miRNA-4_0	miRBase	0.69	0.43	0.65	0.87	0.65	0.41
20517153	rno-miR-3590-5p	0.53	0.5	1.02	0.7287	0.9894	MIMAT0017889	3	+	MIMAT0017889_st	miRNA	Rattus norvegicus	21	UGCCCUUUUAACAUUGCACUG	ENSRNOT00000068018 // antisense // intron // 4	rno-mir-130a // 3:67949594-67949681 (-); rno-mir-3590 // 3:67949601-67949674 (+)	miRNA-4_0	miRBase	0.13	0.56	0.5	0.5	0.35	0.5
20517103	rno-miR-3065-5p	0.65	0.64	1.01	0.729	0.9894	MIMAT0017839	10	+	MIMAT0017839_st	miRNA	Rattus norvegicus	20	UCAACAAAAUCACUGAUGCU	ENSRNOT00000054947 // antisense // intron // 10	rno-mir-338 // 10:109426992-109427057 (-); rno-mir-3065 // 10:109426975-109427077 (+)	miRNA-4_0	miRBase	0.65	0.38	0.65	0.13	1.32	0.57
20501557	rno-miR-223-3p	0.53	0.53	1	0.73	0.9894	MIMAT0000892	X	+	MIMAT0000892_st	miRNA	Rattus norvegicus	21	UGUCAGUUUGUCAAAUACCCC			miRNA-4_0	miRBase	0.54	0.53	0.44	0.53	0.53	0.53
20501526	rno-miR-204-5p	0.57	0.61	-1.02	0.7302	0.9894	MIMAT0000877	1	+	MIMAT0000877_st	miRNA	Rattus norvegicus	22	UUCCCUUUGUCAUCCUAUGCCU			miRNA-4_0	miRBase	0.58	0.43	0.71	0.58	0.41	0.89
20500953	rno-miR-329-5p	0.24	0.21	1.02	0.7313	0.9894	MIMAT0017031	6	+	MIMAT0017031_st	miRNA	Rattus norvegicus	24	AGAGGUUUUCUGGGUCUCUGUUUC		rno-mir-323 // 6:134391697-134391782 (+); rno-mir-329 // 6:134392666-134392762 (+); rno-mir-299a // 6:134389822-134389884 (+); rno-mir-543 // 6:134397158-134397237 (+); rno-mir-379 // 6:134388198-134388282 (+); rno-mir-494 // 6:134394868-134394950 (+); rno-mir-380 // 6:134390988-134391064 (+); rno-mir-411 // 6:134389347-134389422 (+); rno-mir-495 // 6:134399218-134399297 (+); rno-mir-758 // 6:134…	miRNA-4_0	miRBase	0.52	0.05	0.21	0.21	0.21	0.21
20506804	rno-miR-146b-5p	0.65	0.78	-1.09	0.7315	0.9894	MIMAT0005595	1	+	MIMAT0005595_st	miRNA	Rattus norvegicus	24	UGAGAACUGAAUUCCAUAGGCUGU			miRNA-4_0	miRBase	0.65	0.65	0.72	0.72	0.14	1.55
20534917	rno-mir-10b	0.65	0.74	-1.06	0.7326	0.9894	MI0000842	3	+	MI0000842_st	stem-loop	Rattus norvegicus	109	CCAAAGUUGUAACGUUGUCUAUAUAUACCCUGUAGAACCGAAUUUGUGUGGUACCCACAUAGUCACAGAUUCGAUUCUAGGGGAAUAUAUGGUCGAUGCAAAAACUUCA			miRNA-4_0	miRBase	0.65	0.65	0.65	0.41	0.77	0.94
20501471	rno-miR-143-3p	5.86	6.12	-1.2	0.7331	0.9894	MIMAT0000849	18	-	MIMAT0000849_st	miRNA	Rattus norvegicus	22	UGAGAUGAAGCACUGUAGCUCA	ENSRNOT00000065693 // sense // intron // 32	rno-mir-143 // 18:57625113-57625217 (-); rno-mir-145 // 18:57623747-57623834 (-)	miRNA-4_0	miRBase	4.94	6.92	5.79	6.27	5.77	6.14
20504140	rno-miR-361-3p	0.58	0.58	-1	0.7334	0.9894	MIMAT0017199	X	-	MIMAT0017199_st	miRNA	Rattus norvegicus	24	CCCCCAGGUGUGAUUCUGAUUCGU			miRNA-4_0	miRBase	0.59	0.2	0.56	0.58	0.35	0.59
20538469	spike_in-control-31	14.63	14.68	-1.03	0.7339	0.9894	spike_in-control-31			spike_in-control-31_st	Spike-in controls	Homo sapiens	21	NNNNNNNNNNNNNNNNNNNNN			miRNA-4_0	Affymetrix Proprietary Database	14.64	14.72	14.62	14.67	14.65	14.75
20501515	rno-miR-196a-3p	0.61	0.65	-1.03	0.7357	0.9894	MIMAT0004737	7	+	MIMAT0004737_st	miRNA	Rattus norvegicus	22	UCGGCAACAAGAAACUGCCUGA	ENSRNOT00000018809 // antisense // intron // 8		miRNA-4_0	miRBase	0.17	0.92	0.65	0.65	0.65	0.65
20517149	rno-miR-702-3p	1.06	1.16	-1.07	0.736	0.9894	MIMAT0017885	12	+	MIMAT0017885_st	miRNA	Rattus norvegicus	23	UGCCCACCCUUUACCCCACUCCA			miRNA-4_0	miRBase	1.4	1.03	0.86	1.34	1.15	0.98
20536359	rno-mir-191b	0.34	0.37	-1.02	0.7368	0.9894	MI0015413	8	-	MI0015413_st	stem-loop	Rattus norvegicus	120	CAGGGCGCUGCUCAGGCAGGAGAGCAGGGAACGAAAUCCAAGUGCAGCUGGAAUGCUCUGGAGACAACAGCUGCUUUUGGGAUUCCGUUGCCCGCUGUCCAGCCAUUGGAGGAGGGCUCU		rno-mir-191a // 8:113614360-113614450 (+); rno-mir-425 // 8:113614817-113614899 (+); rno-mir-191b // 8:113614344-113614463 (-)	miRNA-4_0	miRBase	0.32	0.36	0.63	0.13	0.64	0.36
20538463	spike_in-control-23	14.44	14.47	-1.02	0.7373	0.9894	spike_in-control-23			spike_in-control-23_st	Spike-in controls	Homo sapiens	21	NNNNNNNNNNNNNNNNNNNNN			miRNA-4_0	Affymetrix Proprietary Database	14.53	14.34	14.44	14.54	14.41	14.47
20501381	rno-miR-30c-5p	5.23	4.56	1.59	0.7401	0.9894	MIMAT0000804	5	-	MIMAT0000804_st	miRNA	Rattus norvegicus	23	UGUAAACAUCCUACACUCUCAGC	ENSRNOT00000071724 // sense // intron // 1	rno-mir-30c-1 // 5:141362120-141362208 (-); rno-mir-30e // 5:141365115-141365206 (-)	miRNA-4_0	miRBase	5.19	5.65	4.98	4.67	4.44	6.19
20501499	rno-miR-186-3p	0.65	0.87	-1.16	0.7412	0.9894	MIMAT0017143	2	+	MIMAT0017143_st	miRNA	Rattus norvegicus	21	GCCCAAAGGUGAAUUUUUUGG			miRNA-4_0	miRBase	0.65	0.93	0.65	0.2	0.83	0.98
20534701	rno-mir-329	0.72	0.48	1.18	0.7423	0.9894	MI0000604	6	+	MI0000604_st	stem-loop	Rattus norvegicus	97	UGUUCGCUUCUGGUACCGGAAGAGAGGUUUUCUGGGUCUCUGUUUCUUUGAUGAGAAUGAAACACACCCAGCUAACCUUUUUUUCAGUAUCAAAUCC		rno-mir-323 // 6:134391697-134391782 (+); rno-mir-329 // 6:134392666-134392762 (+); rno-mir-299a // 6:134389822-134389884 (+); rno-mir-543 // 6:134397158-134397237 (+); rno-mir-379 // 6:134388198-134388282 (+); rno-mir-494 // 6:134394868-134394950 (+); rno-mir-380 // 6:134390988-134391064 (+); rno-mir-411 // 6:134389347-134389422 (+); rno-mir-495 // 6:134399218-134399297 (+); rno-mir-758 // 6:134…	miRNA-4_0	miRBase	0.72	0.39	0.72	0.41	0.78	0.49
20536061	rno-mir-668	0.35	0.27	1.06	0.7426	0.9894	MI0012601	6	+	MI0012601_st	stem-loop	Rattus norvegicus	68	GGUAAGUGUGCCUCGGGUGAGCAUGCACUUAACGUAGGUGUAUGUCACUCGGCUCGGCCCACUACCCA		rno-mir-134 // 6:134415632-134415704 (+); rno-mir-154 // 6:134419671-134419754 (+); rno-mir-377 // 6:134421775-134421846 (+); rno-mir-412 // 6:134424656-134424725 (+); rno-mir-539 // 6:134408917-134408992 (+); rno-mir-541 // 6:134423740-134423829 (+); rno-mir-381 // 6:134407700-134407760 (+); rno-mir-487b // 6:134408209-134408290 (+); rno-mir-382 // 6:134415263-134415342 (+); rno-mir-485 // 6:134…	miRNA-4_0	miRBase	0.52	0.35	0.29	0.24	0.3	0.78
20501337	rno-miR-10b-3p	0.5	0.1	1.32	0.7428	0.9894	MIMAT0017092	3	+	MIMAT0017092_st	miRNA	Rattus norvegicus	21	ACAGAUUCGAUUCUAGGGGAA			miRNA-4_0	miRBase	0.17	0.54	0.47	0.09	0.12	0.76
20506484	rno-miR-871-3p	0.35	0.43	-1.06	0.743	0.9894	MIMAT0017289	X	-	MIMAT0017289_st	miRNA	Rattus norvegicus	22	UGACUGGCACCAUACUGGAUAA		rno-mir-871 // X:152856065-152856141 (-); rno-mir-878 // X:152851739-152851815 (-); rno-mir-880 // X:152850266-152850343 (-); rno-mir-881 // X:152852188-152852264 (-)	miRNA-4_0	miRBase	0.35	0.26	0.65	0.42	0.64	0.34
20513734	rno-miR-632	0.08	0.35	-1.2	0.7431	0.9894	MIMAT0012837	10	+	MIMAT0012837_st	miRNA	Rattus norvegicus	19	GUGUCUGUUUCCUGCCGGA			miRNA-4_0	miRBase	0.08	0.07	0.65	0.07	0.35	0.62
20535231	rno-mir-215	0.35	0.34	1	0.745	0.9894	MI0003482	13	+	MI0003482_st	stem-loop	Rattus norvegicus	97	GGUGUACAGGACAAUGACCUAUGAUUUGACAGACAGUGUGGCUGCGUGUGUCUGUCAUUCUGUAGGCCAAUAUUCUGUAUGUCUCUCCUCCUUACAA		rno-mir-194-1 // 13:101312447-101312529 (+); rno-mir-215 // 13:101312688-101312784 (+)	miRNA-4_0	miRBase	0.35	0.35	0.1	0.37	0.65	-0.03
20500928	rno-miR-323-5p	0.47	0.37	1.07	0.7452	0.9894	MIMAT0004637	6	+	MIMAT0004637_st	miRNA	Rattus norvegicus	22	AGGUGGUCCGUGGCGCGUUCGC		rno-mir-323 // 6:134391697-134391782 (+); rno-mir-329 // 6:134392666-134392762 (+); rno-mir-299a // 6:134389822-134389884 (+); rno-mir-543 // 6:134397158-134397237 (+); rno-mir-379 // 6:134388198-134388282 (+); rno-mir-494 // 6:134394868-134394950 (+); rno-mir-380 // 6:134390988-134391064 (+); rno-mir-411 // 6:134389347-134389422 (+); rno-mir-495 // 6:134399218-134399297 (+); rno-mir-758 // 6:134…	miRNA-4_0	miRBase	0.06	0.5	0.44	0.65	0.19	0.35
20501516	rno-miR-199a-5p	0.7	1.01	-1.24	0.7455	0.9894	MIMAT0000872	13	+	MIMAT0000872_st	miRNA	Rattus norvegicus	23	CCCAGUGUUCAGACUACCUGUUC	ENSRNOT00000000049 // antisense // intron // 3	rno-mir-199a // 13:77910767-77910876 (+); rno-mir-214 // 13:77916185-77916294 (+); rno-mir-3120 // 13:77916189-77916305 (-)	miRNA-4_0	miRBase	0.68	0.72	1.22	1.01	0.35	1.01
20501003	rno-miR-345-3p	1.01	1.04	-1.02	0.7461	0.9894	MIMAT0004655	6	+	MIMAT0004655_st	miRNA	Rattus norvegicus	22	CCCUGAACUAGGGGUCUGGAGA	ENSRNOT00000005167 // sense // intron // 13		miRNA-4_0	miRBase	1.01	1.4	1.02	0.75	1.03	2
20536368	rno-mir-3560	0.72	0.5	1.16	0.7464	0.9894	MI0015422	X	-	MI0015422_st	stem-loop	Rattus norvegicus	112	CCUCACAUGCAGACCAGGCUUACCUUCCCCAAAUCCUUGCCCGGGUGCAUUGCAUACAAAUAGCAUUUUCACCCAGGGACAAAGGAUUAGAGAGGACGAGCAGAGCAGAAGG		rno-mir-501 // X:27331151-27331234 (+); rno-mir-188 // X:27323547-27323626 (+); rno-mir-500 // X:27334609-27334688 (+); rno-mir-532 // X:27323147-27323225 (+); rno-mir-362 // X:27330447-27330511 (+); rno-mir-3560 // X:27331140-27331251 (-)	miRNA-4_0	miRBase	0.45	0.74	0.93	0.5	1.04	0.35
20535236	rno-mir-377	0.36	0.65	-1.22	0.7485	0.9911	MI0003487	6	+	MI0003487_st	stem-loop	Rattus norvegicus	72	CUUGAGCAGAGGUUGCCCUUGGUGAAUUCGCUUUAUUGAUGUUGAAUCACACAAAGGCAACUUUUGGUUGAG		rno-mir-134 // 6:134415632-134415704 (+); rno-mir-154 // 6:134419671-134419754 (+); rno-mir-377 // 6:134421775-134421846 (+); rno-mir-412 // 6:134424656-134424725 (+); rno-mir-541 // 6:134423740-134423829 (+); rno-mir-382 // 6:134415263-134415342 (+); rno-mir-485 // 6:134416384-134416462 (+); rno-mir-409a // 6:134424504-134424580 (+); rno-mir-369 // 6:134424778-134424856 (+); rno-mir-410 // 6:134…	miRNA-4_0	miRBase	0.38	0.35	0.92	0.65	0.65	0.11
20501336	rno-miR-10b-5p	0.89	0.96	-1.05	0.7497	0.9916	MIMAT0000783	3	+	MIMAT0000783_st	miRNA	Rattus norvegicus	22	CCCUGUAGAACCGAAUUUGUGU			miRNA-4_0	miRBase	0.87	0.7	1.13	0.63	0.98	0.94
20500935	rno-miR-324-3p	0.84	0.78	1.04	0.7511	0.9924	MIMAT0000554	10	+	MIMAT0000554_st	miRNA	Rattus norvegicus	22	CCACUGCCCCAGGUGCUGCUGG			miRNA-4_0	miRBase	0.68	0.98	0.84	0.59	0.75	1.01
20504489	rno-miR-499-5p	0.84	0.81	1.02	0.7524	0.9924	MIMAT0003381	3	+	MIMAT0003381_st	miRNA	Rattus norvegicus	21	UUAAGACUUGCAGUGAUGUUU	ENSRNOT00000012683 // sense // intron // 8		miRNA-4_0	miRBase	0.84	0.38	0.84	0.17	0.84	1.38
20501512	rno-miR-195-5p	4.64	4.5	1.1	0.7541	0.9924	MIMAT0000870	10	+	MIMAT0000870_st	miRNA	Rattus norvegicus	21	UAGCAGCACAGAAAUAUUGGC	ENSRNOT00000041493 // sense // 3UTR // 15	rno-mir-195 // 10:57074170-57074256 (+); rno-mir-497 // 10:57073846-57073914 (+)	miRNA-4_0	miRBase	4.67	5.01	3.57	4.45	4.18	5.04
20535032	rno-mir-199a	0.53	0.62	-1.06	0.7551	0.9924	MI0000941	13	+	MI0000941_st	stem-loop	Rattus norvegicus	110	UGGAAGCUUCUGGAGAUCCUGCUCCGUCGCCCCAGUGUUCAGACUACCUGUUCAGGACAAUGCCGUUGUACAGUAGUCUGCACAUUGGUUAGACUGGGCAAGGGCCAGCA	ENSRNOT00000000049 // antisense // intron // 3	rno-mir-199a // 13:77910767-77910876 (+); rno-mir-214 // 13:77916185-77916294 (+); rno-mir-3120 // 13:77916189-77916305 (-)	miRNA-4_0	miRBase	0.35	0.79	0.51	0.35	0.65	0.81
20536362	rno-mir-3556a	0.42	0.28	1.11	0.7552	0.9924	MI0015416	4	+	MI0015416_st	stem-loop	Rattus norvegicus	118	GCAUGGUGCUUUUCCCCAAUCAUUAUAACCGAUUUCAGAUGGUGCUAGAAAAUUCUAUUGACUCUGAACACCAAAAGAAAUCAGUCAUCCUCUAAGGGGUCACAAGAGGUCAUGUGCA		rno-mir-29a // 4:58107760-58107847 (-); rno-mir-29b-1 // 4:58108139-58108219 (-); rno-mir-3556a // 4:58107748-58107865 (+); rno-mir-3587 // 4:58108112-58108174 (+)	miRNA-4_0	miRBase	0.42	0.42	0.42	0.9	0.28	0.28
20504133	rno-miR-489-3p	0.33	0.35	-1.02	0.7561	0.9924	MIMAT0003113	4	-	MIMAT0003113_st	miRNA	Rattus norvegicus	22	AUGACAUCACAUAUAUGGCAGC		rno-mir-489 // 4:28518260-28518365 (-); rno-mir-653 // 4:28517619-28517715 (-)	miRNA-4_0	miRBase	0.13	0.47	0.35	0.35	0.22	0.5
20501497	rno-miR-185-3p	0.44	0.43	1.01	0.7561	0.9924	MIMAT0017142	11	+	MIMAT0017142_st	miRNA	Rattus norvegicus	19	UUUCCUCUGGUCCUUCUCU			miRNA-4_0	miRBase	0.64	0.43	0.25	0.43	0.58	0.43
20501354	rno-miR-22-3p	4.53	4.55	-1.01	0.7588	0.9924	MIMAT0000791	10	+	MIMAT0000791_st	miRNA	Rattus norvegicus	22	AAGCUGCCAGUUGAAGAACUGU	ENSRNOT00000030805 // sense // intron // 22; ENSRNOT00000031618 // sense // intron // 17	rno-mir-22 // 10:62782723-62782817 (+); rno-mir-6326 // 10:62782470-62782580 (+)	miRNA-4_0	miRBase	4.48	5.28	4.58	4.47	3.45	5.82
20534896	rno-let-7a-1	1.08	1.01	1.05	0.7595	0.9924	MI0000827	17	+	MI0000827_x_st	stem-loop	Rattus norvegicus	94	UUCACUGUGGGAUGAGGUAGUAGGUUGUAUAGUUUUAGGGUCACACCCACCACUGGGAGAUAACUAUACAAUCUACUGUCUUUCCUAAGGUGAU	ENSRNOT00000074600 // sense // intron // 3	rno-let-7d // 17:22121894-22121991 (+); rno-let-7a-1 // 17:22119767-22119860 (+); rno-let-7f-1 // 17:22120135-22120223 (+); rno-mir-3596d // 17:22120131-22120227 (-); rno-mir-3596b // 17:22121895-22121989 (-)	miRNA-4_0	miRBase	0.99	1.08	1.19	1.26	0.88	0.99
20534733	rno-mir-349	0.35	0.49	-1.1	0.7634	0.9924	MI0000636	7	-	MI0000636_st	stem-loop	Rattus norvegicus	97	GAAGACUCUAGCAUGUAAGGUUGGGGGAGGGGGCUGUGUCUAGCAAGUCUUCUUCCCCCACAGCCCUGCUGUCUUAACCUCUAGGUGUUCCGGCUCC			miRNA-4_0	miRBase	0.35	0.27	0.58	0.49	0.55	0.27
20517075	rno-miR-344b-5p	0.65	0.37	1.21	0.7638	0.9924	MIMAT0017811	1	-	MIMAT0017811_st	miRNA	Rattus norvegicus	22	AGUCAGGCUGCUGGUUAUAUUC	ENSRNOT00000016376 // antisense // intron // 18; ENSRNOT00000016376 // antisense // intron // 13	rno-mir-344b-2 // 1:115328332-115328402 (-); rno-mir-344b-1 // 1:115319456-115319553 (-)	miRNA-4_0	miRBase	0.07	0.65	0.65	0.35	0.65	0.17
20506538	rno-miR-484	0.74	0.68	1.04	0.7638	0.9924	MIMAT0005319	10	-	MIMAT0005319_st	miRNA	Rattus norvegicus	22	UCAGGCUCAGUCCCCUCCCGAU	ENSRNOT00000072296 // antisense // intron // 3		miRNA-4_0	miRBase	0.18	0.77	0.71	0.68	0.47	0.69
20534895	rno-let-7a-1	1.08	1.01	1.05	0.7641	0.9924	MI0000827	17	+	MI0000827_st	stem-loop	Rattus norvegicus	94	UUCACUGUGGGAUGAGGUAGUAGGUUGUAUAGUUUUAGGGUCACACCCACCACUGGGAGAUAACUAUACAAUCUACUGUCUUUCCUAAGGUGAU	ENSRNOT00000074600 // sense // intron // 3	rno-let-7d // 17:22121894-22121991 (+); rno-let-7a-1 // 17:22119767-22119860 (+); rno-let-7f-1 // 17:22120135-22120223 (+); rno-mir-3596d // 17:22120131-22120227 (-); rno-mir-3596b // 17:22121895-22121989 (-)	miRNA-4_0	miRBase	0.99	1.08	1.19	1.26	0.88	0.99
20513736	rno-miR-653-3p	0.84	0.66	1.14	0.7646	0.9924	MIMAT0017361	4	-	MIMAT0017361_st	miRNA	Rattus norvegicus	22	UUCACUGGGGUUUGUUUCACUA		rno-mir-489 // 4:28518260-28518365 (-); rno-mir-653 // 4:28517619-28517715 (-)	miRNA-4_0	miRBase	0.82	0.51	0.89	1	0.63	0.41
20506497	rno-miR-883-5p	0.55	0.82	-1.2	0.7647	0.9924	MIMAT0017294	X	-	MIMAT0017294_st	miRNA	Rattus norvegicus	23	UGCUGAGAGAAGUAGCAGUUACU	ENSRNOT00000065935 // sense // intron // 4	rno-mir-743b // X:152822276-152822352 (-); rno-mir-883 // X:152829659-152829735 (-); rno-mir-742 // X:152829269-152829345 (-); rno-mir-743a // X:152821786-152821861 (-)	miRNA-4_0	miRBase	0.52	0.57	0.98	1.16	0.87	0.29
20517143	rno-miR-3585-3p	0.43	0.48	-1.04	0.7647	0.9924	MIMAT0017879	X	-	MIMAT0017879_st	miRNA	Rattus norvegicus	19	UGAACGGCCCUUGUUGUGA		rno-mir-201 // X:154169141-154169220 (-); rno-mir-547 // X:154169439-154169519 (-); rno-mir-3585 // X:154164067-154164184 (-)	miRNA-4_0	miRBase	0.48	-0.04	0.78	0.48	0.2	0.78
20504494	rno-miR-497-5p	0.54	0.5	1.03	0.7657	0.9924	MIMAT0003383	10	+	MIMAT0003383_st	miRNA	Rattus norvegicus	22	CAGCAGCACACUGUGGUUUGUA	ENSRNOT00000041493 // sense // 3UTR // 14	rno-mir-195 // 10:57074170-57074256 (+); rno-mir-497 // 10:57073846-57073914 (+)	miRNA-4_0	miRBase	0.25	0.92	0.5	0.5	0.5	0.5
20513719	rno-miR-105	0.54	0.42	1.09	0.7683	0.9924	MIMAT0012825	X	-	MIMAT0012825_st	miRNA	Rattus norvegicus	22	CAAGUGCUCAGAUGUCUGUGGU			miRNA-4_0	miRBase	0.27	0.51	0.88	0.42	0.42	0.65
20534971	rno-mir-103-1	0.6	0.64	-1.03	0.769	0.9924	MI0000888	10	+	MI0000888_st	stem-loop	Rattus norvegicus	86	UUCUUACUGCCCUCGGCUUCUUUACAGUGCUGCCUUGUUGCAUAUGGAUCAAGCAGCAUUGUACAGGGCUAUGAAGGCAUUGAGAC			miRNA-4_0	miRBase	0.62	0.27	0.88	0.4	0.95	0.62
20536076	rno-mir-764	0.63	0.88	-1.19	0.7702	0.9924	MI0012616	X	-	MI0012616_st	stem-loop	Rattus norvegicus	108	UCAACACAAUCAAAAUCUCGGAGGCAGGUGCUCACAUGUCCUCCUCCAUGCCUACACAUACAUGGAGGAGGCCAUAGUGGCAACUGUCACCAUGAUUGAUUUCGUUGG	ENSRNOT00000004426 // sense // intron // 2; ENSRNOT00000004443 // sense // intron // 2	rno-mir-764 // X:31207234-31207341 (-); rno-mir-3552 // X:31209114-31209218 (-); rno-mir-1912 // X:31199363-31199450 (-)	miRNA-4_0	miRBase	0.65	0.62	1.02	1.17	0.4	0.93
20501485	rno-miR-154-3p	0.65	0.65	-1	0.7703	0.9924	MIMAT0017136	6	+	MIMAT0017136_st	miRNA	Rattus norvegicus	22	AAUCAUACACGGUUGACCUAUU		rno-mir-134 // 6:134415632-134415704 (+); rno-mir-154 // 6:134419671-134419754 (+); rno-mir-377 // 6:134421775-134421846 (+); rno-mir-412 // 6:134424656-134424725 (+); rno-mir-541 // 6:134423740-134423829 (+); rno-mir-382 // 6:134415263-134415342 (+); rno-mir-485 // 6:134416384-134416462 (+); rno-mir-409a // 6:134424504-134424580 (+); rno-mir-369 // 6:134424778-134424856 (+); rno-mir-410 // 6:134…	miRNA-4_0	miRBase	0.58	0.65	0.65	0.65	0.65	0.65
20535013	rno-mir-154	0.5	0.72	-1.17	0.7704	0.9924	MI0000923	6	+	MI0000923_st	stem-loop	Rattus norvegicus	84	GCGGUGCUUGAAGAUAGGUUAUCCGUGUUGCCUUCGCUUUAUUCGUGACGAAUCAUACACGGUUGACCUAUUUUUCAGUACCAA		rno-mir-134 // 6:134415632-134415704 (+); rno-mir-154 // 6:134419671-134419754 (+); rno-mir-377 // 6:134421775-134421846 (+); rno-mir-412 // 6:134424656-134424725 (+); rno-mir-541 // 6:134423740-134423829 (+); rno-mir-382 // 6:134415263-134415342 (+); rno-mir-485 // 6:134416384-134416462 (+); rno-mir-409a // 6:134424504-134424580 (+); rno-mir-369 // 6:134424778-134424856 (+); rno-mir-410 // 6:134…	miRNA-4_0	miRBase	0.5	0.5	0.41	0.74	0.13	0.71
20501368	rno-miR-27b-5p	0.78	0.38	1.32	0.7711	0.9924	MIMAT0017101	17	-	MIMAT0017101_st	miRNA	Rattus norvegicus	24	AGAGCUUAGCUGAUUGGUGAACAG		rno-mir-23b // 17:7351688-7351784 (-); rno-mir-24-1 // 17:7350971-7351038 (-); rno-mir-27b // 17:7351449-7351545 (-); rno-mir-3074 // 17:7350950-7351066 (+)	miRNA-4_0	miRBase	0.66	0.79	0.87	0.38	0.38	1.3
20534691	rno-mir-324	0.56	0.57	-1.01	0.7711	0.9924	MI0000594	10	+	MI0000594_st	stem-loop	Rattus norvegicus	83	CUGACUAUGCCUCCUCGCAUCCCCUAGGGCAUUGGUGUAAAGCUGGAGACCCACUGCCCCAGGUGCUGCUGGGGGUUGUAGUC			miRNA-4_0	miRBase	0.14	0.57	0.97	0.73	0.57	0.57
20506488	rno-miR-874-3p	0.75	0.98	-1.17	0.773	0.9924	MIMAT0005284	17	+	MIMAT0005284_st	miRNA	Rattus norvegicus	22	CUGCCCUGGCCCGAGGGACCGA			miRNA-4_0	miRBase	0.8	0.76	0.61	-0.07	0.98	0.98
20535755	rno-mir-652	0.98	0.98	-1.01	0.773	0.9924	MI0006169	X	-	MI0006169_st	stem-loop	Rattus norvegicus	81	AUGCACUGCACAACCCUAGGAGGGGGUGCCAUUCACAUAGACUAUAAUUGAAUGGCGCCACUAGGGUUGUGCAGUGUACAA			miRNA-4_0	miRBase	0.98	0.97	1.19	1.29	0.98	0.99
20501498	rno-miR-186-5p	0.37	0.35	1.02	0.773	0.9924	MIMAT0000863	2	+	MIMAT0000863_st	miRNA	Rattus norvegicus	22	CAAAGAAUUCUCCUUUUGGGCU			miRNA-4_0	miRBase	0.35	0.83	0.17	0.49	0.35	0.35
20524605	rno-miR-6324	0.96	1.15	-1.14	0.7732	0.9924	MIMAT0025063	11	-	MIMAT0025063_st	miRNA	Rattus norvegicus	23	UCAGUAGGCCAGACAGCAAGCAC			miRNA-4_0	miRBase	0.81	1.12	0.96	1.12	0.35	1.19
20501391	rno-miR-30c-2-3p	0.85	0.41	1.36	0.7734	0.9924	MIMAT0005442	9	+	MIMAT0005442_st	miRNA	Rattus norvegicus	22	CUGGGAGAAGGCUGUUUACUCU	ENSRNOT00000071724 // sense // intron // 1		miRNA-4_0	miRBase	0.83	0.57	0.88	0.41	0.4	1.23
20537321	rno-mir-6333	0.84	0.58	1.2	0.7761	0.9924	MI0021859	5	+	MI0021859_st	stem-loop	Rattus norvegicus	111	GGAAGGAGUCCAGGCUGCUUUGGUCCCCAGGUUAUGGCUGCUCACCUCCACCUGCCAGACAGGUAGGCUGGACUUGAACAGCCCGCCUGGUGUCCCCCGCAGGCUGCGUUA			miRNA-4_0	miRBase	0.85	0.83	0.3	0.58	0.71	0.54
20535048	rno-mir-217	0.53	0.53	1	0.7764	0.9924	MI0000956	14	+	MI0000956_st	stem-loop	Rattus norvegicus	105	ACCACAGUCAUUGUAGUUUUGAUGUCGCAGAUACUGCAUCAGGAACUGACUGGAUAAGACUCAGUCACCAUCAGUUCCUAAUGCAUUGCCUUCAGCAUCUAAACA		rno-mir-216a // 14:109666081-109666186 (+); rno-mir-217 // 14:109673480-109673584 (+)	miRNA-4_0	miRBase	0.59	0.28	0.53	0.21	0.54	0.52
20535004	rno-mir-141	0.39	0.33	1.05	0.777	0.9924	MI0000914	4	-	MI0000914_st	stem-loop	Rattus norvegicus	94	GGCUGACUCUGAGUCCAUCUUCCAGUGCAGUGUUGGAUGGUUGAAGUACGAAGCUCCUAACACUGUCUGGUAAAGAUGGCCCCCGGGUCAGUUC		rno-mir-141 // 4:160840904-160840997 (-); rno-mir-200c // 4:160841344-160841412 (-); rno-mir-3575 // 4:160841317-160841431 (+)	miRNA-4_0	miRBase	0.42	0.07	0.65	0.31	0.35	0.65
20534953	rno-mir-30a	0.89	0.6	1.22	0.7772	0.9924	MI0000870	9	+	MI0000870_x_st	stem-loop	Rattus norvegicus	71	GCAACUGUAAACAUCCUCGACUGGAAGCUGUGAAGCCACAAAUGGGCUUUCAGUCGGAUGUUUGCAGCUGC			miRNA-4_0	miRBase	0.87	0.21	0.91	0.6	0.6	0.6
20504141	rno-miR-215	0.46	0.17	1.22	0.7772	0.9924	MIMAT0003118	13	+	MIMAT0003118_st	miRNA	Rattus norvegicus	22	AUGACCUAUGAUUUGACAGACA		rno-mir-194-1 // 13:101312447-101312529 (+); rno-mir-215 // 13:101312688-101312784 (+)	miRNA-4_0	miRBase	0.46	0.44	0.46	0.84	0.16	0.17
20504143	rno-miR-224-3p	0.79	0.74	1.04	0.7795	0.9925	MIMAT0017200	X	+	MIMAT0017200_st	miRNA	Rattus norvegicus	22	AAAUGGUGCCCUAGUGACUACA			miRNA-4_0	miRBase	1.07	0.8	0.5	0.59	0.74	0.89
20500965	rno-miR-140-5p	0.54	0.58	-1.03	0.7804	0.9925	MIMAT0000573	19	+	MIMAT0000573_st	miRNA	Rattus norvegicus	22	CAGUGGUUUUACCCUAUGGUAG	ENSRNOT00000040473 // sense // intron // 3		miRNA-4_0	miRBase	0.52	0.38	0.77	0.58	0.61	0.58
20501320	rno-let-7c-5p	8.98	8.94	1.03	0.7828	0.9925	MIMAT0000776	11	+	MIMAT0000776_st	miRNA	Rattus norvegicus	22	UGAGGUAGUAGGUUGUAUGGUU	ENSRNOT00000012699 // antisense // exon // 2	rno-let-7c-1 // 11:16398264-16398357 (+); rno-mir-99a // 11:16397544-16397624 (+); rno-let-7b // 7:123701205-123701289 (+); rno-let-7c-2 // 7:123700790-123700884 (+)	miRNA-4_0	miRBase	8.66	9.26	9	8.82	8.94	9.35
20506522	rno-miR-410-5p	0.46	0.31	1.11	0.7831	0.9925	MIMAT0017303	6	+	MIMAT0017303_st	miRNA	Rattus norvegicus	21	AGGUUGUCUGUGAUGAGUUCG		rno-mir-134 // 6:134415632-134415704 (+); rno-mir-154 // 6:134419671-134419754 (+); rno-mir-377 // 6:134421775-134421846 (+); rno-mir-412 // 6:134424656-134424725 (+); rno-mir-541 // 6:134423740-134423829 (+); rno-mir-382 // 6:134415263-134415342 (+); rno-mir-485 // 6:134416384-134416462 (+); rno-mir-409a // 6:134424504-134424580 (+); rno-mir-369 // 6:134424778-134424856 (+); rno-mir-410 // 6:134…	miRNA-4_0	miRBase	0.21	0.42	0.8	0.31	0.31	0.65
20534984	rno-mir-125b-1	0.38	0.5	-1.09	0.7838	0.9925	MI0000896	8	+	MI0000896_x_st	stem-loop	Rattus norvegicus	87	UGCGCUCCCCUCAGUCCCUGAGACCCUAACUUGUGAUGUUUACCGUUUAAAUCCACGGGUUAGGCUCUUGGGAGCUGCGAGUCGUGC			miRNA-4_0	miRBase	0.82	0.35	0.16	0.66	0.35	0.49
20534951	rno-mir-30d	0.42	0.42	-1	0.784	0.9925	MI0000869	7	-	MI0000869_st	stem-loop	Rattus norvegicus	82	AAGUCUGUGUCUGUAAACAUCCCCGACUGGAAGCUGUAAGCCACAGCCAAGCUUUCAGUCAGAUGUUUGCUGCUACUGGCUC		rno-mir-30b // 7:105815917-105816003 (-); rno-mir-30d // 7:105819720-105819801 (-)	miRNA-4_0	miRBase	0.42	0.42	0.56	0.42	0.42	0.65
20506479	rno-miR-466c-5p	0.49	0.52	-1.02	0.7853	0.9925	MIMAT0005279	17	-	MIMAT0005279_st	miRNA	Rattus norvegicus	21	UGUGAUGUGUGCAUGUACAUG	ENSRNOT00000024872 // antisense // intron // 6	rno-mir-466c // 17:79270775-79270853 (-); rno-mir-466d // 17:79266511-79266603 (-)	miRNA-4_0	miRBase	0.49	0.37	0.62	0.73	0.49	0.37
20500957	rno-miR-330-5p	-0.02	0.14	-1.12	0.7869	0.9925	MIMAT0004641	1	+	MIMAT0004641_st	miRNA	Rattus norvegicus	22	UCUCUGGGCCUGUGUCUUAGGC			miRNA-4_0	miRBase	0.24	-0.01	-0.02	0.23	-0.07	0.15
20501567	rno-miR-298-3p	0.59	0.32	1.2	0.7889	0.9925	MIMAT0017166	3	-	MIMAT0017166_st	miRNA	Rattus norvegicus	22	AGGAACUAGCCUUCUCUCUGCU		rno-mir-296 // 3:165193820-165193897 (-); rno-mir-298 // 3:165194273-165194354 (-)	miRNA-4_0	miRBase	0.59	0.58	0.07	0.28	0.79	-0.05
20536367	rno-mir-3559	0.65	0.34	1.24	0.7901	0.9925	MI0015421	X	-	MI0015421_st	stem-loop	Rattus norvegicus	115	CUCAGAAGAAAGCCUUUUUCUCUCUGCGUGACAGACUUAGUACUACAUGAUCCAUGUUAAUGAAACUAAUGUAGUACUGAGUCUGUCGUGCAGUGAGUAAAAAAAUCCAAAGAGA	ENSRNOT00000045001 // antisense // intron // 1		miRNA-4_0	miRBase	0.34	0.65	0.65	0.35	0.34	1.18
20501506	rno-miR-192-5p	0.36	0.38	-1.02	0.7902	0.9925	MIMAT0000867	1	+	MIMAT0000867_st	miRNA	Rattus norvegicus	21	CUGACCUAUGAAUUGACAGCC	ENSRNOT00000027999 // sense // intron // 6	rno-mir-192 // 1:209040256-209040365 (+); rno-mir-194-2 // 1:209040071-209040155 (+)	miRNA-4_0	miRBase	0.36	0.35	0.61	0.34	0.41	0.7
20501025	rno-miR-135b-5p	0.44	0.47	-1.02	0.7906	0.9925	MIMAT0000611	13	+	MIMAT0000611_st	miRNA	Rattus norvegicus	23	UAUGGCUUUUCAUUCCUAUGUGA			miRNA-4_0	miRBase	0.29	0.53	0.46	0.81	0.44	0.17
20535018	rno-mir-183	0.68	0.65	1.02	0.7925	0.9925	MI0000928	4	-	MI0000928_st	stem-loop	Rattus norvegicus	110	CCAGAGAGUGUGACUCCUGUCCUGUGUAUGGCACUGGUAGAAUUCACUGUGAACAGUCUCGGUCAGUGAAUUACCGAAGGGCCAUAAACAGAGCAGAGACAGAUCCGCGA		rno-mir-96 // 4:57074891-57074996 (-); rno-mir-183 // 4:57075094-57075203 (-); rno-mir-182 // 4:57071295-57071356 (-); rno-mir-3553 // 4:57075097-57075202 (+)	miRNA-4_0	miRBase	0.39	1.02	0.65	0.65	0.65	0.91
20536347	rno-mir-3547	0.67	0.39	1.21	0.793	0.9925	MI0015401	10	-	MI0015401_st	stem-loop	Rattus norvegicus	110	CUGACUUCCAAGGUGGGAAGAGGGGUGGGGCCCGGGACUGUACCCAUGUGAGGACUAUUCUUGAGUCCCGCUCUUGUUCUGAGCACCACCCCUCUCUCAGAUGGUGGCAG			miRNA-4_0	miRBase	0.62	0.1	0.71	0.04	0.35	0.84
20501475	rno-miR-145-3p	0.06	0.32	-1.19	0.793	0.9925	MIMAT0017131	18	-	MIMAT0017131_st	miRNA	Rattus norvegicus	21	GGAUUCCUGGAAAUACUGUUC	ENSRNOT00000065693 // sense // intron // 32	rno-mir-143 // 18:57625113-57625217 (-); rno-mir-145 // 18:57623747-57623834 (-)	miRNA-4_0	miRBase	0.06	0.06	1.06	0.29	0.35	0.32
20500971	rno-miR-337-3p	1.08	0.97	1.08	0.7936	0.9925	MIMAT0000577	6	+	MIMAT0000577_st	miRNA	Rattus norvegicus	23	UUCAGCUCCUAUAUGAUGCCUUU	ENSRNOT00000005908 // antisense // intron // 10; ENSRNOT00000006054 // antisense // intron // 10	rno-mir-337 // 6:134176751-134176847 (+); rno-mir-127 // 6:134184312-134184408 (+); rno-mir-431 // 6:134182307-134182420 (+); rno-mir-433 // 6:134183216-134183308 (+); rno-mir-540 // 6:134177033-134177116 (+); rno-mir-493 // 6:134170340-134170423 (+); rno-mir-434 // 6:134186260-134186340 (+); rno-mir-665 // 6:134177288-134177381 (+); rno-mir-3543 // 6:134186227-134186341 (-); rno-mir-3544 // 6:13…	miRNA-4_0	miRBase	1.26	1.11	0.68	1.32	1.01	0.51
20504238	rno-miR-379-5p	0.65	0.4	1.19	0.7949	0.9925	MIMAT0003192	6	+	MIMAT0003192_st	miRNA	Rattus norvegicus	21	UGGUAGACUAUGGAACGUAGG		rno-mir-323 // 6:134391697-134391782 (+); rno-mir-329 // 6:134392666-134392762 (+); rno-mir-299a // 6:134389822-134389884 (+); rno-mir-543 // 6:134397158-134397237 (+); rno-mir-379 // 6:134388198-134388282 (+); rno-mir-494 // 6:134394868-134394950 (+); rno-mir-380 // 6:134390988-134391064 (+); rno-mir-411 // 6:134389347-134389422 (+); rno-mir-758 // 6:134391996-134392073 (+); rno-mir-666 // 6:134…	miRNA-4_0	miRBase	0.65	0.65	0.03	0.71	0.4	0.4
20504212	rno-miR-541-5p	0.61	0.65	-1.03	0.7962	0.9925	MIMAT0003177	6	+	MIMAT0003177_st	miRNA	Rattus norvegicus	25	AAGGGAUUCUGAUGUUGGUCACACU		rno-mir-134 // 6:134415632-134415704 (+); rno-mir-154 // 6:134419671-134419754 (+); rno-mir-377 // 6:134421775-134421846 (+); rno-mir-412 // 6:134424656-134424725 (+); rno-mir-541 // 6:134423740-134423829 (+); rno-mir-382 // 6:134415263-134415342 (+); rno-mir-485 // 6:134416384-134416462 (+); rno-mir-409a // 6:134424504-134424580 (+); rno-mir-369 // 6:134424778-134424856 (+); rno-mir-410 // 6:134…	miRNA-4_0	miRBase	0.83	0.63	0.35	0.63	1	0.35
20536352	rno-mir-3550	0.72	0.79	-1.04	0.7964	0.9925	MI0015406	19	+	MI0015406_st	stem-loop	Rattus norvegicus	114	CUUCUGGAGUGCCUGGUGAGGGGUGGUUUGAGCAGUGUGGGGCAUGGGGUGGCCCUCACUGGGCACACCAACCAAGCCGAGCCCAUCCCUGCCCUAGGAAUUCAACCCAGAAGA			miRNA-4_0	miRBase	0.22	0.74	1.19	0.65	0.93	0.78
20513727	rno-miR-544-3p	0.35	0.35	1	0.7985	0.9925	MIMAT0012831	6	+	MIMAT0012831_st	miRNA	Rattus norvegicus	21	AUUCUGCAUUUUUAGCAAGCU		rno-mir-134 // 6:134415632-134415704 (+); rno-mir-154 // 6:134419671-134419754 (+); rno-mir-300 // 6:134405237-134405315 (+); rno-mir-539 // 6:134408917-134408992 (+); rno-mir-376c // 6:134403524-134403607 (+); rno-mir-376b // 6:134404180-134404265 (+); rno-mir-376a // 6:134404690-134404771 (+); rno-mir-381 // 6:134407700-134407760 (+); rno-mir-487b // 6:134408209-134408290 (+); rno-mir-382 // 6:…	miRNA-4_0	miRBase	0.51	0.35	0.2	0.35	0.35	0.28
20534708	rno-mir-335	0.64	0.55	1.06	0.7985	0.9925	MI0000612			MI0000612_st	stem-loop	Rattus norvegicus	98	UCUUUUGGGCGGGGGUCAAGAGCAAUAACGAAAAAUGUUUGUUUUUCGUAAACCGUUUUUCAUUAUUGCUCCUGACCUCCUCUCAUUUGUUAUAGCCA			miRNA-4_0	miRBase	1.18	0.35	0.59	0.83	0.54	0.55
20535057	rno-mir-291a	0.5	0.49	1.01	0.7991	0.9925	MI0000965	1	-	MI0000965_st	stem-loop	Rattus norvegicus	82	CCGGUGUAGUAGCCAUCAAAGUGGAGGCCCUCUCUUGGGCCCGAGCUAGAAAGUGCUUCCACUUUGUGUGCCACUGCAUGGG		rno-mir-290 // 1:64274926-64275006 (-); rno-mir-291a // 1:64274628-64274709 (-); rno-mir-292 // 1:64274340-64274421 (-); rno-mir-293 // 1:64273328-64273399 (-); rno-mir-294 // 1:64272967-64273037 (-); rno-mir-295-1 // 1:64272844-64272924 (-); rno-mir-291b // 1:64274052-64274159 (-)	miRNA-4_0	miRBase	0.5	0.5	0.54	0.65	0.5	0.29
20534967	rno-mir-99b	0.42	0.47	-1.04	0.7994	0.9925	MI0000884	1	+	MI0000884_st	stem-loop	Rattus norvegicus	70	GGCACCCACCCGUAGAACCGACCUUGCGGGGCCUUCGCCGCACACAAGCUCGUGUCUGUGGGUCCGUGUC		rno-let-7e // 1:56487134-56487226 (+); rno-mir-99b // 1:56486969-56487038 (+); rno-mir-125a // 1:56487580-56487664 (+); rno-mir-3596c // 1:56487125-56487241 (-)	miRNA-4_0	miRBase	0.59	0.41	0.28	0.13	0.87	0.45
20534709	rno-mir-336	0.62	0.94	-1.25	0.7998	0.9925	MI0000613	10	+	MI0000613_st	stem-loop	Rattus norvegicus	96	AUGUGACCGUGCCUCUCACCCUUCCAUAUCUAGUCUCUGAGAAAAAUGAAGACUGGAUUCCAUGAAGGGAUGUGAGGCCUGGAAACUGGAGCUUUA	ENSRNOT00000071917 // sense // intron // 5		miRNA-4_0	miRBase	0.56	0.3	1.14	0.35	0.94	0.94
20535036	rno-mir-203a	0.35	0.5	-1.11	0.8001	0.9925	MI0000945	6	+	MI0000945_st	stem-loop	Rattus norvegicus	97	GCGCGCCUGGUCCAGUGGUUCUUAACAGUUCAACAGUUCUGUAGCGCAAUUGUGAAAUGUUUAGGACCACUAGACCCGGCGCGCACGGCAGCGGCGA		rno-mir-203a // 6:136932089-136932185 (+); rno-mir-203b // 6:136932075-136932189 (-)	miRNA-4_0	miRBase	0.35	0.35	0.96	0.63	0.35	0.51
20534920	rno-mir-17-1	0.36	0.42	-1.04	0.8002	0.9925	MI0000845	15	+	MI0000845_st	stem-loop	Rattus norvegicus	84	GUCAGGAUAAUGUCAAAGUGCUUACAGUGCAGGUAGUGGUGUGUGCAUCUACUGCAGUGAAGGCACUUGUGGCAUUGUGCUGAC		rno-mir-20a // 15:99854190-99854274 (+); rno-mir-17-1 // 15:99853735-99853818 (+); rno-mir-18a // 15:99853871-99853966 (+); rno-mir-19b-1 // 15:99854320-99854406 (+); rno-mir-19a // 15:99854018-99854099 (+); rno-mir-92a-1 // 15:99854442-99854519 (+)	miRNA-4_0	miRBase	1.01	0.35	0.37	0.43	0.71	0.41
20506552	rno-miR-674-3p	1.06	1.35	-1.22	0.8009	0.9925	MIMAT0005330	3	+	MIMAT0005330_st	miRNA	Rattus norvegicus	22	CACAGCUCCCAUCUCAGAACAA			miRNA-4_0	miRBase	0.99	1.74	1.12	1.72	1.01	1.33
20500982	rno-miR-339-5p	0.49	0.59	-1.07	0.8021	0.9925	MIMAT0000583	12	+	MIMAT0000583_st	miRNA	Rattus norvegicus	23	UCCCUGUCCUCCAGGAGCUCACG	ENSRNOT00000001479 // sense // intron // 3		miRNA-4_0	miRBase	0.52	1.27	0.46	0.52	0.65	1.32
20501377	rno-miR-29a-3p	3.43	3.36	1.04	0.8032	0.9925	MIMAT0000802	4	-	MIMAT0000802_st	miRNA	Rattus norvegicus	22	UAGCACCAUCUGAAAUCGGUUA		rno-mir-29a // 4:58107760-58107847 (-); rno-mir-29b-1 // 4:58108139-58108219 (-); rno-mir-3556a // 4:58107748-58107865 (+); rno-mir-3587 // 4:58108112-58108174 (+)	miRNA-4_0	miRBase	3.29	3.72	3.4	2.95	3.32	4.45
20506514	rno-miR-301b-5p	0.44	0.53	-1.06	0.8032	0.9925	MIMAT0017300	11	+	MIMAT0017300_st	miRNA	Rattus norvegicus	22	GCUCUGACUAGGUUGCACUACU	ENSRNOT00000035945 // antisense // intron // 2	rno-mir-130b // 11:85885595-85885676 (+); rno-mir-301b // 11:85885248-85885325 (+)	miRNA-4_0	miRBase	0.46	0.09	0.43	0.61	-0.3	0.46
20536412	rno-mir-3586	0.47	0.62	-1.11	0.8035	0.9925	MI0015461	7	+	MI0015461_st	stem-loop	Rattus norvegicus	120	CGGGAGGUGAGUAUGACGAUCCCUGUCCUCAAGGAGCCUCAGUCUAGUAGGGAGGAGACAUACUAGACUGUGAGCUCCUCGAGGGCAGGAAAGCGCUCCAUCAUCUGUGCUCCAUGCCCA		rno-mir-151 // 7:110979296-110979392 (-); rno-mir-3586 // 7:110979296-110979415 (+)	miRNA-4_0	miRBase	0.49	0.21	0.67	0.76	0.15	0.62
20536389	rno-mir-3570	0.59	0.55	1.03	0.8041	0.9925	MI0015438	13	-	MI0015438_st	stem-loop	Rattus norvegicus	117	AGUAGAUAAUGGUUAGCUAUAGGGUACAAUCAACGGUCGAUGGUUUUUAUUUGAAUUCCAAACUCACCGACAGCGUUGAAUGUUCACUGAAGCAACCUGUGAGCCAGAGGUGUGCUG		rno-mir-181b-1 // 13:51132678-51132787 (+); rno-mir-181a-1 // 13:51132517-51132616 (+); rno-mir-3570 // 13:51132498-51132614 (-)	miRNA-4_0	miRBase	0.56	0.3	0.96	0.54	0.56	0.87
20538471	spike_in-control-36	13.56	13.59	-1.02	0.805	0.9925	spike_in-control-36			spike_in-control-36_st	Spike-in controls	Homo sapiens	21	NNNNNNNNNNNNNNNNNNNNN			miRNA-4_0	Affymetrix Proprietary Database	13.56	13.6	13.56	13.6	13.59	13.58
20504491	rno-miR-664-1-5p	0.47	0.5	-1.02	0.8055	0.9925	MIMAT0017228	18	+	MIMAT0017228_st	miRNA	Rattus norvegicus	21	CUGGCUGGGGAAAAAGAUUGG	ENSRNOT00000023236 // antisense // intron // 19		miRNA-4_0	miRBase	0.5	0.22	0.65	0.5	0.65	0.35
20502439	rno-miR-431	0.46	0.46	-1	0.8062	0.9925	MIMAT0001626	6	+	MIMAT0001626_st	miRNA	Rattus norvegicus	21	UGUCUUGCAGGCCGUCAUGCA	ENSRNOT00000005908 // antisense // intron // 10; ENSRNOT00000006054 // antisense // intron // 10	rno-mir-337 // 6:134176751-134176847 (+); rno-mir-127 // 6:134184312-134184408 (+); rno-mir-136 // 6:134186977-134187058 (+); rno-mir-431 // 6:134182307-134182420 (+); rno-mir-433 // 6:134183216-134183308 (+); rno-mir-540 // 6:134177033-134177116 (+); rno-mir-434 // 6:134186260-134186340 (+); rno-mir-665 // 6:134177288-134177381 (+); rno-mir-3543 // 6:134186227-134186341 (-); rno-mir-3544 // 6:13…	miRNA-4_0	miRBase	0.45	0.47	0.69	1	0.45	-0.05
20524601	rno-miR-6321	0.55	0.28	1.2	0.8062	0.9925	MIMAT0025059	14	-	MIMAT0025059_st	miRNA	Rattus norvegicus	23	UACUGCAGUGAGUUCUAUGAAGC			miRNA-4_0	miRBase	0.53	-0.02	0.57	0.12	0.25	0.55
20501488	rno-miR-181a-5p	2.39	2.51	-1.09	0.8067	0.9925	MIMAT0000858	13	+	MIMAT0000858_st	miRNA	Rattus norvegicus	23	AACAUUCAACGCUGUCGGUGAGU	ENSRNOT00000029600 // antisense // intron // 2	rno-mir-181a-2 // 3:18650904-18651020 (+); rno-mir-181b-2 // 3:18652007-18652094 (+); rno-mir-181b-1 // 13:51132678-51132787 (+); rno-mir-181a-1 // 13:51132517-51132616 (+); rno-mir-3570 // 13:51132498-51132614 (-)	miRNA-4_0	miRBase	1.96	3.66	2.36	2.56	1.49	3.44
20535027	rno-mir-193	0.62	0.63	-1	0.8087	0.9932	MI0000936	10	+	MI0000936_st	stem-loop	Rattus norvegicus	86	GCGGACGGGAGCUGAGAGCUGGGUCUUUGCGGGCAAGAUGAGGGUGUCAGUUCAACUGGCCUACAAAGUCCCAGUCCUCGGCUCCC	ENSRNOT00000013639 // sense // exon // 9	rno-mir-193 // 10:65901048-65901133 (+); rno-mir-3549 // 10:65901037-65901148 (-)	miRNA-4_0	miRBase	0.33	0.58	1.13	0.98	0.65	0.58
20537322	rno-mir-6334	0.57	0.67	-1.07	0.809	0.9932	MI0021860	3	-	MI0021860_st	stem-loop	Rattus norvegicus	99	CUUCUGUCACCCUGGAAGCAGACUCGGGAAACAGCCUAAGCACUGUAAUCACUAGUGCCAGGCUCUCCCAGCUGCCGGCUUGGGAUCUGAUGGGAAGCC	ENSRNOT00000012683 // antisense // intron // 2		miRNA-4_0	miRBase	0.68	0.41	0.58	0.22	0.65	0.68
20501403	rno-miR-34a-3p	0.6	0.65	-1.04	0.8106	0.9932	MIMAT0017106	5	+	MIMAT0017106_st	miRNA	Rattus norvegicus	22	AAUCAGCAAGUAUACUGCCCUA			miRNA-4_0	miRBase	0.35	0.61	0.59	0.65	0.35	0.65
20504214	rno-miR-542-5p	0.17	0.22	-1.04	0.8111	0.9932	MIMAT0003178	X	-	MIMAT0003178_st	miRNA	Rattus norvegicus	22	CUCGGGGAUCAUCAUGUCACGA		rno-mir-322 // X:140000161-140000255 (-); rno-mir-351 // X:139999130-139999210 (-); rno-mir-450a // X:139994947-139995037 (-); rno-mir-542 // X:139996190-139996268 (-); rno-mir-503 // X:139999870-139999940 (-)	miRNA-4_0	miRBase	0.17	0.48	0.17	0.48	0.24	0.21
20501494	rno-miR-183-3p	0.57	0.5	1.05	0.8118	0.9932	MIMAT0017141	4	-	MIMAT0017141_st	miRNA	Rattus norvegicus	21	UGAAUUACCGAAGGGCCAUAA		rno-mir-96 // 4:57074891-57074996 (-); rno-mir-183 // 4:57075094-57075203 (-); rno-mir-182 // 4:57071295-57071356 (-); rno-mir-3553 // 4:57075097-57075202 (+)	miRNA-4_0	miRBase	0.37	0.58	0.65	0.35	0.65	0.51
20501328	rno-let-7i-5p	2.57	3.24	-1.59	0.8128	0.9932	MIMAT0000779	7	-	MIMAT0000779_st	miRNA	Rattus norvegicus	22	UGAGGUAGUAGUUUGUGCUGUU			miRNA-4_0	miRBase	2.5	4.05	2.63	3.11	1.73	5.01
20535037	rno-mir-204	0.25	0.55	-1.23	0.8134	0.9932	MI0000946	1	+	MI0000946_st	stem-loop	Rattus norvegicus	110	GGCUACAGCCCUUCUUCAUGUGACUCGUGGACUUCCCUUUGUCAUCCUAUGCCUGAGAAUAUAUGAAGGAGGCUGGGAAGGCAAAGGGACGUUCAAUUGUCAUCACUGGC			miRNA-4_0	miRBase	0.31	0.17	0.96	0.75	0.58	0.29
20535746	rno-mir-708	0.35	0.35	-1	0.8141	0.9932	MI0006160	1	+	MI0006160_st	stem-loop	Rattus norvegicus	88	GACUGCCCUCAAGGAGCUUACAAUCUAGCUGGGGGUAGAUGACUUGCACUUGAACACAACUAGACUGUGAGCUUCUAGAGGGCAGGGG			miRNA-4_0	miRBase	0.68	0.35	0.35	0.35	0.35	0.58
20501376	rno-miR-29a-5p	0.35	0.33	1.02	0.8154	0.9932	MIMAT0004718	4	-	MIMAT0004718_st	miRNA	Rattus norvegicus	22	ACUGAUUUCUUUUGGUGUUCAG		rno-mir-29a // 4:58107760-58107847 (-); rno-mir-29b-1 // 4:58108139-58108219 (-); rno-mir-3556a // 4:58107748-58107865 (+); rno-mir-3587 // 4:58108112-58108174 (+)	miRNA-4_0	miRBase	0.35	0.12	0.58	0.08	0.35	0.5
20538470	spike_in-control-34	0.54	0.26	1.21	0.8158	0.9932	spike_in-control-34			spike_in-control-34_st	Spike-in controls	Homo sapiens	21	NNNNNNNNNNNNNNNNNNNNN			miRNA-4_0	Affymetrix Proprietary Database	0.56	0.52	0.26	0.27	0.25	0.7
20535059	rno-mir-292	0.6	0.61	-1.01	0.816	0.9932	MI0000966	1	-	MI0000966_st	stem-loop	Rattus norvegicus	82	CAACCUGUGAUACUCAAACUGGGGGCUCUUUUGGGUUUUCUUUGGAAGAAAAGUGCCGCCAGGUUUUGAGUGUUACCGAUUG		rno-mir-290 // 1:64274926-64275006 (-); rno-mir-291a // 1:64274628-64274709 (-); rno-mir-292 // 1:64274340-64274421 (-); rno-mir-293 // 1:64273328-64273399 (-); rno-mir-294 // 1:64272967-64273037 (-); rno-mir-295-1 // 1:64272844-64272924 (-); rno-mir-291b // 1:64274052-64274159 (-)	miRNA-4_0	miRBase	0.61	0.59	1.15	0.61	0.61	0.98
20535038	rno-mir-205	0.55	0.44	1.08	0.8174	0.9939	MI0000947	13	-	MI0000947_st	stem-loop	Rattus norvegicus	108	AAACAGCCCCAGACAAUCCAUGGGUCCUCCUGUCCUUCAUUCCACCGGAGUCUGUCUUAUGCCAACCAGAUUUCAGUGGAGUGAAGCUCAGGAGGCAUGGAGCUGCCA			miRNA-4_0	miRBase	0.4	0.56	0.55	0.31	0.44	0.88
20517154	rno-miR-3590-3p	0.4	0.49	-1.06	0.8188	0.9946	MIMAT0017890	3	+	MIMAT0017890_st	miRNA	Rattus norvegicus	22	UAGCACAAUGUGAAAAGAGCUC	ENSRNOT00000068018 // antisense // intron // 4	rno-mir-130a // 3:67949594-67949681 (-); rno-mir-3590 // 3:67949601-67949674 (+)	miRNA-4_0	miRBase	0.48	0.41	0.21	0.21	0.51	0.48
20501012	rno-miR-129-2-3p	0.86	0.7	1.12	0.8205	0.9958	MIMAT0000601	3	-	MIMAT0000601_st	miRNA	Rattus norvegicus	22	AAGCCCUUACCCCAAAAAGCAU	ENSRNOT00000009726 // sense // intron // 1; ENSRNOT00000009903 // sense // intron // 8		miRNA-4_0	miRBase	0.65	0.87	0.94	0.65	0.74	1.2
20534950	rno-mir-30b	0.63	0.65	-1.02	0.825	0.9972	MI0000868	7	-	MI0000868_st	stem-loop	Rattus norvegicus	87	CCGAGUUUCAGUUCAUGUAAACAUCCUACACUCAGCUGUCAUACAUGAGUUGGCUGGGAUGUGGAUGUUUACGUCAGCUGUCUUGGA		rno-mir-30b // 7:105815917-105816003 (-); rno-mir-30d // 7:105819720-105819801 (-)	miRNA-4_0	miRBase	0.65	0.86	0.35	0.65	0.65	0.65
20501411	rno-miR-98-5p	0.64	0.66	-1.01	0.8252	0.9972	MIMAT0000819	X	+	MIMAT0000819_st	miRNA	Rattus norvegicus	22	UGAGGUAGUAAGUUGUAUUGUU		rno-let-7f-2 // X:41376943-41377025 (+); rno-mir-98 // X:41377546-41377653 (+)	miRNA-4_0	miRBase	0.64	0.5	0.78	0.5	0.64	0.87
20500966	rno-miR-140-3p	4.89	5.11	-1.16	0.8256	0.9972	MIMAT0000574	19	+	MIMAT0000574_st	miRNA	Rattus norvegicus	21	UACCACAGGGUAGAACCACGG	ENSRNOT00000040473 // sense // intron // 3		miRNA-4_0	miRBase	4.73	5.24	4.86	5.61	5.15	3.73
20501505	rno-miR-191a-3p	0.46	0.4	1.04	0.8269	0.9972	MIMAT0017146	8	+	MIMAT0017146_st	miRNA	Rattus norvegicus	22	GCUGCACUUGGAUUUCGUUCCC		rno-mir-191a // 8:113614360-113614450 (+); rno-mir-425 // 8:113614817-113614899 (+); rno-mir-191b // 8:113614344-113614463 (-)	miRNA-4_0	miRBase	0.46	0.23	0.53	0.38	0.25	0.71
20537319	rno-mir-679	0.34	0.47	-1.1	0.8275	0.9972	MI0021857	6	+	MI0021857_st	stem-loop	Rattus norvegicus	137	GUCCCUGUGGUGACUUGAGGCUGCUCCCUGUGGCUUUGAACUGUGAGGUGACUCUUGGUGUGUGAUGGCUUUUCAGCAAGGUCUUCCUCACAGUAGCCAUAAGGACACGCCAGCAACGUGACUGAAGGGACAGUGGU		rno-mir-323 // 6:134391697-134391782 (+); rno-mir-329 // 6:134392666-134392762 (+); rno-mir-299a // 6:134389822-134389884 (+); rno-mir-543 // 6:134397158-134397237 (+); rno-mir-379 // 6:134388198-134388282 (+); rno-mir-494 // 6:134394868-134394950 (+); rno-mir-376c // 6:134403524-134403607 (+); rno-mir-376b // 6:134404180-134404265 (+); rno-mir-376a // 6:134404690-134404771 (+); rno-mir-380 // 6:…	miRNA-4_0	miRBase	0.85	0.35	0.34	0.3	0.63	0.48
20506533	rno-miR-455-3p	4.93	4.9	1.02	0.8276	0.9972	MIMAT0017308	5	+	MIMAT0017308_st	miRNA	Rattus norvegicus	22	GCAGUCCACGGGCAUAUACACU	ENSRNOT00000020207 // sense // intron // 2		miRNA-4_0	miRBase	5.32	4.93	4.56	4.4	4.95	5.25
20536374	rno-mir-9b-3	0.63	0.65	-1.02	0.828	0.9972	MI0015426	1	-	MI0015426_st	stem-loop	Rattus norvegicus	115	GCACGCAGAAGUUGUUAGAGUCAUUUCUACUUUCGGUUAUCUAGCUUUAUGACGGCUCUGUGGCACUCAUACAGCUAGAUAACCAAAGAGAGAAACGGGCCUCCCAUUCGCCGGC		rno-mir-9a-3 // 1:135254133-135254222 (+); rno-mir-9b-3 // 1:135254122-135254236 (-)	miRNA-4_0	miRBase	0.35	0.76	0.65	0.65	0.65	0.35
20535739	rno-mir-500	0.53	0.5	1.02	0.8288	0.9972	MI0006153	X	+	MI0006153_st	stem-loop	Rattus norvegicus	80	CCCCCUCUCUAAUCCUUGCUAUCUGGGUGCUUAGUGCUAUCUCAAUGCAAUGCACCUGGGCAAGGGUUCAGAGAAGGUGA		rno-mir-501 // X:27331151-27331234 (+); rno-mir-500 // X:27334609-27334688 (+); rno-mir-362 // X:27330447-27330511 (+); rno-mir-3560 // X:27331140-27331251 (-)	miRNA-4_0	miRBase	0.23	0.89	0.5	0.5	0.5	0.5
20536401	rno-mir-1912	0.62	0.57	1.04	0.8288	0.9972	MI0015450	X	-	MI0015450_st	stem-loop	Rattus norvegicus	88	ACUAGUCUCUAGGAUGUGCUCAUUGCAUGGGCUAUGUAGAUUUCUAUUUAAUACACAGAACAUGCAGUGAGAACUUGAUAGAGAUUGG	ENSRNOT00000004426 // sense // intron // 2; ENSRNOT00000004443 // sense // intron // 2	rno-mir-764 // X:31207234-31207341 (-); rno-mir-3552 // X:31209114-31209218 (-); rno-mir-1912 // X:31199363-31199450 (-)	miRNA-4_0	miRBase	0.61	0.34	0.63	0.59	0.67	0.42
20536399	rno-mir-3576	0.57	0.65	-1.06	0.8309	0.9984	MI0015448	6	-	MI0015448_st	stem-loop	Rattus norvegicus	115	UCCGCCAGGGCAGUAUUUGAUACUCGAAAAGAAAUUACCCUUGUAUGAUUCAUCCAAAAGAGCAAACACACCAAGGAUAAUUUCUCCUCAAGUAUGAAACAGUAGCACAGCAGGA		rno-mir-134 // 6:134415632-134415704 (+); rno-mir-300 // 6:134405237-134405315 (+); rno-mir-539 // 6:134408917-134408992 (+); rno-mir-376c // 6:134403524-134403607 (+); rno-mir-376b // 6:134404180-134404265 (+); rno-mir-376a // 6:134404690-134404771 (+); rno-mir-381 // 6:134407700-134407760 (+); rno-mir-487b // 6:134408209-134408290 (+); rno-mir-382 // 6:134415263-134415342 (+); rno-mir-485 // 6:…	miRNA-4_0	miRBase	0.33	0.58	0.65	0.65	0.35	0.65
20504239	rno-miR-379-3p	0.37	0.43	-1.04	0.8315	0.9984	MIMAT0004791	6	+	MIMAT0004791_st	miRNA	Rattus norvegicus	22	CUAUGUAACAUGGUCCACUAAC		rno-mir-323 // 6:134391697-134391782 (+); rno-mir-329 // 6:134392666-134392762 (+); rno-mir-299a // 6:134389822-134389884 (+); rno-mir-543 // 6:134397158-134397237 (+); rno-mir-379 // 6:134388198-134388282 (+); rno-mir-494 // 6:134394868-134394950 (+); rno-mir-380 // 6:134390988-134391064 (+); rno-mir-411 // 6:134389347-134389422 (+); rno-mir-758 // 6:134391996-134392073 (+); rno-mir-666 // 6:134…	miRNA-4_0	miRBase	0.21	0.35	0.61	0.41	0.14	0.74
20535736	rno-mir-471	0.65	0.65	1	0.8332	0.9988	MI0006150	X	-	MI0006150_st	stem-loop	Rattus norvegicus	78	AGCAGUGCUUUACGUAGUAUAGUGCUUUUCACAUUACACAAAAAGUGAAAGGUGCCAUACUAUGUACAGGAAGGCUUA	ENSRNOT00000065935 // sense // intron // 3	rno-mir-880 // X:152850266-152850343 (-); rno-mir-463 // X:152844306-152844383 (-); rno-mir-471 // X:152840380-152840457 (-); rno-mir-3551 // X:152841101-152841182 (-); rno-mir-741 // X:152842633-152842728 (-)	miRNA-4_0	miRBase	0.65	0.84	0.66	0.65	0.65	0.93
20534728	rno-mir-345	0.3	0.33	-1.03	0.834	0.9988	MI0000631	6	+	MI0000631_st	stem-loop	Rattus norvegicus	96	ACCCAAGUCCAGGCCUGCUGACCCCUAGUCCAGUGCUUGUGGUGGCUACUGGGCCCUGAACUAGGGGUCUGGAGACCUGGGUUUGAUCUCCACAGG	ENSRNOT00000005167 // sense // intron // 13		miRNA-4_0	miRBase	0.16	0.45	0.28	0.22	0.34	0.41
20501318	rno-let-7b-5p	8.88	8.77	1.08	0.8344	0.9988	MIMAT0000775	7	+	MIMAT0000775_st	miRNA	Rattus norvegicus	22	UGAGGUAGUAGGUUGUGUGGUU	ENSRNOT00000012699 // antisense // intron // 1	rno-let-7b // 7:123701205-123701289 (+); rno-let-7c-2 // 7:123700790-123700884 (+)	miRNA-4_0	miRBase	8.45	9.11	8.92	8.68	8.93	8.76
20535727	rno-mir-380	0.39	0.51	-1.09	0.835	0.9988	MI0006141	6	+	MI0006141_st	stem-loop	Rattus norvegicus	77	ACCUGAAAAGAUGGUUGACCAUAGAACAUGCGCUACUUCUGUGUCGUAUGUAGUAUGGUCCACAUCUUCUCAUUAUC		rno-mir-323 // 6:134391697-134391782 (+); rno-mir-329 // 6:134392666-134392762 (+); rno-mir-299a // 6:134389822-134389884 (+); rno-mir-543 // 6:134397158-134397237 (+); rno-mir-379 // 6:134388198-134388282 (+); rno-mir-494 // 6:134394868-134394950 (+); rno-mir-380 // 6:134390988-134391064 (+); rno-mir-411 // 6:134389347-134389422 (+); rno-mir-495 // 6:134399218-134399297 (+); rno-mir-758 // 6:134…	miRNA-4_0	miRBase	0.47	0.23	0.4	0.53	0.16	0.5
20513747	rno-miR-201-3p	0.33	0.39	-1.04	0.8373	1	MIMAT0017364	X	-	MIMAT0017364_st	miRNA	Rattus norvegicus	22	UGAACAGCGCCUUUCUGUGUAG		rno-mir-201 // X:154169141-154169220 (-); rno-mir-547 // X:154169439-154169519 (-); rno-mir-3585 // X:154164067-154164184 (-)	miRNA-4_0	miRBase	0.32	0.03	0.64	0.39	0.32	0.39
20538467	spike_in-control-2	14.74	14.76	-1.02	0.8376	1	spike_in-control-2			spike_in-control-2_st	Spike-in controls	Homo sapiens	22	NNNNNNNNNNNNNNNNNNNNNN			miRNA-4_0	Affymetrix Proprietary Database	14.75	14.63	14.82	14.77	14.83	14.66
20513744	rno-miR-665	0.39	0.35	1.03	0.8399	1	MIMAT0012844	6	+	MIMAT0012844_st	miRNA	Rattus norvegicus	22	ACCAGGAGGCUGAGGUCCCUUA	ENSRNOT00000005908 // antisense // intron // 10; ENSRNOT00000006054 // antisense // intron // 10	rno-mir-337 // 6:134176751-134176847 (+); rno-mir-127 // 6:134184312-134184408 (+); rno-mir-136 // 6:134186977-134187058 (+); rno-mir-431 // 6:134182307-134182420 (+); rno-mir-433 // 6:134183216-134183308 (+); rno-mir-540 // 6:134177033-134177116 (+); rno-mir-493 // 6:134170340-134170423 (+); rno-mir-434 // 6:134186260-134186340 (+); rno-mir-665 // 6:134177288-134177381 (+); rno-mir-3543 // 6:134…	miRNA-4_0	miRBase	0.35	0.07	1.14	0.68	0.35	0.35
20535116	rno-mir-451	0.77	0.66	1.08	0.8415	1	MI0001731	10	+	MI0001731_st	stem-loop	Rattus norvegicus	72	UUUGGGAAUGGCGAGGAAACCGUUACCAUUACUGAGUUUAGUAAUGGUAAUGGUUCUCUUGCUGCUCCCACA		rno-mir-144 // 10:64129346-64129428 (+); rno-mir-451 // 10:64129518-64129589 (+)	miRNA-4_0	miRBase	0.79	0.76	0.38	0.52	0.67	0.65
20535025	rno-mir-191a	0.5	0.5	-1	0.8424	1	MI0000934	8	+	MI0000934_st	stem-loop	Rattus norvegicus	91	GGCUGGACAGCGGGCAACGGAAUCCCAAAAGCAGCUGUUGUCUCCAGAGCAUUCCAGCUGCACUUGGAUUUCGUUCCCUGCUCUCCUGCCU		rno-mir-191a // 8:113614360-113614450 (+); rno-mir-425 // 8:113614817-113614899 (+); rno-mir-191b // 8:113614344-113614463 (-)	miRNA-4_0	miRBase	0.5	0.55	0.5	0.5	0.5	0.5
20536063	rno-mir-675	0.66	0.65	1.01	0.843	1	MI0012603	1	-	MI0012603_st	stem-loop	Rattus norvegicus	84	UGCGGCCCAGGGACUGGUGCGGAAAGGGCCCACAGUGGACUUGGUGCACUGUAUGCCCUAACCGCUCAGUCCCUGGGUCUGGCA			miRNA-4_0	miRBase	0.41	0.65	0.93	0.78	0.65	0.65
20535426	rno-mir-378a	0.64	0.61	1.02	0.8443	1	MI0003719	18	-	MI0003719_x_st	stem-loop	Rattus norvegicus	65	GGGCUCCUGACUCCAGGUCCUGUGUGUUACCUCGAAAUAGCACUGGACUUGGAGUCAGAAGGCCU		rno-mir-378a // 18:57377805-57377869 (-); rno-mir-3557 // 18:57377783-57377895 (+)	miRNA-4_0	miRBase	0.62	0.66	0.27	0.98	0.07	0.66
20534942	rno-mir-29b-2	0.36	0.43	-1.05	0.8445	1	MI0000862	13	+	MI0000862_x_st	stem-loop	Rattus norvegicus	81	CUUCUGGAAGCUGGUUUCACAUGGUGGCUUAGAUUUUUCCAUCUUUGUAUCUAGCACCAUUUGAAAUCAGUGUUUUAGGAG		rno-mir-29b-2 // 13:110967520-110967600 (+); rno-mir-29c // 13:110968048-110968135 (+); rno-mir-3556b // 13:110968040-110968146 (-)	miRNA-4_0	miRBase	0.35	0.65	0.36	0.65	0.16	0.45
20534710	rno-mir-337	0.53	0.37	1.12	0.8462	1	MI0000614	6	+	MI0000614_st	stem-loop	Rattus norvegicus	97	AGUGUAGUGAGAAGUUGGGGGGUGGGAACGGCGUCAUGCAGGAGUUGAUUGCACAGCCAUUCAGCUCCUAUAUGAUGCCUUUCUUCACCCCCUUCAA	ENSRNOT00000005908 // antisense // intron // 10; ENSRNOT00000006054 // antisense // intron // 10	rno-mir-337 // 6:134176751-134176847 (+); rno-mir-127 // 6:134184312-134184408 (+); rno-mir-431 // 6:134182307-134182420 (+); rno-mir-433 // 6:134183216-134183308 (+); rno-mir-540 // 6:134177033-134177116 (+); rno-mir-493 // 6:134170340-134170423 (+); rno-mir-434 // 6:134186260-134186340 (+); rno-mir-665 // 6:134177288-134177381 (+); rno-mir-3543 // 6:134186227-134186341 (-); rno-mir-3544 // 6:13…	miRNA-4_0	miRBase	0.28	0.49	0.92	0.87	0.4	0.28
20506556	rno-miR-742-3p	0.23	0.32	-1.06	0.8486	1	MIMAT0005333	X	-	MIMAT0005333_st	miRNA	Rattus norvegicus	22	GAAAGCCACCAUGUUGGGUAAA	ENSRNOT00000065935 // sense // intron // 4	rno-mir-743b // X:152822276-152822352 (-); rno-mir-883 // X:152829659-152829735 (-); rno-mir-742 // X:152829269-152829345 (-); rno-mir-743a // X:152821786-152821861 (-)	miRNA-4_0	miRBase	0.23	0.79	0.23	0.29	0.74	0.35
20534696	rno-mir-326	0.58	0.73	-1.11	0.85	1	MI0000599	1	+	MI0000599_st	stem-loop	Rattus norvegicus	95	CUCAUCUGUCUGUGGGGCUGGGGGCAGGGCCUUUGUGAAGGCGGGUUAUGCUCAGAUCGCCUCUGGGCCCUUCCUCCAGUCCCGAGGCAGAUUUA			miRNA-4_0	miRBase	0.87	0.55	0.41	0.88	0.32	0.74
20534901	rno-let-7c-2	0.41	0.43	-1.01	0.8501	1	MI0000831	7	+	MI0000831_st	stem-loop	Rattus norvegicus	95	ACGGCCUUUGGGGUGAGGUAGUAGGUUGUAUGGUUUUGGGCUCUGCCCCGCUCUGCGGUAACUAUACAAUCUACUGUCUUUCCUGAAGUGGCCGC	ENSRNOT00000012699 // antisense // exon // 2	rno-let-7b // 7:123701205-123701289 (+); rno-let-7c-2 // 7:123700790-123700884 (+)	miRNA-4_0	miRBase	0.43	0.15	0.64	0.52	0.43	0.36
20501482	rno-miR-153-5p	0.14	0.24	-1.08	0.8505	1	MIMAT0017135	6	+	MIMAT0017135_st	miRNA	Rattus norvegicus	23	GUCAUUUUUGUGAUGUUGCAGCU	ENSRNOT00000042973 // antisense // exon // 4		miRNA-4_0	miRBase	0.17	0.11	0.69	0.24	0.24	0.6
20536344	rno-mir-3544	0.72	0.59	1.09	0.8509	1	MI0015398	6	-	MI0015398_st	stem-loop	Rattus norvegicus	88	CGGUUGAAGGGGGUGAAGAAAGGCAUCAUAUAGGAGCUGAAUGGCUGUGCAAUCAACUCCUGCAUGACGCCGUUCCCACCCCCCAACU	ENSRNOT00000005908 // sense // intron // 10; ENSRNOT00000006054 // sense // intron // 10	rno-mir-337 // 6:134176751-134176847 (+); rno-mir-127 // 6:134184312-134184408 (+); rno-mir-431 // 6:134182307-134182420 (+); rno-mir-433 // 6:134183216-134183308 (+); rno-mir-540 // 6:134177033-134177116 (+); rno-mir-493 // 6:134170340-134170423 (+); rno-mir-434 // 6:134186260-134186340 (+); rno-mir-665 // 6:134177288-134177381 (+); rno-mir-3543 // 6:134186227-134186341 (-); rno-mir-3544 // 6:13…	miRNA-4_0	miRBase	0.93	0.58	0.69	0.59	0.93	0.59
20501325	rno-let-7f-5p	2.87	1.68	2.27	0.8519	1	MIMAT0000778	17	+	MIMAT0000778_st	miRNA	Rattus norvegicus	22	UGAGGUAGUAGAUUGUAUAGUU	ENSRNOT00000074600 // sense // intron // 3	rno-let-7d // 17:22121894-22121991 (+); rno-let-7a-1 // 17:22119767-22119860 (+); rno-let-7f-1 // 17:22120135-22120223 (+); rno-mir-3596d // 17:22120131-22120227 (-); rno-mir-3596b // 17:22121895-22121989 (-); rno-let-7f-2 // X:41376943-41377025 (+); rno-mir-98 // X:41377546-41377653 (+)	miRNA-4_0	miRBase	2.91	3.85	1.79	1.48	1.87	4.63
20501528	rno-miR-205	0.5	0.43	1.05	0.8529	1	MIMAT0000878	13	-	MIMAT0000878_st	miRNA	Rattus norvegicus	23	UCCUUCAUUCCACCGGAGUCUGU			miRNA-4_0	miRBase	0.5	0.35	0.65	0.65	0.42	0.35
20535029	rno-mir-194-2	0.51	0.63	-1.08	0.8538	1	MI0000938	1	+	MI0000938_st	stem-loop	Rattus norvegicus	85	UGGCUCCCACCCCCUGUAACAGCAACUCCAUGUGGAAGUGCCCACUGAUUCCAGUGGGGCUGCUGUUAUCUGGGGUGGAGGCUGG	ENSRNOT00000027999 // sense // intron // 6	rno-mir-192 // 1:209040256-209040365 (+); rno-mir-194-2 // 1:209040071-209040155 (+)	miRNA-4_0	miRBase	0.35	0.53	0.65	0.61	0.65	0.35
20504252	rno-miR-382-5p	0.53	0.5	1.02	0.8541	1	MIMAT0003201	6	+	MIMAT0003201_st	miRNA	Rattus norvegicus	22	GAAGUUGUUCGUGGUGGAUUCG		rno-mir-134 // 6:134415632-134415704 (+); rno-mir-154 // 6:134419671-134419754 (+); rno-mir-377 // 6:134421775-134421846 (+); rno-mir-412 // 6:134424656-134424725 (+); rno-mir-539 // 6:134408917-134408992 (+); rno-mir-541 // 6:134423740-134423829 (+); rno-mir-381 // 6:134407700-134407760 (+); rno-mir-487b // 6:134408209-134408290 (+); rno-mir-382 // 6:134415263-134415342 (+); rno-mir-485 // 6:134…	miRNA-4_0	miRBase	0.53	0.25	0.8	0.78	0.14	0.53
20535043	rno-mir-212	0.54	0.52	1.02	0.8554	1	MI0000952	10	+	MI0000952_st	stem-loop	Rattus norvegicus	111	CGGGAUAUCCCCGCCCGGGCAGCGCGCCGGCACCUUGGCUCUAGACUGCUUACUGCCCGGGCCGCCCUCAGUAACAGUCUCCAGUCACGGCCACCGACGCCUGGCCCCGCC	ENSRNOT00000019410 // antisense // intron // 1	rno-mir-132 // 10:62480727-62480827 (+); rno-mir-212 // 10:62480434-62480544 (+)	miRNA-4_0	miRBase	0.3	0.51	0.88	0.51	0.19	0.86
20536356	rno-mir-3553	0.39	0.63	-1.18	0.8556	1	MI0015410	4	+	MI0015410_st	stem-loop	Rattus norvegicus	106	CGGAUCUGUCUCUGCUCUGUUUAUGGCCCUUCGGUAAUUCACUGACCGAGACUGUUCACAGUGAAUUCUACCAGUGCCAUACACAGGACAGGAGUCACACUCUCUG		rno-mir-96 // 4:57074891-57074996 (-); rno-mir-183 // 4:57075094-57075203 (-); rno-mir-182 // 4:57071295-57071356 (-); rno-mir-3553 // 4:57075097-57075202 (+)	miRNA-4_0	miRBase	0.42	1.03	0.36	0.74	0.64	0.31
20534919	rno-mir-16	0.82	0.83	-1.01	0.8558	1	MI0000844	2	+	MI0000844_st	stem-loop	Rattus norvegicus	95	CAUACUUGUUCCGCUCUAGCAGCACGUAAAUAUUGGCGUAGUGAAAUAAAUAUUAAACACCAAUAUUAUUGUGCUGCUUUAGUGUGACAGGGAUA	ENSRNOT00000014317 // antisense // intron // 3	rno-mir-15b // 2:158992234-158992331 (+); rno-mir-16 // 2:158992383-158992477 (+)	miRNA-4_0	miRBase	0.98	0.82	0.65	0.82	0.92	0.78
20524599	rno-miR-3075	0.43	0.42	1	0.8562	1	MIMAT0025057	16	+	MIMAT0025057_st	miRNA	Rattus norvegicus	24	UGUCUGGGAGCAGCCAAGGACAAG			miRNA-4_0	miRBase	0.65	0.28	0.4	0.55	0.43	0.28
20535045	rno-mir-181a-1	0.64	0.67	-1.01	0.8573	1	MI0000953	13	+	MI0000953_x_st	stem-loop	Rattus norvegicus	100	AGGUUGCUUCAGUGAACAUUCAACGCUGUCGGUGAGUUUGGAAUUCAAAUAAAAACCAUCGACCGUUGAUUGUACCCUAUAGCUAACCAUUAUCUACUCC		rno-mir-181b-1 // 13:51132678-51132787 (+); rno-mir-181a-1 // 13:51132517-51132616 (+); rno-mir-3570 // 13:51132498-51132614 (-)	miRNA-4_0	miRBase	0.65	0.41	0.86	0.65	0.83	0.53
20501444	rno-miR-129-1-3p	0.51	0.4	1.08	0.859	1	MIMAT0017120	4	+	MIMAT0017120_st	miRNA	Rattus norvegicus	19	AAGCCCUUACCCCAAAAAG	ENSRNOT00000047698 // sense // intron // 16; ENSRNOT00000048252 // sense // intron // 21		miRNA-4_0	miRBase	0.51	0.35	0.69	0.98	0.35	0.07
20536081	rno-mir-496	0.33	0.28	1.04	0.8608	1	MI0012622	6	+	MI0012622_st	stem-loop	Rattus norvegicus	79	AGUGUUCGAAUGGAGGUUGUCCAUGGUGUGUUCAUUUUAUUUAUGAUGAGUAUUACAUGGCCAAUCUCCUUUCGGCACU		rno-mir-134 // 6:134415632-134415704 (+); rno-mir-154 // 6:134419671-134419754 (+); rno-mir-377 // 6:134421775-134421846 (+); rno-mir-412 // 6:134424656-134424725 (+); rno-mir-541 // 6:134423740-134423829 (+); rno-mir-382 // 6:134415263-134415342 (+); rno-mir-485 // 6:134416384-134416462 (+); rno-mir-409a // 6:134424504-134424580 (+); rno-mir-369 // 6:134424778-134424856 (+); rno-mir-410 // 6:134…	miRNA-4_0	miRBase	0.33	0.39	0.33	0.66	0.29	0.18
20501405	rno-miR-92a-3p	1.89	1.68	1.16	0.8618	1	MIMAT0000816	15	+	MIMAT0000816_st	miRNA	Rattus norvegicus	21	UAUUGCACUUGUCCCGGCCUG	ENSRNOT00000040122 // sense // intron // 4	rno-mir-20a // 15:99854190-99854274 (+); rno-mir-17-1 // 15:99853735-99853818 (+); rno-mir-18a // 15:99853871-99853966 (+); rno-mir-19b-1 // 15:99854320-99854406 (+); rno-mir-19a // 15:99854018-99854099 (+); rno-mir-92a-1 // 15:99854442-99854519 (+); rno-mir-19b-2 // X:139740932-139741027 (-); rno-mir-92a-2 // X:139740802-139740893 (-); rno-mir-363 // X:139740651-139740737 (-); rno-mir-20b // X:1…	miRNA-4_0	miRBase	1.54	2.39	1.84	1.71	1.54	2.36
20534735	rno-mir-20a	0.43	0.57	-1.1	0.862	1	MI0000638	15	+	MI0000638_st	stem-loop	Rattus norvegicus	85	CAGCUUCUGUAGCACUAAAGUGCUUAUAGUGCAGGUAGUGUGUCGUCAUCUACUGCAUUACGAGCACUUACAGUACUGCCAGCUG		rno-mir-20a // 15:99854190-99854274 (+); rno-mir-17-1 // 15:99853735-99853818 (+); rno-mir-18a // 15:99853871-99853966 (+); rno-mir-19b-1 // 15:99854320-99854406 (+); rno-mir-19a // 15:99854018-99854099 (+); rno-mir-92a-1 // 15:99854442-99854519 (+)	miRNA-4_0	miRBase	0.5	0.43	0.43	0.58	0.28	0.56
20500998	rno-miR-344a-5p	0.29	0.52	-1.17	0.8626	1	MIMAT0004654	1	-	MIMAT0004654_st	miRNA	Rattus norvegicus	24	UCAGGCUCCUGGCUAGAUUCCAGG			miRNA-4_0	miRBase	0.09	0.28	0.86	0.73	0.09	0.55
20501392	rno-miR-31a-5p	2.41	2.97	-1.48	0.863	1	MIMAT0000810	5	-	MIMAT0000810_st	miRNA	Rattus norvegicus	22	AGGCAAGAUGCUGGCAUAGCUG		rno-mir-31a // 5:108497649-108497754 (-); rno-mir-31b // 5:108497643-108497760 (+)	miRNA-4_0	miRBase	1.22	2.47	3.47	3.07	2.88	0.76
20538481	spike_in-control-8	1.01	0.96	1.03	0.8646	1	spike_in-control-8			spike_in-control-8_st	Spike-in controls	Homo sapiens	21	NNNNNNNNNNNNNNNNNNNNN			miRNA-4_0	Affymetrix Proprietary Database	1.03	0.66	0.99	0.71	0.97	1.07
20501400	rno-miR-34c-5p	0.59	0.35	1.18	0.8649	1	MIMAT0000814	8	-	MIMAT0000814_st	miRNA	Rattus norvegicus	23	AGGCAGUGUAGUUAGCUGAUUGC		rno-mir-34b // 8:54422570-54422653 (-); rno-mir-34c // 8:54422052-54422128 (-)	miRNA-4_0	miRBase	0.08	1.07	0.61	0.36	1.24	0.35
20524596	rno-miR-6317	0.65	0.62	1.02	0.8666	1	MIMAT0025054	1	-	MIMAT0025054_st	miRNA	Rattus norvegicus	21	GUGAACCUGAGAGAAAGGCUC			miRNA-4_0	miRBase	0.66	0.64	0.39	0.86	0.28	0.65
20535722	rno-mir-190b	0.41	0.51	-1.07	0.8678	1	MI0006135	2	+	MI0006135_st	stem-loop	Rattus norvegicus	78	UGCUUCUGUGUGAUAUGUUUGAUAUUAGGUUGUUAAAUUAUGAACCAACUAAAUGUCAAACAUUCUCACAGCAGUGAG			miRNA-4_0	miRBase	0.36	0.45	0.86	0.45	0.5	0.64
20535002	rno-mir-138-1	0.58	0.61	-1.02	0.8679	1	MI0000912	8	+	MI0000912_st	stem-loop	Rattus norvegicus	99	CUCUGGCAUGGUGUUGUGGGACAGCUGGUGUUGUGAAUCAGGCCGUUGCCAAUCAGAGAACGGCUACUUCACAACACCAGGGUCUCACUGCACUGCAGG	ENSRNOT00000064555 // antisense // intron // 22; ENSRNOT00000066932 // antisense // intron // 21		miRNA-4_0	miRBase	0.98	0.16	0.58	0.58	0.38	0.9
20534688	rno-mir-323	0.48	0.53	-1.04	0.8684	1	MI0000591	6	+	MI0000591_st	stem-loop	Rattus norvegicus	86	UUGGUACUUGGAGAGAGGUGGUCCGUGGCGCGUUCGCUUCAUUUAUGGCGCACAUUACACGGUCGACCUCUUUGCGGUAUCUAAUC		rno-mir-323 // 6:134391697-134391782 (+); rno-mir-329 // 6:134392666-134392762 (+); rno-mir-299a // 6:134389822-134389884 (+); rno-mir-543 // 6:134397158-134397237 (+); rno-mir-379 // 6:134388198-134388282 (+); rno-mir-494 // 6:134394868-134394950 (+); rno-mir-380 // 6:134390988-134391064 (+); rno-mir-411 // 6:134389347-134389422 (+); rno-mir-495 // 6:134399218-134399297 (+); rno-mir-758 // 6:134…	miRNA-4_0	miRBase	0.71	0.47	0.27	0.11	0.56	0.9
20535235	rno-mir-370	0.56	0.7	-1.11	0.8705	1	MI0003486	6	+	MI0003486_st	stem-loop	Rattus norvegicus	79	AGACAGAGAGACCAGGUCACGUCUCUGCAGUUACACAGCUCAUGAGUGCCUGCUGGGGUGGAACCUGGUUUGUCUGUCU	ENSRNOT00000005908 // antisense // intron // 3; ENSRNOT00000006054 // antisense // intron // 3; ENSRNOT00000071267 // antisense // intron // 3	rno-mir-341 // 6:134203518-134203613 (+); rno-mir-370 // 6:134210194-134210272 (+); rno-mir-1188 // 6:134203856-134203937 (+)	miRNA-4_0	miRBase	0.11	0.58	0.95	0.72	0.69	0.36
20535285	rno-mir-409a	0.59	0.58	1.01	0.8712	1	MI0003550	6	+	MI0003550_st	stem-loop	Rattus norvegicus	77	GGUACUCGGAGAGAGGUUACCCGAGCAACUUUGCAUCUGGAGGACGAAUGUUGCUCGGUGAACCCCUUUUCGGUAUC		rno-mir-134 // 6:134415632-134415704 (+); rno-mir-154 // 6:134419671-134419754 (+); rno-mir-377 // 6:134421775-134421846 (+); rno-mir-412 // 6:134424656-134424725 (+); rno-mir-541 // 6:134423740-134423829 (+); rno-mir-382 // 6:134415263-134415342 (+); rno-mir-485 // 6:134416384-134416462 (+); rno-mir-409a // 6:134424504-134424580 (+); rno-mir-369 // 6:134424778-134424856 (+); rno-mir-410 // 6:134…	miRNA-4_0	miRBase	0.35	0.58	0.88	0.58	0.58	0.58
20538462	spike_in-control-21	0.49	0.54	-1.04	0.8719	1	spike_in-control-21			spike_in-control-21_st	Spike-in controls	Homo sapiens	25	NNNNNNNNNNNNNNNNNNNNNNNNN			miRNA-4_0	Affymetrix Proprietary Database	0.47	0.55	0.49	0.78	0.24	0.57
20501478	rno-miR-150-5p	3.14	2.37	1.7	0.8737	1	MIMAT0000853	1	+	MIMAT0000853_st	miRNA	Rattus norvegicus	22	UCUCCCAACCCUUGUACCAGUG			miRNA-4_0	miRBase	3.21	3.69	2.37	2.51	2.21	4.96
20500946	rno-miR-327	0.66	0.97	-1.24	0.8757	1	MIMAT0000561			MIMAT0000561_st	miRNA	Rattus norvegicus	19	CCUUGAGGGGCAUGAGGGU			miRNA-4_0	miRBase	0.66	0.66	1.19	0.97	0.66	0.97
20534928	rno-mir-22	0.85	0.83	1.02	0.8758	1	MI0000851	10	+	MI0000851_st	stem-loop	Rattus norvegicus	95	ACCUGGCUGAGCCGCAGUAGUUCUUCAGUGGCAAGCUUUAUGUCCUGACCCAGCUAAAGCUGCCAGUUGAAGAACUGUUGCCCUCUGCCACUGGC	ENSRNOT00000030805 // sense // intron // 22; ENSRNOT00000031618 // sense // intron // 17	rno-mir-22 // 10:62782723-62782817 (+); rno-mir-6326 // 10:62782470-62782580 (+)	miRNA-4_0	miRBase	0.83	1.1	0.65	1.15	0.51	0.83
20535277	rno-mir-376c	0.47	0.5	-1.02	0.8759	1	MI0003543	6	+	MI0003543_st	stem-loop	Rattus norvegicus	84	UUGGUAUUUAAAAGGUGGAUAUUCCUUCUAUGUUUAUGGUAUUUAUGAUUAAACAUAGAGGAAAUUUCACGUUUUCAGUGUCAA		rno-mir-300 // 6:134405237-134405315 (+); rno-mir-543 // 6:134397158-134397237 (+); rno-mir-539 // 6:134408917-134408992 (+); rno-mir-494 // 6:134394868-134394950 (+); rno-mir-376c // 6:134403524-134403607 (+); rno-mir-376b // 6:134404180-134404265 (+); rno-mir-376a // 6:134404690-134404771 (+); rno-mir-381 // 6:134407700-134407760 (+); rno-mir-487b // 6:134408209-134408290 (+); rno-mir-495 // 6:…	miRNA-4_0	miRBase	0.13	0.46	0.81	0.35	0.5	0.65
20524602	rno-miR-1298	0.28	0.31	-1.02	0.8759	1	MIMAT0025060	X	-	MIMAT0025060_st	miRNA	Rattus norvegicus	22	UUCAUUCGGCUGUCCAGAUGUA	ENSRNOT00000004426 // sense // intron // 5; ENSRNOT00000004443 // sense // intron // 5		miRNA-4_0	miRBase	0.29	0.27	0.47	0	0.65	0.29
20535717	rno-mir-17-2	0.65	0.62	1.02	0.8775	1	MI0006131	X	-	MI0006131_x_st	stem-loop	Rattus norvegicus	78	UUGGCCAUGUCAAAGUGCUUACAGUGCAGGUAGCUUCUUGAGAUCUACUGCACUGCAAGCACUUCUUACAUUACCAUG	ENSRNOT00000040122 // sense // intron // 4	rno-mir-19b-2 // X:139740932-139741027 (-); rno-mir-92a-2 // X:139740802-139740893 (-); rno-mir-363 // X:139740651-139740737 (-); rno-mir-20b // X:139741071-139741142 (-); rno-mir-17-2 // X:139741444-139741521 (-)	miRNA-4_0	miRBase	0.34	0.65	0.95	0.35	0.65	0.85
20504136	rno-miR-207	0.42	0.82	-1.32	0.8787	1	MIMAT0003115	5	+	MIMAT0003115_st	miRNA	Rattus norvegicus	23	CUUCUCCUGGCUCUCCUCCCUUU			miRNA-4_0	miRBase	1.48	0.5	0.33	0.83	0.82	0.51
20534939	rno-mir-27a	0.45	0.42	1.02	0.8794	1	MI0000860	19	-	MI0000860_st	stem-loop	Rattus norvegicus	87	UGGCCUGUGGAGCAGGGCUUAGCUGCUUGUGAGCAAGGUCUACAGCAAAGUCGUGUUCACAGUGGCUAAGUUCCGCCCCCUGGACCC	ENSRNOT00000064731 // antisense // intron // 3	rno-mir-23a // 19:25638744-25638818 (-); rno-mir-24-2 // 19:25638430-25638537 (-); rno-mir-27a // 19:25638578-25638664 (-)	miRNA-4_0	miRBase	0.42	0.76	0.24	0.42	0.65	0.42
20537298	rno-mir-3102	0.36	0.37	-1.01	0.8808	1	MI0021836	1	-	MI0021836_st	stem-loop	Rattus norvegicus	137	CGCAGCUCCAUGAGCCUGUGAGUGGCCAGGGUGGGGCUGGGUGGUGCAGGCAGGAGAGCCAUUGAUCUAUUGCGGGCUCUACUCCCUGCCCCAGCCAGAGCACCCCAUUGGCUACCCACAGGUACACAGCUGCCAGU			miRNA-4_0	miRBase	0.6	0.36	0.36	0.63	0.36	0.26
20506517	rno-miR-375-3p	0.47	0.46	1.01	0.8813	1	MIMAT0005307	9	-	MIMAT0005307_st	miRNA	Rattus norvegicus	22	UUUGUUCGUUCGGCUCGCGUGA			miRNA-4_0	miRBase	0.52	0.21	0.46	0.46	0.21	0.46
20534912	rno-mir-9a-1	0.31	0.33	-1.02	0.8821	1	MI0000838	2	+	MI0000838_x_st	stem-loop	Rattus norvegicus	89	CGGGGUUGGUUGUUAUCUUUGGUUAUCUAGCUGUAUGAGUGGUGUGGAGUCUUCAUAAAGCUAGAUAACCGAAAGUAAAAAUAACCCCA		rno-mir-9a-1 // 2:180293009-180293097 (+); rno-mir-9b-1 // 2:180293000-180293107 (-)	miRNA-4_0	miRBase	0.31	0.08	0.53	0.6	0.08	0.32
20517147	rno-miR-3587	0.4	0.43	-1.01	0.8821	1	MIMAT0017883	4	+	MIMAT0017883_st	miRNA	Rattus norvegicus	21	AACACUGAUUUCAAAUGGUGC		rno-mir-29a // 4:58107760-58107847 (-); rno-mir-29b-1 // 4:58108139-58108219 (-); rno-mir-3556a // 4:58107748-58107865 (+); rno-mir-3587 // 4:58108112-58108174 (+)	miRNA-4_0	miRBase	0.42	0.14	0.65	0.65	0.22	0.42
20535066	rno-mir-300	0.81	0.89	-1.06	0.8824	1	MI0000971	6	+	MI0000971_x_st	stem-loop	Rattus norvegicus	79	GCUACUUGAAGAGAGGUUAUCCUUUGUGUGUUUGCUUUACGCGAAAUGAAUAUGCAAGGGCAAGCUCUCUUCGAGGAGC		rno-mir-300 // 6:134405237-134405315 (+); rno-mir-543 // 6:134397158-134397237 (+); rno-mir-539 // 6:134408917-134408992 (+); rno-mir-376c // 6:134403524-134403607 (+); rno-mir-376b // 6:134404180-134404265 (+); rno-mir-376a // 6:134404690-134404771 (+); rno-mir-381 // 6:134407700-134407760 (+); rno-mir-487b // 6:134408209-134408290 (+); rno-mir-495 // 6:134399218-134399297 (+); rno-mir-544 // 6:…	miRNA-4_0	miRBase	0.34	1.07	0.85	0.89	0.36	0.89
20504157	rno-miR-133b-3p	2.85	2.65	1.15	0.8859	1	MIMAT0003126	9	+	MIMAT0003126_st	miRNA	Rattus norvegicus	22	UUUGGUCCCCUUCAACCAGCUA		rno-mir-206 // 9:19401985-19402068 (+); rno-mir-133b // 9:19405870-19405953 (+)	miRNA-4_0	miRBase	2.06	3.39	2.93	2.57	1.14	4.29
20535012	rno-mir-153	0.46	0.44	1.01	0.8865	1	MI0000922	6	+	MI0000922_st	stem-loop	Rattus norvegicus	87	AGCGGUGGCCAGUGUCAUUUUUGUGAUGUUGCAGCUAGUAAUAUGAGCCCAGUUGCAUAGUCACAAAAGUGAUCAUUGGAAACUGUG	ENSRNOT00000042973 // antisense // exon // 4		miRNA-4_0	miRBase	0.26	0.47	0.63	0.46	0.58	0.26
20501382	rno-miR-30c-1-3p	0.64	0.76	-1.08	0.8892	1	MIMAT0004719	5	-	MIMAT0004719_st	miRNA	Rattus norvegicus	22	CUGGGAGAGGGUUGUUUACUCC		rno-mir-30c-1 // 5:141362120-141362208 (-); rno-mir-30e // 5:141365115-141365206 (-)	miRNA-4_0	miRBase	0.65	0.42	0.73	1.14	-0.02	0.82
20535093	rno-mir-448	0.39	0.67	-1.21	0.8896	1	MI0001639	X	-	MI0001639_st	stem-loop	Rattus norvegicus	112	ACGGGGAGGUUGAACAUCCUGCAUAGUGCUGCCAGGAAAUCCCUACUUCAUACUAAGAGGGGGCUGGCUGGUUGCAUAUGUAGGAUGUCCCAUCUCCCGGCCCACUUCGUCA	ENSRNOT00000004426 // sense // intron // 7; ENSRNOT00000004443 // sense // intron // 7		miRNA-4_0	miRBase	0.07	0.35	1.17	0.65	0.35	0.73
20501568	rno-miR-299a-5p	0.84	0.65	1.14	0.8904	1	MIMAT0000901	6	+	MIMAT0000901_st	miRNA	Rattus norvegicus	22	UGGUUUACCGUCCCACAUACAU		rno-mir-323 // 6:134391697-134391782 (+); rno-mir-329 // 6:134392666-134392762 (+); rno-mir-299a // 6:134389822-134389884 (+); rno-mir-543 // 6:134397158-134397237 (+); rno-mir-379 // 6:134388198-134388282 (+); rno-mir-494 // 6:134394868-134394950 (+); rno-mir-380 // 6:134390988-134391064 (+); rno-mir-411 // 6:134389347-134389422 (+); rno-mir-495 // 6:134399218-134399297 (+); rno-mir-758 // 6:134…	miRNA-4_0	miRBase	0.96	0.65	0.86	0.65	0.65	1.25
20536355	rno-mir-3552	0.52	0.55	-1.02	0.8908	1	MI0015409	X	-	MI0015409_st	stem-loop	Rattus norvegicus	105	UGUGAAUCCAGCUGGUUCAAGGCUGCAGGCCCACUUCCCUUGGCAGAUUUUUCCAUUUCAGGGAGUGGGGAAAGUGGCCCUAAACCAUCAAAAUGGAUUAUACAU	ENSRNOT00000004426 // sense // intron // 2; ENSRNOT00000004443 // sense // intron // 2	rno-mir-764 // X:31207234-31207341 (-); rno-mir-3552 // X:31209114-31209218 (-); rno-mir-1912 // X:31199363-31199450 (-)	miRNA-4_0	miRBase	0.53	0.63	0.52	0.6	0.08	0.91
20506541	rno-miR-500-3p	0.75	0.6	1.11	0.8916	1	MIMAT0005321	X	+	MIMAT0005321_st	miRNA	Rattus norvegicus	22	AAUGCACCUGGGCAAGGGUUCA		rno-mir-501 // X:27331151-27331234 (+); rno-mir-500 // X:27334609-27334688 (+); rno-mir-362 // X:27330447-27330511 (+); rno-mir-3560 // X:27331140-27331251 (-)	miRNA-4_0	miRBase	0.76	0.74	0.22	0.6	0.6	0.6
20534974	rno-mir-122	0.66	0.29	1.29	0.8922	1	MI0000891	18	+	MI0000891_st	stem-loop	Rattus norvegicus	85	CCUUAGCAGAGCUCUGGAGUGUGACAAUGGUGUUUGUGUCCAAAACAUCAAACGCCAUCAUCACACUAAACAGCUACUGCUAGGC		rno-mir-122 // 18:61512747-61512831 (+); rno-mir-3591 // 18:61512734-61512842 (-)	miRNA-4_0	miRBase	0.35	0.66	0.66	0.35	0.98	0.23
20535744	rno-mir-673	0.66	0.63	1.02	0.8936	1	MI0006158	6	+	MI0006158_st	stem-loop	Rattus norvegicus	83	GCCUGAGGGGCUCACAGCUCCGGUCCUUGGAGCUCCAGAGAAAAUGUUGCUCCGGGACUGAGUUCUGUGCACCCCCCUUGCCC	ENSRNOT00000005908 // antisense // exon // 23; ENSRNOT00000006054 // antisense // exon // 24	rno-mir-673 // 6:134149777-134149859 (+); rno-mir-770 // 6:134141361-134141436 (+)	miRNA-4_0	miRBase	0.92	0.34	0.69	0.87	0.35	0.65
20501563	rno-miR-296-5p	0.68	0.7	-1.01	0.8937	1	MIMAT0000898	3	-	MIMAT0000898_st	miRNA	Rattus norvegicus	21	AGGGCCCCCCCUCAAUCCUGU		rno-mir-296 // 3:165193820-165193897 (-); rno-mir-298 // 3:165194273-165194354 (-)	miRNA-4_0	miRBase	0.65	0.34	1.1	0.65	1.17	0.38
20517088	rno-miR-466d	0.41	0.18	1.17	0.8951	1	MIMAT0017824	17	-	MIMAT0017824_st	miRNA	Rattus norvegicus	22	AUGUGUGUGUAUGUUCUUUUGU	ENSRNOT00000024872 // antisense // intron // 4	rno-mir-466c // 17:79270775-79270853 (-); rno-mir-466d // 17:79266511-79266603 (-)	miRNA-4_0	miRBase	0.23	0.41	0.41	0.23	0.14	0.77
20535108	rno-mir-431	0.38	0.29	1.06	0.8971	1	MI0001722	6	+	MI0001722_st	stem-loop	Rattus norvegicus	114	UCCUGCGCGUCCUGCGAGGUGUCUUGCAGGCCGUCAUGCAGGCCACACUGACGGUAACGUUGCAGGUCGUCUUGCAGGGCUUCUCGCAAGACGACAUCUUCAUCGCCAACGACG	ENSRNOT00000005908 // antisense // intron // 10; ENSRNOT00000006054 // antisense // intron // 10	rno-mir-337 // 6:134176751-134176847 (+); rno-mir-127 // 6:134184312-134184408 (+); rno-mir-136 // 6:134186977-134187058 (+); rno-mir-431 // 6:134182307-134182420 (+); rno-mir-433 // 6:134183216-134183308 (+); rno-mir-540 // 6:134177033-134177116 (+); rno-mir-434 // 6:134186260-134186340 (+); rno-mir-665 // 6:134177288-134177381 (+); rno-mir-3543 // 6:134186227-134186341 (-); rno-mir-3544 // 6:13…	miRNA-4_0	miRBase	0.35	-0.11	0.41	0.35	0.08	0.29
20513752	rno-miR-295-3p	0.66	0.63	1.01	0.8982	1	MIMAT0017366	1	-	MIMAT0017366_st	miRNA	Rattus norvegicus	22	AAGUGCUACUACUUUUGGGUGU		rno-mir-290 // 1:64274926-64275006 (-); rno-mir-291a // 1:64274628-64274709 (-); rno-mir-292 // 1:64274340-64274421 (-); rno-mir-293 // 1:64273328-64273399 (-); rno-mir-294 // 1:64272967-64273037 (-); rno-mir-295-1 // 1:64272844-64272924 (-); rno-mir-291b // 1:64274052-64274159 (-)	miRNA-4_0	miRBase	0.33	1.02	0.64	0.37	0.89	0.64
20506555	rno-miR-742-5p	0.27	0.36	-1.06	0.8986	1	MIMAT0017314	X	-	MIMAT0017314_st	miRNA	Rattus norvegicus	21	UACUCACAUGGUUGCUAAUCA	ENSRNOT00000065935 // sense // intron // 4	rno-mir-743b // X:152822276-152822352 (-); rno-mir-883 // X:152829659-152829735 (-); rno-mir-742 // X:152829269-152829345 (-); rno-mir-743a // X:152821786-152821861 (-)	miRNA-4_0	miRBase	-0.02	0.78	0.22	0.47	0.22	0.38
20535735	rno-mir-463	0.66	0.35	1.24	0.8994	1	MI0006149	X	-	MI0006149_st	stem-loop	Rattus norvegicus	78	ACCCUGUUUUACCUAAUUUGUUGUCCAUCAUGUAAAAUUUAAGUGAUGAUAGACGCCAAUUUGGGUAGAGGAAGGCUC	ENSRNOT00000065935 // sense // intron // 2	rno-mir-878 // X:152851739-152851815 (-); rno-mir-880 // X:152850266-152850343 (-); rno-mir-881 // X:152852188-152852264 (-); rno-mir-463 // X:152844306-152844383 (-); rno-mir-471 // X:152840380-152840457 (-); rno-mir-3551 // X:152841101-152841182 (-); rno-mir-741 // X:152842633-152842728 (-)	miRNA-4_0	miRBase	0.12	0.65	0.67	0.36	0.66	0.35
20524611	rno-miR-6330	0.33	0.36	-1.02	0.8995	1	MIMAT0025069	8	-	MIMAT0025069_st	miRNA	Rattus norvegicus	22	UAUAAUGACCAGAUCUGGGUCA			miRNA-4_0	miRBase	0.02	0.65	0.33	0.37	0.65	0.07
20536415	rno-mir-3587	0.29	0.3	-1.01	0.9004	1	MI0015463	4	+	MI0015463_x_st	stem-loop	Rattus norvegicus	63	UUGUGUGGUCGGCAGCGAAGUUGUUCUCCACCAAGAACACUGAUUUCAAAUGGUGCUAGACAA		rno-mir-29a // 4:58107760-58107847 (-); rno-mir-29b-1 // 4:58108139-58108219 (-); rno-mir-3556a // 4:58107748-58107865 (+); rno-mir-3587 // 4:58108112-58108174 (+)	miRNA-4_0	miRBase	0.43	0.28	0.2	0.43	0.32	0.1
20513755	rno-miR-547-5p	0.32	0.18	1.1	0.9012	1	MIMAT0017368	X	-	MIMAT0017368_st	miRNA	Rattus norvegicus	22	UCACUUCAGGAUGUACCACCCA		rno-mir-201 // X:154169141-154169220 (-); rno-mir-547 // X:154169439-154169519 (-); rno-mir-3585 // X:154164067-154164184 (-)	miRNA-4_0	miRBase	0.28	0.63	0.13	0.77	0.18	0.19
20536422	rno-mir-1249	0.35	0.64	-1.22	0.9033	1	MI0015470	7	-	MI0015470_st	stem-loop	Rattus norvegicus	120	UCUUGCUGCUCCGAUUCUUGUUUGCAUGGGGAGGAGGGAGGGGAUGGGCCAAGUUCCCUAUGCCUGGAACGCCCUUCCCCCCCUUCUUCACCUGGCGAACUCCUACUCGUCCUUCAAGAC			miRNA-4_0	miRBase	0.29	0.41	1.02	0.64	0.64	0.35
20500962	rno-miR-331-3p	0.57	0.61	-1.03	0.9038	1	MIMAT0000570	7	-	MIMAT0000570_st	miRNA	Rattus norvegicus	21	GCCCCUGGGCCUAUCCUAGAA	ENSRNOT00000059269 // antisense // intron // 3		miRNA-4_0	miRBase	0.57	0.21	0.57	-0.02	0.57	0.71
20513748	rno-miR-293-5p	0.48	0.21	1.21	0.9041	1	MIMAT0012847	1	-	MIMAT0012847_st	miRNA	Rattus norvegicus	21	ACUCAAACUGUGUGACACUUU		rno-mir-290 // 1:64274926-64275006 (-); rno-mir-291a // 1:64274628-64274709 (-); rno-mir-292 // 1:64274340-64274421 (-); rno-mir-293 // 1:64273328-64273399 (-); rno-mir-294 // 1:64272967-64273037 (-); rno-mir-295-1 // 1:64272844-64272924 (-); rno-mir-291b // 1:64274052-64274159 (-)	miRNA-4_0	miRBase	0.21	0.48	0.48	0.21	0.21	0.84
20501457	rno-miR-136-5p	0.42	0.34	1.05	0.9041	1	MIMAT0000842	6	+	MIMAT0000842_st	miRNA	Rattus norvegicus	23	ACUCCAUUUGUUUUGAUGAUGGA	ENSRNOT00000005908 // antisense // intron // 6; ENSRNOT00000006054 // antisense // intron // 6; ENSRNOT00000071267 // antisense // intron // 6	rno-mir-127 // 6:134184312-134184408 (+); rno-mir-136 // 6:134186977-134187058 (+); rno-mir-431 // 6:134182307-134182420 (+); rno-mir-433 // 6:134183216-134183308 (+); rno-mir-540 // 6:134177033-134177116 (+); rno-mir-434 // 6:134186260-134186340 (+); rno-mir-665 // 6:134177288-134177381 (+); rno-mir-3543 // 6:134186227-134186341 (-)	miRNA-4_0	miRBase	0.43	0.7	0.41	0.29	0.39	0.93
20504155	rno-miR-1-3p	4.9	4.86	1.03	0.9044	1	MIMAT0003125	18	-	MIMAT0003125_st	miRNA	Rattus norvegicus	22	UGGAAUGUAAAGAAGUGUGUAU		rno-mir-133a // 18:2189216-2189302 (-); rno-mir-1 // 18:2191671-2191757 (-); rno-mir-3571 // 18:2191660-2191770 (+); rno-mir-133c // 18:2189197-2189314 (+)	miRNA-4_0	miRBase	4.89	5.08	4.72	3.87	4.71	6.36
20504265	rno-miR-20b-3p	0.54	0.52	1.02	0.9058	1	MIMAT0003212	X	-	MIMAT0003212_st	miRNA	Rattus norvegicus	22	ACUGCAGUGUGAGCACUUCUGG	ENSRNOT00000040122 // sense // intron // 4	rno-mir-19b-2 // X:139740932-139741027 (-); rno-mir-92a-2 // X:139740802-139740893 (-); rno-mir-363 // X:139740651-139740737 (-); rno-mir-20b // X:139741071-139741142 (-); rno-mir-17-2 // X:139741444-139741521 (-)	miRNA-4_0	miRBase	0.21	0.94	0.52	0.51	0.21	0.85
20535063	rno-mir-299a	0.65	0.38	1.2	0.9091	1	MI0000970	6	+	MI0000970_st	stem-loop	Rattus norvegicus	63	AAGAAAUGGUUUACCGUCCCACAUACAUUUUGAGUAUGUAUGUGGGACGGUAAACCGCUUCUU		rno-mir-323 // 6:134391697-134391782 (+); rno-mir-329 // 6:134392666-134392762 (+); rno-mir-299a // 6:134389822-134389884 (+); rno-mir-543 // 6:134397158-134397237 (+); rno-mir-379 // 6:134388198-134388282 (+); rno-mir-494 // 6:134394868-134394950 (+); rno-mir-380 // 6:134390988-134391064 (+); rno-mir-411 // 6:134389347-134389422 (+); rno-mir-495 // 6:134399218-134399297 (+); rno-mir-758 // 6:134…	miRNA-4_0	miRBase	0.65	0.44	0.72	0.35	0.98	0.41
20538464	spike_in-control-27	0.4	0.37	1.02	0.9111	1	spike_in-control-27			spike_in-control-27_st	Spike-in controls	Homo sapiens	25	NNNNNNNNNNNNNNNNNNNNNNNNN			miRNA-4_0	Affymetrix Proprietary Database	0.21	0.4	0.4	0.04	0.4	0.63
20534965	rno-mir-98	0.28	0.6	-1.25	0.9115	1	MI0000882	X	+	MI0000882_st	stem-loop	Rattus norvegicus	108	CUGCACAUGCUGGGGUGAGGUAGUAAGUUGUAUUGUUGUGGGGUAGGGAUUUUAGGCCCCAAUAAGAAGAUAACUAUACAACUUACUACUUUCCCUGGUGUGUGGCAU		rno-let-7f-2 // X:41376943-41377025 (+); rno-mir-98 // X:41377546-41377653 (+)	miRNA-4_0	miRBase	1.12	0.08	0.3	0.65	0.35	0.59
20513733	rno-miR-628	0.66	0.69	-1.02	0.9122	1	MIMAT0012836	8	+	MIMAT0012836_st	miRNA	Rattus norvegicus	22	AUGCUGACAUAUUUACGAGAGG			miRNA-4_0	miRBase	0.61	0.15	1.27	0.88	0.67	0.58
20534699	rno-mir-328a	0.65	0.67	-1.01	0.9123	1	MI0000602	19	-	MI0000602_st	stem-loop	Rattus norvegicus	84	UGGGGCAGGGGGGCAGGAGGGGCUCAGGGAGAAAGCAUCUACAGCCCCUGGCCCUCUCUGCCCUUCCGUCCCCUGUCCCCAAAU	ENSRNOT00000004621 // antisense // intron // 1	rno-mir-328a // 19:35122554-35122637 (-); rno-mir-6318 // 19:35121980-35122088 (-)	miRNA-4_0	miRBase	0.65	0.65	0.65	0.41	0.65	0.95
20536408	rno-mir-3583	0.54	0.49	1.04	0.9132	1	MI0015457	5	-	MI0015457_st	stem-loop	Rattus norvegicus	90	CACUAAUGGUGAGCAUGAAGAGUUCAGAUCACGUUCAUGAAGUGCUGAUGAACCUGACUUCUCUCUUCAUGCAGUUGUCUAUCUUGGUGC	ENSRNOT00000015831 // antisense // intron // 20		miRNA-4_0	miRBase	0.78	0.56	0.28	0.81	0.46	0.29
20500990	rno-miR-341	0.53	0.33	1.15	0.9135	1	MIMAT0000587	6	+	MIMAT0000587_st	miRNA	Rattus norvegicus	21	UCGGUCGAUCGGUCGGUCGGU	ENSRNOT00000005908 // antisense // intron // 3; ENSRNOT00000006054 // antisense // intron // 3; ENSRNOT00000071267 // antisense // intron // 3	rno-mir-341 // 6:134203518-134203613 (+); rno-mir-370 // 6:134210194-134210272 (+); rno-mir-1188 // 6:134203856-134203937 (+)	miRNA-4_0	miRBase	0.98	0.58	-0.06	0.12	0.35	1.17
20536055	rno-mir-582	0.6	0.59	1.01	0.9146	1	MI0012595	2	+	MI0012595_st	stem-loop	Rattus norvegicus	81	ACUCUUUGGAUACAGUUGUUCAACCAGUUACUAAUCUAACUAAUUGUAACCUGUUGAACAACUGAACCCAAAGGGUGCAAA	ENSRNOT00000019087 // antisense // intron // 19		miRNA-4_0	miRBase	0.41	0.6	0.79	0.3	0.6	0.85
20506530	rno-miR-434-5p	0.4	0.41	-1.01	0.9162	1	MIMAT0017307	6	+	MIMAT0017307_st	miRNA	Rattus norvegicus	23	AGCUCGACUCAUGGUUUGAACCA	ENSRNOT00000005908 // antisense // intron // 6; ENSRNOT00000006054 // antisense // intron // 6	rno-mir-337 // 6:134176751-134176847 (+); rno-mir-127 // 6:134184312-134184408 (+); rno-mir-136 // 6:134186977-134187058 (+); rno-mir-431 // 6:134182307-134182420 (+); rno-mir-433 // 6:134183216-134183308 (+); rno-mir-540 // 6:134177033-134177116 (+); rno-mir-434 // 6:134186260-134186340 (+); rno-mir-665 // 6:134177288-134177381 (+); rno-mir-3543 // 6:134186227-134186341 (-); rno-mir-3544 // 6:13…	miRNA-4_0	miRBase	0.4	-0.17	0.4	0.4	0.42	-0.12
20534996	rno-mir-134	0.63	0.65	-1.01	0.9164	1	MI0000907	6	+	MI0000907_st	stem-loop	Rattus norvegicus	73	CAGGGUGUGUGACUGGUUGACCAGAGGGGCGUGCACUUUGUUCACCCUGUGGGCCACCUAGUCACCAACCCUC		rno-mir-134 // 6:134415632-134415704 (+); rno-mir-154 // 6:134419671-134419754 (+); rno-mir-377 // 6:134421775-134421846 (+); rno-mir-412 // 6:134424656-134424725 (+); rno-mir-539 // 6:134408917-134408992 (+); rno-mir-541 // 6:134423740-134423829 (+); rno-mir-381 // 6:134407700-134407760 (+); rno-mir-487b // 6:134408209-134408290 (+); rno-mir-382 // 6:134415263-134415342 (+); rno-mir-485 // 6:134…	miRNA-4_0	miRBase	0.65	0.35	0.87	0.35	0.94	0.65
20501468	rno-miR-142-5p	0.5	0.51	-1.01	0.9165	1	MIMAT0000847	10	+	MIMAT0000847_st	miRNA	Rattus norvegicus	21	CAUAAAGUAGAAAGCACUACU			miRNA-4_0	miRBase	0.5	0.5	0.5	0.5	0.83	0.22
20517062	rno-miR-3544	0.36	0.37	-1.01	0.9165	1	MIMAT0017798	6	-	MIMAT0017798_st	miRNA	Rattus norvegicus	23	AACUCCUGCAUGACGCCGUUCCC	ENSRNOT00000005908 // sense // intron // 10; ENSRNOT00000006054 // sense // intron // 10	rno-mir-337 // 6:134176751-134176847 (+); rno-mir-127 // 6:134184312-134184408 (+); rno-mir-431 // 6:134182307-134182420 (+); rno-mir-433 // 6:134183216-134183308 (+); rno-mir-540 // 6:134177033-134177116 (+); rno-mir-493 // 6:134170340-134170423 (+); rno-mir-434 // 6:134186260-134186340 (+); rno-mir-665 // 6:134177288-134177381 (+); rno-mir-3543 // 6:134186227-134186341 (-); rno-mir-3544 // 6:13…	miRNA-4_0	miRBase	0.36	0.36	0.36	0.08	0.69	0.36
20517159	rno-miR-3592	0.87	0.56	1.23	0.9169	1	MIMAT0017895	6	-	MIMAT0017895_st	miRNA	Rattus norvegicus	21	AAGUGUUGUCCGUGAAUGAUU		rno-mir-134 // 6:134415632-134415704 (+); rno-mir-154 // 6:134419671-134419754 (+); rno-mir-377 // 6:134421775-134421846 (+); rno-mir-412 // 6:134424656-134424725 (+); rno-mir-539 // 6:134408917-134408992 (+); rno-mir-541 // 6:134423740-134423829 (+); rno-mir-381 // 6:134407700-134407760 (+); rno-mir-487b // 6:134408209-134408290 (+); rno-mir-382 // 6:134415263-134415342 (+); rno-mir-485 // 6:134…	miRNA-4_0	miRBase	0.86	0.04	0.88	0.34	0.57	0.78
20504257	rno-miR-409a-3p	0.39	0.63	-1.18	0.9172	1	MIMAT0003205	6	+	MIMAT0003205_st	miRNA	Rattus norvegicus	20	AAUGUUGCUCGGUGAACCCC		rno-mir-134 // 6:134415632-134415704 (+); rno-mir-154 // 6:134419671-134419754 (+); rno-mir-377 // 6:134421775-134421846 (+); rno-mir-412 // 6:134424656-134424725 (+); rno-mir-541 // 6:134423740-134423829 (+); rno-mir-382 // 6:134415263-134415342 (+); rno-mir-485 // 6:134416384-134416462 (+); rno-mir-409a // 6:134424504-134424580 (+); rno-mir-369 // 6:134424778-134424856 (+); rno-mir-410 // 6:134…	miRNA-4_0	miRBase	0.43	0.35	0.98	0.41	0.65	0.76
20501351	rno-miR-21-5p	0.65	0.65	-1	0.9189	1	MIMAT0000790	10	-	MIMAT0000790_st	miRNA	Rattus norvegicus	22	UAGCUUAUCAGACUGAUGUUGA			miRNA-4_0	miRBase	0.65	0.65	0.92	0.88	0.65	0.65
20534983	rno-mir-125b-1	0.35	0.53	-1.13	0.9229	1	MI0000896	8	+	MI0000896_st	stem-loop	Rattus norvegicus	87	UGCGCUCCCCUCAGUCCCUGAGACCCUAACUUGUGAUGUUUACCGUUUAAAUCCACGGGUUAGGCUCUUGGGAGCUGCGAGUCGUGC			miRNA-4_0	miRBase	0.96	0.35	0.16	0.65	0.35	0.54
20501432	rno-miR-125a-5p	5.53	5.36	1.12	0.9242	1	MIMAT0000829	1	+	MIMAT0000829_st	miRNA	Rattus norvegicus	24	UCCCUGAGACCCUUUAACCUGUGA		rno-let-7e // 1:56487134-56487226 (+); rno-mir-99b // 1:56486969-56487038 (+); rno-mir-125a // 1:56487580-56487664 (+); rno-mir-3596c // 1:56487125-56487241 (-)	miRNA-4_0	miRBase	5.28	5.52	5.54	5.06	5.31	5.89
20513731	rno-miR-592	0.56	0.54	1.01	0.9244	1	MIMAT0012834	4	-	MIMAT0012834_st	miRNA	Rattus norvegicus	23	AUUGUGUCAAUAUGCGAUGAUGU	ENSRNOT00000031714 // sense // intron // 3		miRNA-4_0	miRBase	0.3	0.54	0.85	0.54	0.65	0.54
20535010	rno-mir-150	0.5	0.51	-1	0.9248	1	MI0000920	1	+	MI0000920_st	stem-loop	Rattus norvegicus	85	CUUCUCAAGGCCCUGUCUCCCAACCCUUGUACCAGUGCUGUGCCUCAGACCCUGGUACAGGCCUGGGGGACAGGGACUUGGGGAC			miRNA-4_0	miRBase	-0.28	0.56	1.17	0.56	0.28	0.5
20506535	rno-miR-463-3p	0.21	0.28	-1.05	0.9249	1	MIMAT0005317	X	-	MIMAT0005317_st	miRNA	Rattus norvegicus	22	UGAUAGACGCCAAUUUGGGUAG	ENSRNOT00000065935 // sense // intron // 2	rno-mir-878 // X:152851739-152851815 (-); rno-mir-880 // X:152850266-152850343 (-); rno-mir-881 // X:152852188-152852264 (-); rno-mir-463 // X:152844306-152844383 (-); rno-mir-471 // X:152840380-152840457 (-); rno-mir-3551 // X:152841101-152841182 (-); rno-mir-741 // X:152842633-152842728 (-)	miRNA-4_0	miRBase	-0.03	0.49	0.2	-0.12	0.29	0.43
20501369	rno-miR-27b-3p	2.92	2.99	-1.05	0.9275	1	MIMAT0000798	17	-	MIMAT0000798_st	miRNA	Rattus norvegicus	21	UUCACAGUGGCUAAGUUCUGC		rno-mir-23b // 17:7351688-7351784 (-); rno-mir-24-1 // 17:7350971-7351038 (-); rno-mir-27b // 17:7351449-7351545 (-); rno-mir-3074 // 17:7350950-7351066 (+)	miRNA-4_0	miRBase	2.84	4.63	3	3.05	2.92	4.32
20501315	rno-let-7a-5p	6.97	7.25	-1.22	0.9277	1	MIMAT0000774	17	+	MIMAT0000774_st	miRNA	Rattus norvegicus	22	UGAGGUAGUAGGUUGUAUAGUU	ENSRNOT00000074600 // sense // intron // 3	rno-let-7d // 17:22121894-22121991 (+); rno-let-7a-1 // 17:22119767-22119860 (+); rno-let-7f-1 // 17:22120135-22120223 (+); rno-mir-3596d // 17:22120131-22120227 (-); rno-mir-3596b // 17:22121895-22121989 (-); rno-let-7a-2 // 8:44525769-44525864 (+); rno-mir-100 // 8:44518670-44518749 (+); rno-mir-3596a // 8:44525759-44525872 (-)	miRNA-4_0	miRBase	6.94	7.76	6.99	6.77	7.22	7.8
20501431	rno-miR-124-3p	0.32	0.34	-1.01	0.9284	1	MIMAT0000828	15	+	MIMAT0000828_st	miRNA	Rattus norvegicus	20	UAAGGCACGCGGUGAAUGCC	ENSRNOT00000055127 // antisense // intron // 1; ENSRNOT00000011451 // antisense // intron // 26		miRNA-4_0	miRBase	0.32	0.32	0.62	0.62	0.32	0.36
20501492	rno-miR-181b-2-3p	0.37	0.41	-1.02	0.9291	1	MIMAT0017140	3	+	MIMAT0017140_st	miRNA	Rattus norvegicus	22	CUCACUGGUCAAUGAAUGCAAA	ENSRNOT00000029600 // antisense // intron // 2	rno-mir-181a-2 // 3:18650904-18651020 (+); rno-mir-181b-2 // 3:18652007-18652094 (+)	miRNA-4_0	miRBase	0.4	-0.07	0.76	0.65	0.07	0.44
20501503	rno-miR-190a-3p	0.94	0.65	1.22	0.9299	1	MIMAT0017145	8	-	MIMAT0017145_st	miRNA	Rattus norvegicus	22	ACUAUAUAUCAAGCAUAUUCCU			miRNA-4_0	miRBase	0.92	0.34	0.96	0.98	0.65	0.65
20536414	rno-mir-3587	0.32	0.33	-1.01	0.93	1	MI0015463	4	+	MI0015463_st	stem-loop	Rattus norvegicus	63	UUGUGUGGUCGGCAGCGAAGUUGUUCUCCACCAAGAACACUGAUUUCAAAUGGUGCUAGACAA		rno-mir-29a // 4:58107760-58107847 (-); rno-mir-29b-1 // 4:58108139-58108219 (-); rno-mir-3556a // 4:58107748-58107865 (+); rno-mir-3587 // 4:58108112-58108174 (+)	miRNA-4_0	miRBase	0.49	0.35	0.07	0.35	0.43	0.17
20501520	rno-miR-200a-5p	0.33	0.31	1.01	0.9316	1	MIMAT0017151	5	-	MIMAT0017151_st	miRNA	Rattus norvegicus	21	CAUCUUACCGGACAGUGCUGG		rno-mir-200a // 5:172898220-172898308 (-); rno-mir-200b // 5:172898998-172899092 (-); rno-mir-429 // 5:172897185-172897269 (-); rno-mir-3548 // 5:172898207-172898326 (+)	miRNA-4_0	miRBase	0.35	0.31	0.61	0.31	0.61	0.31
20535729	rno-mir-410	0.38	0.39	-1.01	0.9319	1	MI0006143	6	+	MI0006143_st	stem-loop	Rattus norvegicus	76	ACUUGAGGAGAGGUUGUCUGUGAUGAGUUCGCUUUAUUAAUGACGAAUAUAACACAGAUGGCCUGUUUUCAAUACC		rno-mir-134 // 6:134415632-134415704 (+); rno-mir-154 // 6:134419671-134419754 (+); rno-mir-377 // 6:134421775-134421846 (+); rno-mir-412 // 6:134424656-134424725 (+); rno-mir-541 // 6:134423740-134423829 (+); rno-mir-382 // 6:134415263-134415342 (+); rno-mir-485 // 6:134416384-134416462 (+); rno-mir-409a // 6:134424504-134424580 (+); rno-mir-369 // 6:134424778-134424856 (+); rno-mir-410 // 6:134…	miRNA-4_0	miRBase	0.38	0.38	0.65	0.38	0.65	0.41
20534948	rno-mir-30e	0.62	0.61	1.01	0.9343	1	MI0000867	5	-	MI0000867_st	stem-loop	Rattus norvegicus	92	GGGCAGUCUUUGCUACUGUAAACAUCCUUGACUGGAAGCUGUAAGGUGUUGAGAGGAGCUUUCAGUCGGAUGUUUACAGCGGCAGGCUGCCA		rno-mir-30c-1 // 5:141362120-141362208 (-); rno-mir-30e // 5:141365115-141365206 (-)	miRNA-4_0	miRBase	0.33	0.6	0.94	0.87	0.6	0.35
20517065	rno-miR-3546	0.35	0.5	-1.1	0.9358	1	MIMAT0017801	15	+	MIMAT0017801_st	miRNA	Rattus norvegicus	22	AUAACCCGGGCCAAAAGCUCAC		rno-mir-208a // 15:33051957-33052039 (-); rno-mir-3546 // 15:33051941-33052056 (+)	miRNA-4_0	miRBase	0.53	0.35	0.28	0.13	0.47	0.53
20535033	rno-mir-200c	0.48	0.31	1.12	0.9366	1	MI0000942	4	-	MI0000942_st	stem-loop	Rattus norvegicus	69	CCCUCGUCUUACCCAGCAGUGUUUGGGUGCUGGUUGGGAGUCUCUAAUACUGCCGGGUAAUGAUGGAGG		rno-mir-141 // 4:160840904-160840997 (-); rno-mir-200c // 4:160841344-160841412 (-); rno-mir-3575 // 4:160841317-160841431 (+)	miRNA-4_0	miRBase	0.66	0.26	0.5	0.84	0.29	0.33
20536066	rno-mir-665	0.9	0.92	-1.02	0.9374	1	MI0012606	6	+	MI0012606_st	stem-loop	Rattus norvegicus	94	AGAACAGGGUCUCCUUGAGGGGCCUCUGCCUCUAUCCAGGAUUAUCUUUUUAUGACCAGGAGGCUGAGGUCCCUUACAGGCGGCCUCUUACUCU	ENSRNOT00000005908 // antisense // intron // 10; ENSRNOT00000006054 // antisense // intron // 10	rno-mir-337 // 6:134176751-134176847 (+); rno-mir-127 // 6:134184312-134184408 (+); rno-mir-136 // 6:134186977-134187058 (+); rno-mir-431 // 6:134182307-134182420 (+); rno-mir-433 // 6:134183216-134183308 (+); rno-mir-540 // 6:134177033-134177116 (+); rno-mir-493 // 6:134170340-134170423 (+); rno-mir-434 // 6:134186260-134186340 (+); rno-mir-665 // 6:134177288-134177381 (+); rno-mir-3543 // 6:134…	miRNA-4_0	miRBase	0.53	1.02	0.91	0.65	0.92	0.92
20513729	rno-miR-582-5p	0.36	0.37	-1.01	0.9396	1	MIMAT0012833	2	+	MIMAT0012833_st	miRNA	Rattus norvegicus	22	UACAGUUGUUCAACCAGUUACU	ENSRNOT00000019087 // antisense // intron // 19		miRNA-4_0	miRBase	0.36	0.36	0.36	0.36	0.12	0.64
20501440	rno-miR-127-3p	0.31	0.33	-1.01	0.9396	1	MIMAT0000833	6	+	MIMAT0000833_st	miRNA	Rattus norvegicus	22	UCGGAUCCGUCUGAGCUUGGCU	ENSRNOT00000005908 // antisense // intron // 8; ENSRNOT00000006054 // antisense // intron // 8	rno-mir-337 // 6:134176751-134176847 (+); rno-mir-127 // 6:134184312-134184408 (+); rno-mir-136 // 6:134186977-134187058 (+); rno-mir-431 // 6:134182307-134182420 (+); rno-mir-433 // 6:134183216-134183308 (+); rno-mir-540 // 6:134177033-134177116 (+); rno-mir-434 // 6:134186260-134186340 (+); rno-mir-665 // 6:134177288-134177381 (+); rno-mir-3543 // 6:134186227-134186341 (-); rno-mir-3544 // 6:13…	miRNA-4_0	miRBase	0.31	0.07	0.56	0.32	0.03	0.64
20506559	rno-miR-758-5p	0.59	0.75	-1.11	0.9403	1	MIMAT0017316	6	+	MIMAT0017316_st	miRNA	Rattus norvegicus	21	UGGUUGACCAGAGAGCACACG		rno-mir-323 // 6:134391697-134391782 (+); rno-mir-329 // 6:134392666-134392762 (+); rno-mir-299a // 6:134389822-134389884 (+); rno-mir-543 // 6:134397158-134397237 (+); rno-mir-379 // 6:134388198-134388282 (+); rno-mir-494 // 6:134394868-134394950 (+); rno-mir-380 // 6:134390988-134391064 (+); rno-mir-411 // 6:134389347-134389422 (+); rno-mir-495 // 6:134399218-134399297 (+); rno-mir-758 // 6:134…	miRNA-4_0	miRBase	1.31	0.34	0.57	0.98	0.78	0.39
20501452	rno-miR-133a-3p	3.78	3.15	1.55	0.9405	1	MIMAT0000839	18	-	MIMAT0000839_st	miRNA	Rattus norvegicus	22	UUUGGUCCCCUUCAACCAGCUG		rno-mir-133a // 18:2189216-2189302 (-); rno-mir-1 // 18:2191671-2191757 (-); rno-mir-3571 // 18:2191660-2191770 (+); rno-mir-133c // 18:2189197-2189314 (+)	miRNA-4_0	miRBase	3.17	4.68	3.69	3.25	3.05	5.41
20535280	rno-mir-376a	0.32	0.61	-1.22	0.9411	1	MI0003545	6	+	MI0003545_st	stem-loop	Rattus norvegicus	82	UGAUAUUUAAAAGGUAGAUUCUCCUUCUAUGAGUACAAUAUUAAUGACUAAUCGUAGAGGAAAAUCCACGUUUUCAGUAUCA		rno-mir-300 // 6:134405237-134405315 (+); rno-mir-543 // 6:134397158-134397237 (+); rno-mir-539 // 6:134408917-134408992 (+); rno-mir-494 // 6:134394868-134394950 (+); rno-mir-376c // 6:134403524-134403607 (+); rno-mir-376b // 6:134404180-134404265 (+); rno-mir-376a // 6:134404690-134404771 (+); rno-mir-381 // 6:134407700-134407760 (+); rno-mir-487b // 6:134408209-134408290 (+); rno-mir-495 // 6:…	miRNA-4_0	miRBase	0.11	0.35	1.23	0.61	0.61	0.52
20513766	rno-miR-711	0.64	0.38	1.2	0.9416	1	MIMAT0012859	8	+	MIMAT0012859_st	miRNA	Rattus norvegicus	22	GGGACCCUGGGAGAGAUGUAAG	ENSRNOT00000038160 // antisense // intron // 2		miRNA-4_0	miRBase	0.64	0.16	0.65	0.36	0.16	0.98
20506519	rno-miR-380-3p	0.61	0.65	-1.02	0.9419	1	MIMAT0017302	6	+	MIMAT0017302_st	miRNA	Rattus norvegicus	21	UAUGUAGUAUGGUCCACAUCU		rno-mir-323 // 6:134391697-134391782 (+); rno-mir-329 // 6:134392666-134392762 (+); rno-mir-299a // 6:134389822-134389884 (+); rno-mir-543 // 6:134397158-134397237 (+); rno-mir-379 // 6:134388198-134388282 (+); rno-mir-494 // 6:134394868-134394950 (+); rno-mir-380 // 6:134390988-134391064 (+); rno-mir-411 // 6:134389347-134389422 (+); rno-mir-495 // 6:134399218-134399297 (+); rno-mir-758 // 6:134…	miRNA-4_0	miRBase	0.21	0.73	0.61	0.64	0.31	0.65
20536421	rno-mir-2985	0.61	0.63	-1.01	0.9425	1	MI0015469	2	-	MI0015469_st	stem-loop	Rattus norvegicus	110	AUCGCCACACCUAAAGGAUCCUCAUUAAGGUGGGUGGAAUAGUAUAACAAUGUGCUCAAUGUUGUUAUAGUAUCCCACCUACCCUGAUGUGUCUUUAAGACUCUAACGGU	ENSRNOT00000019929 // sense // intron // 3		miRNA-4_0	miRBase	0.53	0.65	0.62	0.78	0.65	0.35
20506805	rno-miR-146b-3p	0.07	0.08	-1.01	0.9426	1	MIMAT0017334	1	+	MIMAT0017334_st	miRNA	Rattus norvegicus	21	CCUAGGGACUCAGUUCUGGUG			miRNA-4_0	miRBase	0.07	0.07	0.07	-0.17	0.07	0.35
20501443	rno-miR-128-2-5p	0.36	0.36	-1	0.9463	1	MIMAT0017119	8	-	MIMAT0017119_st	miRNA	Rattus norvegicus	21	GGGGGCCGAUGCACUGUAAGA			miRNA-4_0	miRBase	0.36	0.13	0.36	0.15	0.36	0.36
20536075	rno-mir-761	0.46	0.49	-1.02	0.9464	1	MI0012615	5	+	MI0012615_st	stem-loop	Rattus norvegicus	76	UGGCAAGUGGAGGAGCAGCAGGGUGAAACUGACACAGUUCUGGUGAGUUUCACUUUGCUGCUCCUCCUGAUUCCCA	ENSRNOT00000011408 // sense // intron // 3		miRNA-4_0	miRBase	0.45	0.23	0.47	0.52	0.19	0.47
20501404	rno-miR-92a-1-5p	0.31	0.33	-1.01	0.947	1	MIMAT0017107	15	+	MIMAT0017107_st	miRNA	Rattus norvegicus	23	AGGUUGGGAUUUGUCGCAAUGCU		rno-mir-20a // 15:99854190-99854274 (+); rno-mir-17-1 // 15:99853735-99853818 (+); rno-mir-18a // 15:99853871-99853966 (+); rno-mir-19b-1 // 15:99854320-99854406 (+); rno-mir-19a // 15:99854018-99854099 (+); rno-mir-92a-1 // 15:99854442-99854519 (+)	miRNA-4_0	miRBase	0.28	0.12	0.59	0.35	0.21	0.41
[truncated: 86 more rows]

## Sheet: Vessel_Group_Diff_All
#%result_name=Analysis_9
[truncated: 1,254 more rows]
