# Supplementary material for: Effects of propofol and etomidate anesthesia on cardiovascular miRNA expression: the different profiles?
Source: BMC Anesthesiol. 2018 Oct 24;18:149. doi: 10.1186/s12871-018-0610-9 (PMC6199805; doi:10.1186/s12871-018-0610-9)
Supplement: Supplementary file 3 — Table S3. qRT-PCR data. (XLSX 40 kb) [file 12871_2018_610_MOESM3_ESM.xlsx]

## Sheet: Analysis results
Instruction	Group	Sample	U6	rno-mir-129-5p	rno-mir-93-5p	rno-miR-3584-5p	rno-miR-425-5p	rno-miR-377-3p	rno-miR-133b-3p	rno-miR-140-3p	rno-miR-320-3p	rno-miR-24-3p	rno-miR-376c-3p	rno-miR-103-3p	rno-miR-107-3p
Original data(CT)	Control group 1	E1 heart	14.2329	20.6344	21.1723	19.5128	21.7757	26.3003	13.9721	20.9724	16.0385	16.3214	28.4479	19.4582	19.9491
			14.2251	20.816	20.9078	19.0314	21.6296	25.487	13.8775	20.6692	16.0987	16.1253	28.1632	19.2298	19.7575
			14.2589	20.4527	20.5665	18.6959	21.569	25.5015	13.9409	20.6356	16.0616	16.0924	28.3764	19.236	19.2847
	Control group 1	E2 heart	19.8876	23.2204	22.8759	21.5198	25.0218	28.4071	17.9759	22.3092	17.3814	19.1057	30.3216	21.4423	22.1544
			19.6095	22.7013	22.7526	21.0543	24.8514	27.9585	17.754	21.8249	17.2372	19.0635	29.9608	21.2154	21.362
			19.4389	22.9609	22.4455	21.0612	24.8728	27.6327	17.7981	21.8075	17.1372	18.9779	30.2125	21.2636	21.3914
	Control group 1	E3 heart	16.5861	21.4591	22.6403	19.6965	24.1583	25.9943	16.7839	21.0051	16.8698	17.9739	29.7586	20.4271	20.9599
			16.3721	21.7286	21.8708	19.949	23.9107	25.84	16.8047	20.7376	16.8592	17.9975	29.6479	20.3939	20.7088
			16.5746	21.1897	21.9586	19.4441	23.8105	25.6983	16.7183	20.8413	16.8032	18.0944	29.5902	20.4528	20.7759
	Propofol group 1	P1 heart	15.0999	22.0258	22.1015	20.7724	23.9302	28.1528	15.9195	21.7502	16.8571	17.7933	29.9381	19.8316	20.0251
			14.9332	22.0946	21.7275	20.4489	23.6836	27.5868	15.8398	21.014	16.8712	17.7591	30.0214	19.8502	20.2033
			15.0568	21.957	21.6411	20.3501	23.742	27.4352	15.9007	21.3127	16.6702	17.7884	30.0856	19.8297	19.9094
	Propofol group 1	P2 heart	13.9466	20.9239	21.5759	19.7687	22.2425	26.8124	14.8023	20.1936	16.5591	16.8589	29.0361	19.1686	19.2776
			13.9207	21.1162	20.8786	19.3524	21.9228	25.9831	14.4517	20.0344	16.5096	16.8567	28.9997	18.9509	19.1046
			13.6792	20.7317	20.7186	19.2663	21.9097	25.8304	14.4629	19.94	16.4799	16.7619	28.8351	18.9461	18.951
	Propofol group 1	P3 heart	14.4108	21.6681	22.0935	19.5934	23.7885	27.0877	15.3988	21.2411	16.6176	17.4398	29.585	19.604	19.9404
			14.4389	21.9919	21.6997	19.7449	23.281	27.1611	15.2636	20.991	16.5031	17.7353	29.6536	19.6141	19.6422
			14.4758	21.3444	21.4513	19.4419	23.0796	27.0143	15.2104	21.0977	16.6518	17.5984	29.7097	19.5789	19.6253
	Control group 2	E1 vessel	21.2538	23.7538	24.9886	21.5246	27.414	23.7909	19.5297	25.1118	19.97	21.0245	31.1574	23.9191	24.4676
			21.3986	23.8363	24.8758	21.0153	26.8981	23.3148	19.4169	24.9938	20.0485	21.0798	31.0001	23.8778	24.2718
			21.3229	23.6713	24.8373	21.0295	26.6533	23.4007	19.3492	24.9522	19.976	21.0617	31.2926	23.9574	23.9927
	Control group 2	E2 vessel	22.5327	24.8683	27.0435	23.4242	28.4947	23.9572	21.7908	26.4786	21.7175	22.7335	31.9433	25.3996	26.9648
			22.3704	24.9253	26.3899	22.9861	27.8697	23.964	21.3527	25.9909	21.8538	22.7953	32.6699	25.4098	26.106
			22.3337	24.8113	26.436	23.2051	27.5632	23.8227	21.2528	25.9616	21.8903	22.6964	32.0616	25.4024	26.958
	Control group 2	E3 vessel	23.5454	24.7028	26.8814	22.5779	28.7327	24.2437	21.8527	26.957	22.6093	22.7985	32.6274	25.8574	25.7505
			23.2991	24.8321	26.416	21.8848	28.4558	23.5161	21.4769	26.2723	22.5472	22.9315	32.0761	25.8733	25.6555
			23.0349	24.5735	26.3148	21.791	28.3941	23.2454	21.5235	26.2583	22.4954	22.8836	32.2879	25.8414	25.6874
	Propofol group 2	P1 vessel	14.4951	22.1094	22.1132	20.0032	23.6193	22.7823	15.6936	21.5059	16.7038	17.6132	28.7418	20.2933	20.1722
			14.2071	22.3282	21.6356	19.398	23.1917	22.8616	15.4413	21.438	16.7187	17.6203	28.4495	20.179	20.169
			14.2549	21.8907	21.6997	19.2396	22.8979	22.703	15.4274	21.2255	16.6305	17.603	28.4573	20.2647	20.1494
	Propofol group 2	P2 vessel	21.277	24.7289	25.0744	21.459	27.0114	23.6324	20.1437	25.0642	20.362	20.7073	31.4043	24.0011	23.9949
			20.6774	24.0758	24.7238	21.3687	26.9238	23.0578	19.8075	24.701	20.4993	20.7245	31.5293	24.1593	23.9402
			20.6496	23.9845	24.6774	21.3841	26.7698	22.861	19.9391	24.8232	20.3216	20.7143	31.0395	24.0089	23.9633
	Propofol group 2	P3 vessel	15.1961	22.2138	22.2943	20.0136	22.5914	28.5161	21.3284	17.8094	16.6455	16.9051	29.1255	19.2547	19.161
			15.0254	21.9632	22.2163	19.9898	22.6472	27.8905	20.9688	17.7593	16.5183	16.9621	28.9546	18.9461	18.9127
			14.9966	21.8598	22.1222	19.8595	22.5174	27.8804	21.0482	18.0599	16.5623	16.9888	29.1745	18.8635	18.9726
ΔCT	Control group 1	E1 heart	ΔCT	6.3954	6.9333	5.27384	7.53673	12.0613	-0.26687	6.73346	1.79956	2.08242	14.2089	5.21925	5.71012
				6.57706	6.66882	4.79244	7.39067	11.248	-0.361492	6.43027	1.85977	1.8863	13.9242	4.99088	5.51857
				6.21375	6.32756	4.45698	7.33007	11.2626	-0.298089	6.39666	1.82263	1.85339	14.1374	4.99702	5.04576
	Control group 1	E2 heart		3.57507	3.23052	1.87447	5.37643	8.76173	-1.66948	2.66385	-2.26393	-0.53963	10.6762	1.79701	2.50902
				3.05599	3.10724	1.40898	5.20604	8.31317	-1.89136	2.17958	-2.40813	-0.581877	10.3155	1.5701	1.7167
				3.31553	2.80015	1.4159	5.2275	7.98733	-1.84726	2.16214	-2.50813	-0.667394	10.5671	1.6183	1.74602
	Control group 1	E3 heart		4.94818	6.12939	3.18561	7.64734	9.48339	0.272993	4.49421	0.358832	1.46298	13.2477	3.91616	4.44901
				5.21764	5.35992	3.43803	7.39974	9.32903	0.293757	4.22671	0.348288	1.48657	13.137	3.883	4.19787
				4.67872	5.44766	2.93319	7.29959	9.18741	0.207388	4.33036	0.292315	1.58351	13.0793	3.94191	4.26494
	Propofol group 1	P1 heart		6.99584	7.07155	5.74244	8.90018	13.1228	0.889549	6.72022	1.82715	2.76332	14.9081	4.8016	4.99516
				7.06463	6.69755	5.41896	8.65357	12.5568	0.809845	5.98405	1.84119	2.72915	14.9914	4.82023	5.17335
				6.92704	6.6111	5.3201	8.71206	12.4052	0.87076	6.28269	1.64024	2.7584	15.0556	4.79971	4.87943
	Propofol group 1	P2 heart		7.07509	7.72703	5.91987	8.39368	12.9636	0.953467	6.34479	2.71023	3.01007	15.1872	5.31981	5.4288
				7.26732	7.02975	5.50358	8.07398	12.1342	0.602905	6.18557	2.66079	3.00783	15.1508	5.10211	5.25575
				6.88286	6.86979	5.41745	8.06088	11.9816	0.614052	6.09114	2.63105	2.91305	14.9863	5.09731	5.10218
	Propofol group 1	P3 heart		7.2263	7.65165	5.15158	9.34661	12.6459	0.956914	6.79924	2.17574	2.998	15.1432	5.16213	5.49855
				7.55001	7.25785	5.30309	8.83915	12.7192	0.821714	6.5492	2.06125	3.29344	15.2118	5.17228	5.20034
				6.90258	7.00942	5.00007	8.63773	12.5725	0.768584	6.65589	2.20994	3.15657	15.2679	5.13701	5.18349
	Control group 2	E1 vessel		2.42875	3.6635	0.199508	6.08898	2.46585	-1.79538	3.78676	-1.35507	-0.300534	9.83229	2.59409	3.1425
				2.51126	3.55075	-0.309773	5.57303	1.98971	-1.90816	3.66873	-1.27658	-0.245297	9.67505	2.55277	2.94669
				2.34625	3.51225	-0.295531	5.32821	2.07567	-1.97591	3.62714	-1.34906	-0.263414	9.96759	2.63229	2.6676
	Control group 2	E2 vessel		2.45601	4.63125	1.01197	6.08244	1.54493	-0.621417	4.06633	-0.69471	0.321254	9.5311	2.98737	4.55258
				2.51301	3.97769	0.573808	5.45741	1.55179	-1.05951	3.57867	-0.558476	0.38306	10.2577	2.99756	3.69378
				2.39901	4.0238	0.792891	5.15094	1.41046	-1.15943	3.54932	-0.521917	0.28417	9.64931	2.99015	4.54573
	Control group 2	E3 vessel		1.40965	3.58828	-0.71521	5.4395	0.950578	-1.44048	3.66383	-0.683838	-0.494641	9.33425	2.56421	2.45733
				1.53892	3.12283	-1.40838	5.16266	0.222934	-1.81626	2.97917	-0.745999	-0.361684	8.78299	2.58016	2.36234
				1.28037	3.0216	-1.50216	5.10094	-0.0477527	-1.76962	2.96511	-0.797751	-0.409516	8.99471	2.54825	2.39427
	Propofol group 2	P1 vessel		7.7904	7.79423	5.6842	9.30028	8.46324	1.37455	7.1869	2.38478	3.29418	14.4228	5.97426	5.85319
				8.00916	7.31661	5.079	8.87273	8.54255	1.12233	7.11897	2.3997	3.30124	14.1305	5.85996	5.84994
				7.57164	7.3807	4.92062	8.57888	8.38393	1.10841	6.90648	2.31149	3.28403	14.1383	5.94565	5.83042
	Propofol group 2	P2 vessel		3.86093	4.20644	0.590992	6.14344	2.76439	-0.724297	4.19615	-0.506054	-0.160664	10.5363	3.13305	3.12688
				3.20778	3.85578	0.500644	6.05577	2.18983	-1.06054	3.833	-0.368716	-0.143483	10.6613	3.29129	3.07218
				3.11652	3.80936	0.516048	5.9018	1.99295	-0.928908	3.95516	-0.5464	-0.153674	10.1715	3.14088	3.09525
	Propofol group 2	P3 vessel		7.14116	7.22166	4.94096	7.51867	13.4434	6.25569	2.73675	1.57285	1.8324	14.0529	4.182	4.08832
				6.89054	7.1436	4.91707	7.57453	12.8178	5.89608	2.68666	1.44566	1.88941	13.8819	3.8734	3.84001
				6.78707	7.0495	4.78686	7.44471	12.8077	5.97552	2.98726	1.48963	1.91614	14.1018	3.79082	3.89995
2^(-ΔCT)	Control group 1	E1 heart	2^(-ΔCT)	0.0118793	0.00818218	0.0258473	0.00538542	0.000233985	1.20319	0.00939782	0.287263	0.236118	5.28061e-05	0.0268442	0.0191022
				0.0104739	0.00982847	0.0360855	0.00595918	0.000411162	1.28475	0.0115957	0.275521	0.270499	6.43282e-05	0.0314483	0.0218144
				0.0134734	0.0124513	0.045532	0.00621484	0.000407029	1.22951	0.011869	0.282705	0.276741	5.54886e-05	0.0313145	0.0302743
	Control group 1	E2 heart		0.0839069	0.106541	0.272727	0.0240732	0.00230386	3.18101	0.157798	4.80297	1.4536	0.000611133	0.287771	0.175675
				0.120242	0.116045	0.376578	0.0270911	0.00314402	3.70984	0.22074	5.30784	1.4968	0.000784754	0.336785	0.304243
				0.100445	0.143572	0.374776	0.026691	0.0039407	3.59815	0.223425	5.68882	1.5882	0.000659137	0.325718	0.298124
	Control group 1	E3 heart		0.0323928	0.0142846	0.10991	0.00498795	0.00139706	0.827601	0.0443718	0.779796	0.362742	0.000102815	0.0662395	0.045784
				0.0268741	0.0243502	0.0922676	0.00592182	0.00155483	0.815775	0.0534115	0.785516	0.356859	0.000111015	0.0677797	0.0544897
				0.0390449	0.0229135	0.130925	0.00634751	0.0017152	0.866104	0.0497087	0.816591	0.33367	0.000115543	0.0650678	0.0520146
	Propofol group 1	P1 heart		0.00783508	0.0074345	0.018679	0.00209304	0.000112111	0.539783	0.00948442	0.281821	0.147284	3.25244e-05	0.0358571	0.031355
				0.00747021	0.00963467	0.0233738	0.00248322	0.000165968	0.570443	0.0157988	0.279091	0.150815	3.07002e-05	0.0353971	0.0277119
				0.00821776	0.0102296	0.0250316	0.00238456	0.000184356	0.546859	0.0128446	0.320803	0.147788	2.93638e-05	0.0359041	0.033974
	Propofol group 1	P2 heart		0.00741627	0.00471988	0.0165174	0.00297338	0.000125193	0.51639	0.0123034	0.152805	0.124131	2.68033e-05	0.0250368	0.023215
				0.00649111	0.00765303	0.0220423	0.003711	0.000222448	0.658427	0.0137391	0.158133	0.124324	2.7488e-05	0.0291147	0.0261736
				0.00847329	0.00855041	0.0233984	0.00374484	0.000247279	0.653359	0.0146684	0.161427	0.132765	3.08092e-05	0.0292116	0.0291132
	Propofol group 1	P3 heart		0.00667834	0.00497305	0.0281332	0.001536	0.000156034	0.515158	0.0089789	0.221328	0.125174	2.76343e-05	0.0279283	0.0221192
				0.00533607	0.00653386	0.0253285	0.00218349	0.000148295	0.565769	0.0106781	0.239608	0.101994	2.63511e-05	0.0277324	0.0271983
				0.00835826	0.00776164	0.0312484	0.00251064	0.000164177	0.586993	0.00991695	0.216143	0.112145	2.53462e-05	0.0284188	0.0275178
	Control group 2	E1 vessel		0.185726	0.0789181	0.870847	0.0146904	0.181012	3.47108	0.0724556	2.5581	1.2316	0.00109695	0.165616	0.113243
				0.175402	0.0853329	1.23951	0.0210063	0.251789	3.75329	0.0786326	2.42265	1.18534	0.00122327	0.170427	0.129705
				0.196657	0.0876411	1.22734	0.0248914	0.237225	3.93377	0.0809322	2.54746	1.20032	0.000998752	0.161288	0.157388
	Control group 2	E2 vessel		0.18225	0.0403512	0.495867	0.0147572	0.342713	1.53839	0.0596917	1.61856	0.800374	0.00135162	0.126099	0.0426124
				0.17519	0.063474	0.671841	0.0227591	0.341086	2.08423	0.0836976	1.47271	0.766809	0.000816818	0.125212	0.0772788
				0.189595	0.0614774	0.577186	0.0281457	0.376192	2.23369	0.0854176	1.43586	0.821214	0.00124528	0.125857	0.0428154
	Control group 2	E3 vessel		0.376404	0.083142	1.64172	0.0230434	0.517425	2.71411	0.0788999	1.60641	1.40897	0.00154922	0.169082	0.182083
				0.344143	0.114798	2.65439	0.0279181	0.856821	3.52167	0.126818	1.67713	1.28492	0.00227016	0.167222	0.194475
				0.411689	0.123142	2.83267	0.0291382	1.03365	3.40964	0.12806	1.73839	1.32824	0.0019603	0.170962	0.190218
	Propofol group 2	P1 vessel		0.00451705	0.00450508	0.0194484	0.00158613	0.00283341	0.385674	0.00686323	0.191474	0.101942	4.553e-05	0.0159063	0.0172988
				0.00388152	0.00627308	0.0295848	0.00213325	0.00268186	0.459353	0.0071941	0.189504	0.101444	5.57571e-05	0.0172177	0.0173378
				0.00525665	0.0060005	0.0330175	0.00261516	0.00299353	0.463804	0.00833569	0.201453	0.102661	5.54566e-05	0.0162249	0.0175739
	Propofol group 2	P2 vessel		0.0688245	0.0541672	0.663886	0.0141462	0.147176	1.6521	0.0545547	1.42016	1.1178	0.000673392	0.113988	0.114476
				0.108233	0.0690707	0.706791	0.0150325	0.219177	2.08571	0.07017	1.2912	1.10457	0.000617492	0.102146	0.1189
				0.115301	0.0713295	0.699285	0.0167256	0.251225	1.90383	0.0644729	1.46044	1.1124	0.000867118	0.113371	0.117014
	Propofol group 2	P3 vessel		0.00708429	0.00669981	0.0325553	0.00545324	8.97725e-05	0.0130873	0.150022	0.336145	0.280797	5.88395e-05	0.0550925	0.0587886
				0.00842832	0.00707233	0.0330989	0.00524615	0.000138499	0.016792	0.155323	0.367125	0.269918	6.62415e-05	0.0682323	0.0698301
				0.00905501	0.00754897	0.0362251	0.00574011	0.000139472	0.0158924	0.126109	0.356104	0.264963	5.68754e-05	0.0722522	0.066988
Merge triplicate	Control group 1	E1 heart	AVERAGE	0.0119422	0.010154	0.0358216	0.00585314	0.000350725	1.23915	0.0109542	0.28183	0.261119	5.7541e-05	0.029869	0.0237303
	Control group 1	E2 heart		0.101531	0.122053	0.34136	0.0259518	0.00312952	3.49633	0.200654	5.26655	1.51287	0.000685008	0.316758	0.259347
	Control group 1	E3 heart		0.0327706	0.0205161	0.111034	0.00575243	0.0015557	0.836493	0.049164	0.793968	0.351091	0.000109791	0.0663623	0.0507628
	Propofol group 1	P1 heart		0.00784102	0.0090996	0.0223615	0.00232027	0.000154145	0.552362	0.0127093	0.293905	0.148629	3.08628e-05	0.0357194	0.0310136
	Propofol group 1	P2 heart		0.00746023	0.00697444	0.0206527	0.00347641	0.000198307	0.609392	0.0135703	0.157455	0.127073	2.83669e-05	0.0277877	0.0261673
	Propofol group 1	P3 heart		0.00679089	0.00642285	0.0282367	0.00207671	0.000156169	0.555973	0.00985799	0.225693	0.113104	2.64439e-05	0.0280265	0.0256118
	Control group 2	E1 vessel		0.185928	0.083964	1.11257	0.020196	0.223342	3.71938	0.0773401	2.5094	1.20575	0.00110632	0.165777	0.133446
	Control group 2	E2 vessel		0.182345	0.0551008	0.581631	0.0218873	0.35333	1.9521	0.0762689	1.50904	0.796132	0.00113791	0.125723	0.0542355
	Control group 2	E3 vessel		0.377412	0.107028	2.37626	0.0266999	0.802633	3.21514	0.111259	1.67398	1.34071	0.00192656	0.169089	0.188925
	Propofol group 2	P1 vessel		0.00455174	0.00559289	0.0273503	0.00211151	0.00283627	0.436277	0.00746434	0.194144	0.102016	5.22479e-05	0.0164497	0.0174035
	Propofol group 2	P2 vessel		0.0974531	0.0648558	0.689987	0.0153014	0.205859	1.88055	0.0630658	1.3906	1.11159	0.000719334	0.109835	0.116797
	Propofol group 2	P3 vessel		0.00818921	0.00710704	0.0339598	0.00547983	0.000122581	0.0152572	0.143818	0.353124	0.271892	6.06521e-05	0.0651923	0.0652022
Expression/group	Control group 1	E heart	AVERAGE	0.048748	0.0509077	0.162739	0.0125191	0.00167865	1.85733	0.0869241	2.11411	0.708358	0.000284113	0.137663	0.11128
	Propofol group 1	P heart		0.00736404	0.00749896	0.0237503	0.00262446	0.00016954	0.572576	0.0120459	0.225684	0.129602	2.85578e-05	0.0305112	0.0275976
	Control group 2	E vessel		0.248562	0.0820308	1.35682	0.0229277	0.459768	2.96221	0.0882894	1.89747	1.1142	0.00139026	0.153529	0.125536
	Propofol group 2	P vessel		0.0367314	0.0258519	0.250432	0.00763093	0.069606	0.77736	0.0714494	0.645956	0.495166	0.000277411	0.0638257	0.0664675
STDEV	Control group 1	E heart	STDEV	0.0468829	0.061831	0.159196	0.0116331	0.00139347	1.43363	0.100329	2.74207	0.698174	0.000348167	0.15617	0.12894
	Propofol group 1	P heart		0.000531632	0.00141336	0.00397819	0.000747789	2.49331e-05	0.0319348	0.00194305	0.0682251	0.0178968	2.21564e-06	0.00451204	0.00297141
	Control group 2	E vessel		0.111602	0.0260173	0.921911	0.00337446	0.30396	0.910384	0.0198997	0.536323	0.283598	0.000464715	0.0241384	0.0676925
	Propofol group 2	P vessel		0.052618	0.0337868	0.38068	0.00685303	0.118007	0.978304	0.0685623	0.649761	0.540553	0.000382739	0.0467077	0.0497087
Expression(relative)	Control group 1	E heart	2^(-ΔCTΔCT)	1	1	1	1	1	1	1	1	1	1	1	1
	Propofol group 1	P heart		0.151064	0.147305	0.145941	0.209637	0.100998	0.308279	0.138579	0.106751	0.182961	0.100516	0.221637	0.248001
	Control group 2	E vessel		1	1	1	1	1	1	1	1	1	1	1	1
	Propofol group 2	P vessel		0.147776	0.315149	0.184573	0.332825	0.151394	0.262426	0.809263	0.340429	0.444415	0.199539	0.415723	0.529472
