# Supplementary material for: Effects of propofol and etomidate anesthesia on cardiovascular miRNA expression: the different profiles?
Source: BMC Anesthesiol. 2018 Oct 24;18:149. doi: 10.1186/s12871-018-0610-9 (PMC6199805; doi:10.1186/s12871-018-0610-9)
Supplement: Supplementary file 6 — Table S4. Results of KEGG pathway analysis. (XLSX 11 kb) [file 12871_2018_610_MOESM6_ESM.xlsx]

## Sheet: Supplementary digital content -
ID	Description	Gene Ratio	Bg Ratio	p value	p.adjust	q value	geneID	Count
rno00600	Sphingolipid metabolism	6/176	49/8458	0.000496175	0.000496175	0.108945	50555/83626/310849/65196/246115/64369	6
rno05033	Nicotine addiction	5/176	40/8458	0.00134422	0.00134422	0.108945	84487/25450/257648/29705/29629	5
rno04730	Long-term depression	6/176	62/8458	0.00174567	0.00174567	0.108945	25262/24673/79220/24672/170851/266705	6
rno04962	Vasopressin-regulated water reabsorption	5/176	43/8458	0.00187013	0.00187013	0.108945	81655/24803/360678/116659/298767	5
rno04666	Fc gamma R-mediated phagocytosis	7/176	89/8458	0.00246155	0.00246155	0.108945	83840/81520/29271/170538/170851/246115/64369	7
rno04371	Apelin signaling pathway	9/176	141/8458	0.00265378	0.00265378	0.108945	25050/29146/83840/83518/25262/64032/29591/170851/24617	9
rno04390	Hippo signaling pathway	9/176	157/8458	0.00540973	0.00540973	0.190358	25576/29134/24673/64032/29591/24672/25317/58868/24617	9
rno00100	Steroid biosynthesis	3/176	19/8458	0.00671578	0.00671578	0.206775	29540/29230/114100	3
rno04728	Dopaminergic synapse	7/176	133/8458	0.0208356	0.0208356	0.511032	362739/314906/25262/24673/257648/24672/29629	7
rno04140	Autophagy - animal	7/176	134/8458	0.0216115	0.0216115	0.511032	83840/64226/25262/24673/24672/170538/170851	7
rno04066	HIF-1 signaling pathway	6/176	107/8458	0.0239341	0.0239341	0.511032	24323/83840/117045/170851/24617/24499	6
rno04151	PI3K-Akt signaling pathway	13/176	347/8458	0.0288234	0.0288234	0.511032	25576/83840/24225/300253/64226/362739/24673/29517/24672/25317/117045/170851/24499	13
rno04136	Autophagy - other	3/176	33/8458	0.0306005	0.0306005	0.511032	64226/24673/24672	3
rno04114	Oocyte meiosis	6/176	115/8458	0.0325865	0.0325865	0.511032	63996/25576/25262/24673/24672/170851	6
rno04130	SNARE interactions in vesicular transport	3/176	34/8458	0.0330623	0.0330623	0.511032	25624/65134/24803	3
rno00061	Fatty acid biosynthesis	2/176	14/8458	0.0332496	0.0332496	0.511032	113976/25288	2
rno00250	Alanine, aspartate and glutamate metabolism	3/176	35/8458	0.0356243	0.0356243	0.511032	25721/24399/24379	3
rno04727	GABAergic synapse	5/176	91/8458	0.0408776	0.0408776	0.511032	25450/79212/257648/24379/29705	5
rno04071	Sphingolipid signaling pathway	6/176	122/8458	0.0416463	0.0416463	0.511032	362739/24673/24672/310849/25316/170851	6
rno04721	Synaptic vesicle cycle	4/176	63/8458	0.0417671	0.0417671	0.511032	84487/83800/257648/24803	4
rno04150	mTOR signaling pathway	7/176	157/8458	0.0453477	0.0453477	0.511032	83840/300253/64226/29517/58868/117045/170851	7
rno04726	Serotonergic synapse	6/176	126/8458	0.0474725	0.0474725	0.511032	65180/25450/25262/257648/170851/317675	6
rno00730	Thiamine metabolism	2/176	17/8458	0.0477181	0.0477181	0.511032	25586/24184	2
rno04975	Fat digestion and absorption	3/176	40/8458	0.0499087	0.0499087	0.512221	25721/246115/64369	3
